# Supplementary material for: Species-Level Analysis of the Human Gut Microbiome Shows Antibiotic Resistance Genes Associated With Colorectal Cancer
Source: Front Microbiol. 2021 Dec 15;12:765291. doi: 10.3389/fmicb.2021.765291 (PMC8715872; doi:10.3389/fmicb.2021.765291)
Supplement: Supplementary file 2 [file Data_Sheet_2.xlsx]

## Sheet: Table S1
Table S1. Sample information
Sample_ID	accession_No.	Age	Gender a	BMI b	Country	AJCC_stage c	Read counts	Vegetarian d	Smoking d	Group
CCMD86114146ST	PRJEB6070	68	M	23	GER	IV	60869628	1	NA	CRC
CCMD86707194ST	PRJEB6070	53	F	31	GER	I	46576744	1	NA	CRC
CCMD87156761ST	PRJEB6070	55	M	28	GER	I	51144360	1	NA	CRC
CCMD88272491ST	PRJEB6070	72	M	28	GER	NA	45543224	NA	NA	CRC
CCMD90311071ST	PRJEB6070	43	F	22	GER	IV	92882956	1	NA	CRC
CCMD93344354ST	PRJEB6070	51	M	30	GER	IV	86464228	NA	NA	CRC
CCMD95433940ST	PRJEB6070	49	F	30	GER	NA	49653716	NA	NA	CRC
CCMD96553385ST	PRJEB6070	90	M	28	GER	III	41778108	NA	NA	CRC
ERR688590	PRJEB7774	71	F	29	AUS	Health	38145482	1	0	CTR
ERR688598	PRJEB7774	74	F	28	AUS	Health	52221858	1	0	CTR
ERR688599	PRJEB7774	63	M	30	AUS	Health	49462008	1	1	CTR
ERR688600	PRJEB7774	72	F	30	AUS	Health	37762024	1	0	CTR
ERR688603	PRJEB7774	71	F	29	AUS	Health	46993710	1	1	CTR
ERR688606	PRJEB7774	68	F	22	AUS	Health	52226120	1	0	CTR
ERR688607	PRJEB7774	72	M	32	AUS	Health	36379078	1	0	CTR
ERR688608	PRJEB7774	65	M	22	AUS	Health	43751308	0	0	CTR
ERR688616	PRJEB7774	63	M	31	AUS	Health	39644332	1	2	CTR
ERR688617	PRJEB7774	70	F	23	AUS	Health	38000898	0	0	CTR
ERR688505	PRJEB7774	64	M	29	AUS	I	35727794	0	1	CRC
ERR688506	PRJEB7774	68	M	32	AUS	Health	60851910	1	0	CTR
ERR688507	PRJEB7774	60	F	22	AUS	Health	55405954	1	0	CTR
ERR688509	PRJEB7774	68	M	23	AUS	Health	47556564	1	1	CTR
ERR688510	PRJEB7774	66	M	30	AUS	Health	45493622	1	1	CTR
ERR688511	PRJEB7774	73	M	30	AUS	Health	37253902	1	0	CTR
ERR688513	PRJEB7774	73	M	18	AUS	II	47760256	1	1	CRC
ERR688514	PRJEB7774	67	F	30	AUS	Health	45145018	1	2	CTR
ERR688515	PRJEB7774	65	M	28	AUS	NA	46509594	1	1	CRC
ERR688516	PRJEB7774	74	F	28	AUS	Health	39933356	1	0	CTR
ERR688517	PRJEB7774	65	F	23	AUS	II	46282188	1	0	CRC
ERR688518	PRJEB7774	70	M	23	AUS	Health	44955688	1	1	CTR
ERR688520	PRJEB7774	65	M	29	AUS	Health	42721386	1	1	CTR
ERR688521	PRJEB7774	67	M	29	AUS	II	48664988	1	0	CRC
ERR688523	PRJEB7774	67	M	23	AUS	Health	47216574	1	0	CTR
ERR688525	PRJEB7774	82	M	30	AUS	NA	43523882	1	1	CRC
ERR688527	PRJEB7774	84	M	27	AUS	II	53221158	0	1	CRC
ERR688528	PRJEB7774	68	F	22	AUS	Health	52869410	1	0	CTR
ERR688529	PRJEB7774	63	M	31	AUS	Health	52554592	1	1	CTR
ERR688530	PRJEB7774	68	M	22	AUS	Health	52089912	1	0	CTR
ERR688532	PRJEB7774	72	M	29	AUS	Health	41729898	1	0	CTR
ERR688533	PRJEB7774	71	M	29	AUS	Health	50000034	1	0	CTR
ERR688534	PRJEB7774	86	F	20	AUS	I	56938682	1	1	CRC
ERR688535	PRJEB7774	63	M	30	AUS	Health	57751056	1	1	CTR
ERR688537	PRJEB7774	72	M	32	AUS	Health	55441988	0	1	CTR
ERR688539	PRJEB7774	69	F	30	AUS	Health	51653980	0	0	CTR
ERR688541	PRJEB7774	84	F	31	AUS	NA	57156118	1	0	CRC
ERR688543	PRJEB7774	67	M	23	AUS	Health	34464024	1	1	CTR
ERR688544	PRJEB7774	66	F	22	AUS	Health	46751848	1	1	CTR
ERR688547	PRJEB7774	60	M	27	AUS	I	42263446	1	0	CRC
ERR688548	PRJEB7774	68	M	32	AUS	NA	54383572	1	0	CRC
ERR688550	PRJEB7774	64	M	29	AUS	Health	44624374	1	0	CTR
ERR688551	PRJEB7774	65	M	29	AUS	Health	42552750	1	1	CTR
ERR688552	PRJEB7774	70	F	31	AUS	Health	41272500	1	0	CTR
ERR688553	PRJEB7774	84	F	28	AUS	I	51204570	1	0	CRC
ERR688554	PRJEB7774	74	F	28	AUS	Health	50777640	0	0	CTR
ERR688556	PRJEB7774	70	F	30	AUS	Health	37325604	1	0	CTR
ERR688557	PRJEB7774	66	M	30	AUS	Health	39532550	1	1	CTR
ERR688558	PRJEB7774	74	M	26	AUS	I	44218218	1	1	CRC
ERR688559	PRJEB7774	72	F	29	AUS	Health	62266116	1	0	CTR
ERR688561	PRJEB7774	66	M	30	AUS	Health	47962924	NA	NA	CTR
ERR688562	PRJEB7774	69	F	28	AUS	Health	54276238	1	0	CTR
ERR688563	PRJEB7774	69	F	22	AUS	Health	46681072	1	0	CTR
ERR688564	PRJEB7774	70	M	31	AUS	Health	54969354	1	1	CTR
ERR688565	PRJEB7774	66	M	34	AUS	Health	49896232	1	0	CTR
ERR688566	PRJEB7774	73	F	32	AUS	Health	36924988	1	0	CTR
ERR688567	PRJEB7774	54	M	27	AUS	NA	41001696	1	2	CRC
ERR688568	PRJEB7774	55	F	23	AUS	I	36217938	NA	0	CRC
ERR688569	PRJEB7774	73	F	30	AUS	II	55850746	1	1	CRC
ERR688570	PRJEB7774	64	F	24	AUS	I	39858986	NA	0	CRC
ERR688571	PRJEB7774	63	M	26	AUS	I	54063368	1	1	CRC
ERR688572	PRJEB7774	72	M	28	AUS	I	58895908	1	0	CRC
ERR688573	PRJEB7774	46	M	31	AUS	NA	49867544	1	1	CRC
ERR688574	PRJEB7774	73	M	25	AUS	II	49840812	1	0	CRC
ERR688575	PRJEB7774	74	F	29	AUS	IV	54739892	NA	0	CRC
ERR688576	PRJEB7774	58	M	28	AUS	I	53716168	1	0	CRC
ERR688577	PRJEB7774	56	F	20	AUS	IV	51708904	1	2	CRC
ERR688578	PRJEB7774	72	F	27	AUS	III	48627134	1	2	CRC
ERR688579	PRJEB7774	52	F	27	AUS	III	40140936	1	0	CRC
ERR688580	PRJEB7774	71	M	30	AUS	III	48739184	1	1	CRC
ERR688581	PRJEB7774	74	M	24	AUS	III	58217310	1	0	CRC
ERR688582	PRJEB7774	60	F	30	AUS	III	59210700	1	2	CRC
ERR688583	PRJEB7774	43	M	23	AUS	II	66578456	NA	2	CRC
ERR688591	PRJEB7774	64	M	29	AUS	Health	39997878	1	1	CTR
ERR688593	PRJEB7774	64	M	23	AUS	Health	40821862	1	0	CTR
ERR688594	PRJEB7774	68	F	22	AUS	Health	40038508	1	0	CTR
ERR688595	PRJEB7774	63	M	34	AUS	Health	41279124	1	1	CTR
ERR688596	PRJEB7774	70	M	32	AUS	Health	51244348	1	1	CTR
ERR688605	PRJEB7774	65	M	31	AUS	Health	38271840	1	1	CTR
ERR688610	PRJEB7774	70	F	23	AUS	Health	52968658	1	1	CTR
ERR688612	PRJEB7774	75	F	31	AUS	Health	37799370	1	1	CTR
ERR688614	PRJEB7774	70	M	24	AUS	Health	42018814	1	2	CTR
ERR688618	PRJEB7774	47	F	26	AUS	I	45729852	1	1	CRC
ERR688619	PRJEB7774	67	F	23	AUS	Health	60160898	1	0	CTR
ERR688622	PRJEB7774	62	F	22	AUS	Health	40616878	1	2	CTR
ERR688624	PRJEB7774	68	M	30	AUS	Health	56026782	1	1	CTR
ERR688634	PRJEB7774	77	M	29	AUS	NA	52375818	NA	0	CRC
ERR688635	PRJEB7774	52	M	26	AUS	III	40046010	1	0	CRC
ERR688636	PRJEB7774	72	F	24	AUS	I	51678722	1	0	CRC
ERR688637	PRJEB7774	79	M	26	AUS	III	54867384	1	0	CRC
ERR688638	PRJEB7774	77	M	19	AUS	III	65549702	0	0	CRC
ERR688639	PRJEB7774	64	M	29	AUS	I	46191850	1	0	CRC
ERR688640	PRJEB7774	72	F	27	AUS	NA	51657670	1	0	CRC
ERR688641	PRJEB7774	69	M	30	AUS	IV	52559502	1	0	CRC
ERR688642	PRJEB7774	66	M	23	AUS	I	58271408	0	2	CRC
ERR688643	PRJEB7774	72	F	24	AUS	III	45590716	1	0	CRC
ERR688644	PRJEB7774	65	M	30	AUS	II	42353100	1	2	CRC
ERR688646	PRJEB7774	46	M	23	AUS	Health	50048340	1	1	CTR
ERR688647	PRJEB7774	63	M	34	AUS	I	49268830	1	1	CRC
ERR688648	PRJEB7774	46	M	29	AUS	Health	43336624	1	2	CTR
ERR688649	PRJEB7774	45	F	22	AUS	I	46232154	1	0	CRC
ERR688650	PRJEB7774	72	M	24	AUS	I	60501532	1	1	CRC
ERR688651	PRJEB7774	77	F	24	AUS	II	39077016	1	0	CRC
ERR710426	PRJEB7774	55	M	28	AUS	Health	46098050	1	0	CTR
ERR710428	PRJEB7774	73	F	27	AUS	Health	47447262	1	0	CTR
ERR710430	PRJEB7774	78	M	31	AUS	Health	32313378	1	0	CTR
ERR710427	PRJEB7774	70	M	29	AUS	Health	51554520	1	0	CTR
ERR710429	PRJEB7774	68	M	24	AUS	Health	37578988	1	0	CTR
ERR710432	PRJEB7774	43	F	23	AUS	Health	48619442	1	0	CTR
CCMD82866709ST	PRJEB6070	77	F	26	GER	II	56568482	1	NA	CRC
CCMD79987997ST	PRJEB6070	70	M	25	GER	I	38216852	NA	NA	CRC
CCMD74930188ST	PRJEB6070	67	M	30	GER	II	57048606	NA	NA	CRC
CCMD72895164ST	PRJEB6070	34	M	27	GER	IV	45360970	NA	NA	CRC
CCMD64776337ST	PRJEB6070	79	F	26	GER	I	72103428	1	NA	CRC
CCMD64503764ST	PRJEB6070	66	M	31	GER	I	50027732	1	NA	CRC
CCMD63399960ST	PRJEB6070	51	M	28	GER	IV	60138350	1	NA	CRC
CCMD60079086ST	PRJEB6070	73	F	22	GER	I	50822876	1	NA	CRC
CCMD51864103ST	PRJEB6070	58	M	25	GER	II	58619310	1	NA	CRC
CCMD50071957ST	PRJEB6070	35	F	22	GER	II	24863620	NA	NA	CRC
CCMD48236717ST	PRJEB6070	58	F	32	GER	I	54633976	1	NA	CRC
CCMD46947453ST	PRJEB6070	69	M	24	GER	I	50186764	1	NA	CRC
CCMD46222674ST	PRJEB6070	59	M	24	GER	IV	36777942	1	NA	CRC
CCMD45988061ST	PRJEB6070	62	F	27	GER	I	54026990	1	NA	CRC
CCMD42428553ST	PRJEB6070	87	M	22	GER	IV	45947766	1	NA	CRC
CCMD40701343ST	PRJEB6070	65	M	28	GER	II	62259792	NA	NA	CRC
CCMD35802077ST	PRJEB6070	71	M	30	GER	II	42030890	1	NA	CRC
CCMD34381688ST	PRJEB6070	41	M	22	GER	III	45740704	1	NA	CRC
CCMD26925580ST	PRJEB6070	42	M	27	GER	I	56116070	NA	NA	CRC
CCMD26709089ST	PRJEB6070	66	M	26	GER	IV	40294608	1	NA	CRC
CCMD25963797ST	PRJEB6070	62	M	22	GER	II	46011612	1	NA	CRC
CCMD25511638ST	PRJEB6070	72	F	24	GER	I	39333344	1	NA	CRC
CCMD23101338ST	PRJEB6070	69	M	28	GER	I	49528318	1	NA	CRC
CCMD19497912ST	PRJEB6070	53	F	32	GER	II	62535538	1	NA	CRC
CCMD18872694ST	PRJEB6070	63	M	25	GER	III	41921022	1	NA	CRC
CCMD14479708ST	PRJEB6070	74	M	26	GER	IV	44522176	1	NA	CRC
CCMD13934959ST	PRJEB6070	56	M	27	GER	II	60155114	NA	NA	CRC
CCMD13071240ST	PRJEB6070	66	F	23	GER	II	49754106	1	NA	CRC
CCMD12232071ST	PRJEB6070	75	M	28	GER	III	43385710	NA	NA	CRC
CCMD11006829ST	PRJEB6070	42	F	35	GER	II	46893874	1	NA	CRC
CCMD99929634ST	PRJEB27928	70	M	26.7	GER	Health	29632208	NA	NA	CTR
CCMD99440714ST	PRJEB27928	39	M	24.9	GER	Health	34223712	NA	1	CTR
CCMD98702133ST	PRJEB27928	37	M	24.5	GER	Health	41404308	NA	2	CTR
CCMD98531134ST	PRJEB27928	59	M	26.5	GER	IV	64137388	1	NA	CRC
CCMD98198513ST	PRJEB27928	59	F	32.3	GER	Health	14171402	NA	NA	CTR
CCMD95676152ST	PRJEB27928	73	M	26.6	GER	I	60273734	1	NA	CRC
CCMD95431029ST	PRJEB27928	84	M	24	GER	II	34508992	1	NA	CRC
CCMD93755960ST	PRJEB27928	45	F	27.2	GER	Health	42518840	NA	1	CTR
CCMD92404903ST	PRJEB27928	66	F	13.3	GER	II	55425418	1	NA	CRC
CCMD89967135ST	PRJEB27928	58	F	27	GER	Health	30815838	NA	1	CTR
CCMD89643949ST	PRJEB27928	51	F	25.6	GER	Health	31500174	NA	NA	CTR
CCMD89306485ST	PRJEB27928	52	M	29.9	GER	II	51393070	1	NA	CRC
CCMD89107682ST	PRJEB27928	54	F	24.6	GER	Health	34216374	NA	0	CTR
CCMD85661207ST	PRJEB27928	28	M	24.6	GER	Health	26375470	NA	0	CTR
CCMD85481373ST	PRJEB27928	69	F	25.3	GER	Health	12738840	NA	NA	CTR
CCMD79349503ST	PRJEB27928	60	F	21.9	GER	I	16960700	1	NA	CRC
CCMD76409700ST	PRJEB27928	60	F	23	GER	Health	29336760	NA	2	CTR
CCMD76222476ST	PRJEB27928	62	F	21.3	GER	III	19291754	NA	NA	CRC
CCMD75147712ST	PRJEB27928	53	F	23	GER	Health	16822798	NA	NA	CTR
CCMD74592084ST	PRJEB27928	48	M	23	GER	Health	38582248	NA	NA	CTR
CCMD73128545ST	PRJEB27928	57	F	22.2	GER	Health	23586976	NA	0	CTR
CCMD72690923ST	PRJEB27928	60	M	19.7	GER	II	48979728	1	NA	CRC
CCMD72666896ST	PRJEB27928	58	F	23.8	GER	Health	24975632	NA	2	CTR
CCMD71915439ST	PRJEB27928	60	F	35.8	GER	IV	55015746	1	NA	CRC
CCMD71242853ST	PRJEB27928	56	F	30	GER	I	20185202	1	NA	CRC
CCMD68973846ST	PRJEB27928	64	F	22.8	GER	Health	16214470	NA	NA	CTR
CCMD67373733ST	PRJEB27928	73	M	24.5	GER	Health	38083320	NA	1	CTR
CCMD66848156ST	PRJEB27928	64	F	21.1	GER	Health	25805566	NA	NA	CTR
CCMD65406197ST	PRJEB27928	50	F	32.1	GER	NA	22014826	NA	NA	CRC
CCMD65222621ST	PRJEB27928	63	F	28.8	GER	II	57351824	1	NA	CRC
CCMD59583015ST	PRJEB27928	61	F	24.1	GER	IV	69550946	1	NA	CRC
CCMD59540613ST	PRJEB27928	64	M	25.4	GER	Health	21162606	NA	0	CTR
CCMD56948710ST	PRJEB27928	66	M	30.3	GER	Health	26083050	NA	NA	CTR
CCMD54057834ST	PRJEB27928	57	F	21.2	GER	Health	20356916	NA	2	CTR
CCMD53522274ST	PRJEB27928	75	F	19.3	GER	Health	26602324	NA	0	CTR
CCMD53508245ST	PRJEB27928	61	M	27	GER	Health	37393780	NA	0	CTR
CCMD52145360ST	PRJEB27928	81	M	24	GER	III	65405274	NA	NA	CRC
CCMD52117727ST	PRJEB27928	79	M	22.4	GER	II	69607516	1	NA	CRC
CCMD51228890ST	PRJEB27928	65	M	32.7	GER	Health	26199652	NA	NA	CTR
CCMD51154251ST	PRJEB27928	50	M	22.6	GER	Health	29609044	NA	1	CTR
CCMD50538120ST	PRJEB27928	75	M	22.9	GER	Health	15538410	NA	0	CTR
CCMD50529145ST	PRJEB27928	63	F	20.2	GER	Health	24236952	NA	0	CTR
CCMD50300306ST	PRJEB27928	64	M	24.6	GER	Health	29656938	NA	0	CTR
CCMD49942357ST	PRJEB27928	46	M	26.3	GER	Health	24570432	NA	1	CTR
CCMD49461418ST	PRJEB27928	61	M	21.6	GER	III	55208618	1	NA	CRC
CCMD49025643ST	PRJEB27928	41	M	23.8	GER	Health	40833564	NA	0	CTR
CCMD46727384ST	PRJEB27928	53	F	24.1	GER	Health	34805876	NA	1	CTR
CCMD45812507ST	PRJEB27928	75	M	30.1	GER	Health	27858018	NA	1	CTR
CCMD45004878ST	PRJEB27928	53	M	26.2	GER	Health	23240782	NA	2	CTR
CCMD42956136ST	PRJEB27928	67	F	30.1	GER	II	34411702	NA	NA	CRC
CCMD41521570ST	PRJEB27928	67	M	24.4	GER	Health	26136096	NA	0	CTR
CCMD41202658ST	PRJEB27928	61	F	25.4	GER	Health	20659384	NA	2	CTR
CCMD39882286ST	PRJEB27928	53	M	18.5	GER	Health	32535930	NA	0	CTR
CCMD39157124ST	PRJEB27928	56	M	25	GER	Health	32401112	NA	0	CTR
CCMD38158721ST	PRJEB27928	76	M	29.5	GER	Health	20859622	NA	0	CTR
CCMD37575804ST	PRJEB27928	44	M	25.1	GER	Health	34942572	NA	NA	CTR
CCMD35801800ST	PRJEB27928	29	F	30.5	GER	Health	34742876	NA	NA	CTR
CCMD35633353ST	PRJEB27928	61	M	25.2	GER	IV	60722522	1	NA	CRC
CCMD35081859ST	PRJEB27928	60	F	25.8	GER	Health	32245336	NA	0	CTR
CCMD32965613ST	PRJEB27928	64	M	27.6	GER	Health	37568058	NA	0	CTR
CCMD32288175ST	PRJEB27928	57	F	22.2	GER	Health	25270566	NA	NA	CTR
CCMD31134579ST	PRJEB27928	75	M	21.5	GER	Health	30668648	NA	1	CTR
CCMD31009081ST	PRJEB27928	64	M	26.8	GER	Health	29046304	NA	NA	CTR
CCMD30627121ST	PRJEB27928	48	F	25.4	GER	Health	25037916	NA	2	CTR
CCMD30626189ST	PRJEB27928	51	M	26.3	GER	Health	34832572	NA	1	CTR
CCMD29706695ST	PRJEB27928	45	M	22.1	GER	Health	26488248	NA	0	CTR
CCMD28738636ST	PRJEB27928	73	M	24.8	GER	Health	14919196	NA	NA	CTR
CCMD27867141ST	PRJEB27928	55	F	18	GER	Health	40587542	NA	0	CTR
CCMD27463710ST	PRJEB27928	81	M	26.1	GER	II	71954780	1	NA	CRC
CCMD26625622ST	PRJEB27928	50	M	21.6	GER	Health	28343946	NA	0	CTR
CCMD25475945ST	PRJEB27928	59	F	22.1	GER	Health	29489724	NA	0	CTR
CCMD23541216ST	PRJEB27928	61	M	29.9	GER	Health	20975788	NA	0	CTR
CCMD22852639ST	PRJEB27928	50	F	23.4	GER	Health	33068078	NA	0	CTR
CCMD21703880ST	PRJEB27928	80	M	28.4	GER	III	60043420	NA	NA	CRC
CCMD21593359ST	PRJEB27928	85	F	19.7	GER	III	59872258	1	NA	CRC
CCMD19168690ST	PRJEB27928	63	F	25.8	GER	II	20619878	1	NA	CRC
CCMD18829815ST	PRJEB27928	62	F	27	GER	Health	26815052	NA	NA	CTR
CCMD18579000ST	PRJEB27928	59	F	22.7	GER	Health	25741848	NA	1	CTR
CCMD17410933ST	PRJEB27928	59	F	22.5	GER	Health	39210586	NA	NA	CTR
CCMD15562448ST	PRJEB27928	74	M	22.9	GER	Health	28342500	NA	1	CTR
CCMD10191450ST	PRJEB27928	62	F	28.5	GER	Health	28606492	NA	0	CTR
CCMD10032470ST	PRJEB27928	45	M	30.7	GER	Health	30982320	NA	NA	CTR
MMRS97327636ST	PRJEB12449	84	M	23.5	USA	IV	46462168	NA	NA	CRC
MMRS61683006ST	PRJEB12449	62	F	25.8	USA	Health	88963288	NA	NA	CTR
MMRS51307502ST	PRJEB12449	45	F	22.6	USA	Health	39297626	NA	NA	CTR
MMRS81130264ST	PRJEB12449	64	M	32.4	USA	Health	59437408	NA	NA	CTR
MMRS15137911ST	PRJEB12449	64	F	35.7	USA	III	53278594	NA	NA	CRC
MMRS65862658ST	PRJEB12449	72	M	23.6	USA	Health	57257000	NA	NA	CTR
MMRS43563715ST	PRJEB12449	71	M	22.6	USA	III	51349962	NA	NA	CRC
MMRS84954772ST	PRJEB12449	56	M	25.8	USA	III	63672250	NA	NA	CRC
MMRS95277876ST	PRJEB12449	48	M	21.5	USA	Health	31743620	NA	NA	CTR
MMRS42780924ST	PRJEB12449	65	M	31.4	USA	II	114242690	NA	NA	CRC
MMRS39415781ST	PRJEB12449	70	F	28.6	USA	Health	61998118	NA	NA	CTR
MMRS81671217ST	PRJEB12449	57	M	26.4	USA	II	63574798	NA	NA	CRC
MMRS81194191ST	PRJEB12449	54	M	18.6	USA	IV	44742770	NA	NA	CRC
MMRS11932626ST	PRJEB12449	65	M	29.6	USA	Health	27155070	NA	NA	CTR
MMRS12272136ST	PRJEB12449	51	M	25.8	USA	II	54684096	NA	NA	CRC
MMRS40913371ST	PRJEB12449	76	F	26.9	USA	Health	61225444	NA	NA	CTR
MMRS87723283ST	PRJEB12449	42	M	27.6	USA	Health	62160870	NA	NA	CTR
MMRS34569532ST	PRJEB12449	72	M	23.1	USA	Health	50319676	NA	NA	CTR
MMRS62192467ST	PRJEB12449	70	F	31.2	USA	Health	53013902	NA	NA	CTR
MMRS97307143ST	PRJEB12449	56	M	22.7	USA	Health	47969398	NA	NA	CTR
MMRS38861560ST	PRJEB12449	76	F	22.1	USA	Health	61096840	NA	NA	CTR
MMRS92544445ST	PRJEB12449	72	F	27.8	USA	III	62948810	NA	NA	CRC
MMRS64281211ST	PRJEB12449	71	M	27.8	USA	III	67569536	NA	NA	CRC
MMRS78791111ST	PRJEB12449	65	M	24.3	USA	III	53732154	NA	NA	CRC
MMRS44587603ST	PRJEB12449	66	F	31.5	USA	IV	41992464	NA	NA	CRC
MMRS96422329ST	PRJEB12449	66	M	22.3	USA	II	39455078	NA	NA	CRC
MMRS35808664ST	PRJEB12449	63	M	31.6	USA	Health	66249522	NA	NA	CTR
MMRS17603756ST	PRJEB12449	63	F	16.8	USA	Health	59331266	NA	NA	CTR
MMRS14602194ST	PRJEB12449	84	F	NA	USA	III	66220908	NA	NA	CRC
MMRS93621581ST	PRJEB12449	60	M	23.1	USA	Health	68913248	NA	NA	CTR
MMRS95479054ST	PRJEB12449	45	M	24.4	USA	Health	57676984	NA	NA	CTR
MMRS41266697ST	PRJEB12449	54	F	24	USA	II	51558720	NA	NA	CRC
MMRS38954404ST	PRJEB12449	55	F	23.8	USA	Health	61578796	NA	NA	CTR
MMRS34525504ST	PRJEB12449	71	M	24.7	USA	II	33106356	NA	NA	CRC
MMRS77487595ST	PRJEB12449	78	M	22.6	USA	IV	51232218	NA	NA	CRC
MMRS88581325ST	PRJEB12449	73	F	23.9	USA	Health	54103672	NA	NA	CTR
MMRS85438660ST	PRJEB12449	68	M	23	USA	Health	56356262	NA	NA	CTR
MMRS90191266ST	PRJEB12449	37	M	22.5	USA	III	50715764	NA	NA	CRC
MMRS73787048ST	PRJEB12449	47	M	24.4	USA	Health	60562936	NA	NA	CTR
MMRS72980899ST	PRJEB12449	63	M	21.3	USA	IV	59869352	NA	NA	CRC
MMRS20257302ST	PRJEB12449	62	F	20.7	USA	Health	42962174	NA	NA	CTR
MMRS56137463ST	PRJEB12449	51	M	24.8	USA	Health	61763272	NA	NA	CTR
MMRS25641480ST	PRJEB12449	54	F	23.5	USA	IV	63950658	NA	NA	CRC
MMRS47685461ST	PRJEB12449	67	M	33.2	USA	III	55740952	NA	NA	CRC
MMRS94549160ST	PRJEB12449	76	M	23.8	USA	Health	58360146	NA	NA	CTR
MMRS16644320ST	PRJEB12449	53	M	27.9	USA	II	80511444	NA	NA	CRC
MMRS85382779ST	PRJEB12449	66	M	21.6	USA	IV	52639242	NA	NA	CRC
MMRS44197125ST	PRJEB12449	40	M	17.4	USA	IV	35067802	NA	NA	CRC
MMRS43939546ST	PRJEB12449	63	F	25.7	USA	IV	69581156	NA	NA	CRC
MMRS55294627ST	PRJEB12449	43	M	32	USA	IV	62437444	NA	NA	CRC
MMRS86958796ST	PRJEB12449	55	F	31.6	USA	III	32128984	NA	NA	CRC
MMRS79893829ST	PRJEB12449	66	M	28.2	USA	Health	30690852	NA	NA	CTR
MMRS29805707ST	PRJEB12449	49	M	33.4	USA	Health	60106994	NA	NA	CTR
MMRS85548821ST	PRJEB12449	71	M	23.2	USA	Health	54142284	NA	NA	CTR
MMRS25211151ST	PRJEB12449	60	F	20.5	USA	Health	44022580	NA	NA	CTR
MMRS65742083ST	PRJEB12449	63	M	24.8	USA	Health	57678042	NA	NA	CTR
MMRS54246132ST	PRJEB12449	63	M	24	USA	Health	57329808	NA	NA	CTR
MMRS65945127ST	PRJEB12449	65	M	32.1	USA	III	58085520	NA	NA	CRC
MMRS84159866ST	PRJEB12449	67	F	18.6	USA	Health	57415280	NA	NA	CTR
MMRS86168210ST	PRJEB12449	79	M	21.3	USA	Health	39996296	NA	NA	CTR
MMRS41711735ST	PRJEB12449	58	M	21.1	USA	IV	26880218	NA	NA	CRC
MMRS31306426ST	PRJEB12449	73	M	25.8	USA	IV	32126688	NA	NA	CRC
MMRS32573774ST	PRJEB12449	82	M	20.5	USA	Health	59023802	NA	NA	CTR
MMRS33294861ST	PRJEB12449	48	M	23.1	USA	Health	50282488	NA	NA	CTR
MMRS39582183ST	PRJEB12449	39	M	23.5	USA	Health	50456522	NA	NA	CTR
MMRS77018926ST	PRJEB12449	40	M	23.7	USA	IV	58674840	NA	NA	CRC
MMRS67247116ST	PRJEB12449	53	M	25.4	USA	II	81013976	NA	NA	CRC
MMRS21365932ST	PRJEB12449	56	M	23	USA	Health	56787298	NA	NA	CTR
MMRS80093644ST	PRJEB12449	31	M	19.6	USA	IV	42911838	NA	NA	CRC
MMRS93508324ST	PRJEB12449	71	F	NA	USA	II	53471194	NA	NA	CRC
MMRS54316675ST	PRJEB12449	55	M	29.6	USA	III	51289622	NA	NA	CRC
MMRS68910755ST	PRJEB12449	83	F	16.8	USA	NA	58763232	NA	NA	CRC
MMRS68630931ST	PRJEB12449	59	M	23.6	USA	Health	54866558	NA	NA	CTR
MMRS44203591ST	PRJEB12449	59	F	20.4	USA	III	33824204	NA	NA	CRC
MMRS17963147ST	PRJEB12449	69	M	24.1	USA	Health	44624726	NA	NA	CTR
MMRS51410669ST	PRJEB12449	65	M	21.1	USA	II	57736530	NA	NA	CRC
MMRS51737257ST	PRJEB12449	63	M	25.4	USA	Health	73741374	NA	NA	CTR
MMRS71762412ST	PRJEB12449	44	M	23.4	USA	IV	56160220	NA	NA	CRC
MMRS95674036ST	PRJEB12449	68	F	38.4	USA	Health	37238168	NA	NA	CTR
MMRS57569834ST	PRJEB12449	58	M	24.5	USA	Health	55530490	NA	NA	CTR
MMRS57276462ST	PRJEB12449	67	M	30.5	USA	Health	55683162	NA	NA	CTR
MMRS92546335ST	PRJEB12449	42	F	27.2	USA	Health	29693582	NA	NA	CTR
MMRS91297590ST	PRJEB12449	36	M	21.3	USA	Health	33925804	NA	NA	CTR
MMRS24340226ST	PRJEB12449	70	M	25.1	USA	III	39604444	NA	NA	CRC
MMRS47662059ST	PRJEB12449	74	M	23.6	USA	II	31859922	NA	NA	CRC
MMRS59699117ST	PRJEB12449	85	M	22.8	USA	III	38999290	NA	NA	CRC
MMRS72802364ST	PRJEB12449	74	M	NA	USA	III	57972124	NA	NA	CRC
MMRS18295921ST	PRJEB12449	42	M	22	USA	IV	63305038	NA	NA	CRC
MMRS97052561ST	PRJEB12449	69	F	27.8	USA	III	69916974	NA	NA	CRC
MMRS51728985ST	PRJEB12449	61	M	24.4	USA	II	3235898	NA	NA	CRC
MMRS67096717ST	PRJEB12449	79	M	35.2	USA	Health	27995284	NA	NA	CTR
MMRS62666492ST	PRJEB12449	60	M	33.4	USA	Health	42817284	NA	NA	CTR
MMRS14379078ST	PRJEB12449	53	M	25	USA	III	56419684	NA	NA	CRC
MMRS62376181ST	PRJEB12449	69	F	20.8	USA	IV	60286036	NA	NA	CRC
MMRS84085284ST	PRJEB12449	68	M	22.1	USA	Health	51047456	NA	NA	CTR
MMRS65205033ST	PRJEB12449	89	F	22.7	USA	IV	39890992	NA	NA	CRC
MMRS64281551ST	PRJEB12449	63	F	28.3	USA	Health	52500586	NA	NA	CTR
MMRS86178473ST	PRJEB12449	65	M	25.1	USA	III	54382344	NA	NA	CRC
MMRS77321055ST	PRJEB12449	31	M	19.6	USA	III	53485124	NA	NA	CRC
MMRS81135225ST	PRJEB12449	57	M	25.1	USA	Health	63048002	NA	NA	CTR
MMRS36405092ST	PRJEB12449	48	M	26.4	USA	Health	44917884	NA	NA	CTR
MMRS66868025ST	PRJEB12449	58	M	26.8	USA	Health	46233364	NA	NA	CTR
MMRS99045180ST	PRJEB12449	67	F	30	USA	III	35787750	NA	NA	CRC
MMRS11288076ST	PRJEB12449	65	M	23.5	USA	Health	55465998	NA	NA	CTR
CCIS00146684ST	PRJEB6070	72	F	25	FRA	Health	58945196	NA	NA	CTR
CCIS00281083ST	PRJEB6070	53	M	32	FRA	Health	40896596	NA	NA	CTR
CCIS02124300ST	PRJEB6070	35	M	23	FRA	Health	26865116	NA	NA	CTR
CCIS02379307ST	PRJEB6070	67	M	28	FRA	I	2908026	NA	NA	CRC
CCIS02856720ST	PRJEB6070	74	M	27	FRA	Health	22659108	NA	NA	CTR
CCIS03473770ST	PRJEB6070	29	M	24	FRA	Health	63202982	NA	NA	CTR
CCIS03857607ST	PRJEB6070	61	M	23	FRA	Health	54356952	NA	NA	CTR
CCIS05314658ST	PRJEB6070	65	F	24	FRA	Health	52388568	NA	NA	CTR
CCIS06260551ST	PRJEB6070	58	M	24	FRA	IV	18605734	NA	NA	CRC
CCIS07277498ST	PRJEB6070	63	M	NA	FRA	Health	45684572	NA	NA	CTR
CCIS07539127ST	PRJEB6070	77	F	22	FRA	Health	57472308	NA	NA	CTR
CCIS07648107ST	PRJEB6070	62	F	21	FRA	Health	49329924	NA	NA	CTR
CCIS09568613ST	PRJEB6070	67	M	21	FRA	Health	48878250	NA	NA	CTR
CCIS10706551ST	PRJEB6070	25	M	24	FRA	Health	26682180	NA	NA	CTR
CCIS11015875ST	PRJEB6070	62	M	26	FRA	III	8146034	NA	NA	CRC
CCIS11354283ST	PRJEB6070	67	M	27	FRA	Health	30772766	NA	NA	CTR
CCIS11362406ST	PRJEB6070	44	F	26	FRA	Health	39329640	NA	NA	CTR
CCIS11558985ST	PRJEB6070	56	F	NA	FRA	Health	28416000	NA	NA	CTR
CCIS12370844ST	PRJEB6070	81	F	39	FRA	I	42979640	NA	NA	CRC
CCIS12656533ST	PRJEB6070	51	M	30	FRA	IV	48716928	NA	NA	CRC
CCIS13047523ST	PRJEB6070	70	M	22	FRA	Health	26405756	NA	NA	CTR
CCIS14449628ST	PRJEB6070	59	F	20	FRA	III	65623540	NA	NA	CRC
CCIS15704761ST	PRJEB6070	56	F	NA	FRA	IV	7798476	NA	NA	CRC
CCIS15794887ST	PRJEB6070	37	F	18	FRA	Health	12739350	NA	NA	CTR
CCIS16326685ST	PRJEB6070	46	F	29	FRA	Health	33720816	NA	NA	CTR
CCIS16383318ST	PRJEB6070	61	F	24	FRA	Health	50942032	NA	NA	CTR
CCIS16561622ST	PRJEB6070	54	M	26	FRA	Health	25139788	NA	NA	CTR
CCIS17669415ST	PRJEB6070	72	F	37	FRA	I	8319000	NA	NA	CRC
CCIS20795251ST	PRJEB6070	71	F	23	FRA	Health	64309818	NA	NA	CTR
CCIS21126322ST	PRJEB6070	59	M	25	FRA	Health	10214534	NA	NA	CTR
CCIS21278152ST	PRJEB6070	63	M	25	FRA	II	32461358	NA	NA	CRC
CCIS22416007ST	PRJEB6070	82	M	24	FRA	IV	44420482	NA	NA	CRC
CCIS22958137ST	PRJEB6070	60	M	26	FRA	IV	66389978	NA	NA	CRC
CCIS23164343ST	PRJEB6070	62	M	23	FRA	Health	52821298	NA	NA	CTR
CCIS24254057ST	PRJEB6070	69	F	24	FRA	IV	74296048	NA	NA	CRC
CCIS27304052ST	PRJEB6070	52	F	20	FRA	Health	49782918	NA	NA	CTR
CCIS27927933ST	PRJEB6070	72	M	24	FRA	Health	76975522	NA	NA	CTR
CCIS29210128ST	PRJEB6070	64	M	27	FRA	Health	43243510	NA	NA	CTR
CCIS29688262ST	PRJEB6070	50	M	25	FRA	Health	72184802	NA	NA	CTR
CCIS32452666ST	PRJEB6070	68	M	26	FRA	Health	7157410	NA	NA	CTR
CCIS33816588ST	PRJEB6070	64	M	21	FRA	III	22744196	NA	NA	CRC
CCIS34055159ST	PRJEB6070	80	M	29	FRA	I	19892162	NA	NA	CRC
CCIS34604008ST	PRJEB6070	63	F	27	FRA	Health	51372810	NA	NA	CTR
CCIS35100175ST	PRJEB6070	73	M	40	FRA	I	24256036	NA	NA	CRC
CCIS36699628ST	PRJEB6070	68	F	25	FRA	Health	59465636	NA	NA	CTR
CCIS36797902ST	PRJEB6070	63	M	25	FRA	Health	46483850	NA	NA	CTR
CCIS38765456ST	PRJEB6070	79	F	22	FRA	IV	73846856	NA	NA	CRC
CCIS40244499ST	PRJEB6070	87	F	32	FRA	II	72528130	NA	NA	CRC
CCIS41222843ST	PRJEB6070	73	F	24	FRA	III	9160048	NA	NA	CRC
CCIS41288781ST	PRJEB6070	74	F	19	FRA	II	34319942	NA	NA	CRC
CCIS41548810ST	PRJEB6070	78	M	19	FRA	IV	64984062	NA	NA	CRC
CCIS41692898ST	PRJEB6070	67	F	28	FRA	Health	52783076	NA	NA	CTR
CCIS44093303ST	PRJEB6070	62	F	20	FRA	Health	67246322	NA	NA	CTR
CCIS44757994ST	PRJEB6070	75	M	37	FRA	III	25374416	NA	NA	CRC
CCIS45571137ST	PRJEB6070	55	F	20	FRA	Health	35139592	NA	NA	CTR
CCIS45793747ST	PRJEB6070	67	M	25	FRA	Health	31387202	NA	NA	CTR
CCIS46047672ST	PRJEB6070	65	M	24	FRA	IV	33782144	NA	NA	CRC
CCIS46467422ST	PRJEB6070	54	F	22	FRA	III	67701896	NA	NA	CRC
CCIS47284573ST	PRJEB6070	67	M	25	FRA	III	41769124	NA	NA	CRC
CCIS48174381ST	PRJEB6070	66	M	25	FRA	Health	58037314	NA	NA	CTR
CCIS48725289ST	PRJEB6070	62	F	21	FRA	I	49905546	NA	NA	CRC
CCIS50003399ST	PRJEB6070	66	F	28	FRA	Health	55534602	NA	NA	CTR
CCIS50148151ST	PRJEB6070	87	F	15	FRA	III	29581912	NA	NA	CRC
CCIS50471204ST	PRJEB6070	61	F	23	FRA	Health	7527974	NA	NA	CTR
CCIS51595129ST	PRJEB6070	63	F	22	FRA	Health	47212784	NA	NA	CTR
CCIS52370277ST	PRJEB6070	53	M	25	FRA	IV	31549072	NA	NA	CRC
CCIS53043478ST	PRJEB6070	72	M	22	FRA	IV	30151186	NA	NA	CRC
CCIS53355328ST	PRJEB6070	76	M	NA	FRA	I	72363500	NA	NA	CRC
CCIS55230578ST	PRJEB6070	64	M	30	FRA	IV	18933216	NA	NA	CRC
CCIS58234805ST	PRJEB6070	70	F	26	FRA	III	63258714	NA	NA	CRC
CCIS59132091ST	PRJEB6070	80	F	23	FRA	I	42269632	NA	NA	CRC
CCIS61287323ST	PRJEB6070	76	M	25	FRA	II	58253820	NA	NA	CRC
CCIS62605362ST	PRJEB6070	56	F	23	FRA	II	28452892	NA	NA	CRC
CCIS62794166ST	PRJEB6070	68	M	23	FRA	IV	39971162	NA	NA	CRC
CCIS63448910ST	PRJEB6070	61	F	34	FRA	Health	50210312	NA	NA	CTR
CCIS63468405ST	PRJEB6070	69	F	25	FRA	Health	57050862	NA	NA	CTR
CCIS63910149ST	PRJEB6070	49	F	23	FRA	Health	73096378	NA	NA	CTR
CCIS64773582ST	PRJEB6070	63	F	23	FRA	Health	35825248	NA	NA	CTR
CCIS64785924ST	PRJEB6070	59	F	25	FRA	Health	16246714	NA	NA	CTR
CCIS65479369ST	PRJEB6070	69	F	25	FRA	IV	30381488	NA	NA	CRC
CCIS71301801ST	PRJEB6070	50	F	24	FRA	I	15855010	NA	NA	CRC
CCIS71578391ST	PRJEB6070	70	M	25	FRA	Health	46474642	NA	NA	CTR
CCIS72607085ST	PRJEB6070	74	F	26	FRA	IV	37869164	NA	NA	CRC
CCIS74239020ST	PRJEB6070	62	M	24	FRA	Health	52823144	NA	NA	CTR
CCIS76845094ST	PRJEB6070	44	M	20	FRA	IV	36817186	NA	NA	CRC
CCIS77252613ST	PRJEB6070	65	M	26	FRA	I	7181714	NA	NA	CRC
CCIS78100604ST	PRJEB6070	64	F	30	FRA	Health	53278220	NA	NA	CTR
CCIS78318719ST	PRJEB6070	69	F	30	FRA	II	95555446	NA	NA	CRC
CCIS79210440ST	PRJEB6070	65	M	30	FRA	Health	67779146	NA	NA	CTR
CCIS80834637ST	PRJEB6070	60	F	28	FRA	Health	64789152	NA	NA	CTR
CCIS81139242ST	PRJEB6070	64	F	20	FRA	Health	66475354	NA	NA	CTR
CCIS81887263ST	PRJEB6070	59	M	27	FRA	I	7795320	NA	NA	CRC
CCIS82146115ST	PRJEB6070	51	M	24	FRA	IV	27372390	NA	NA	CRC
CCIS82507866ST	PRJEB6070	57	M	24	FRA	Health	10148992	NA	NA	CTR
CCIS82944710ST	PRJEB6070	38	F	22	FRA	Health	62310796	NA	NA	CTR
CCIS83870198ST	PRJEB6070	48	F	24	FRA	I	23294150	NA	NA	CRC
CCIS84543192ST	PRJEB6070	45	F	28	FRA	I	34881354	NA	NA	CRC
CCIS85214191ST	PRJEB6070	63	M	22	FRA	IV	30776788	NA	NA	CRC
CCIS87116798ST	PRJEB6070	85	F	20	FRA	IV	66143466	NA	NA	CRC
CCIS87167916ST	PRJEB6070	79	M	30	FRA	IV	34438494	NA	NA	CRC
CCIS87252800ST	PRJEB6070	73	M	17	FRA	I	33433050	NA	NA	CRC
CCIS87605453ST	PRJEB6070	73	F	26	FRA	II	69725262	NA	NA	CRC
CCIS88007743ST	PRJEB6070	67	F	23	FRA	Health	49603630	NA	NA	CTR
CCIS88317640ST	PRJEB6070	74	M	27	FRA	Health	60528498	NA	NA	CTR
CCIS90164298ST	PRJEB6070	84	M	23	FRA	Health	56337034	NA	NA	CTR
CCIS91228662ST	PRJEB6070	63	M	31	FRA	I	34635116	NA	NA	CRC
CCIS93040568ST	PRJEB6070	65	M	30	FRA	Health	120188768	NA	NA	CTR
CCIS94417875ST	PRJEB6070	59	F	25	FRA	Health	61676160	NA	NA	CTR
CCIS94603952ST	PRJEB6070	80	F	21	FRA	Health	10974624	NA	NA	CTR
CCIS95097901ST	PRJEB6070	52	M	24	FRA	Health	42596482	NA	NA	CTR
CCIS95409808ST	PRJEB6070	52	F	21	FRA	Health	32182456	NA	NA	CTR
CCIS98482370ST	PRJEB6070	53	F	30	FRA	Health	4907096	NA	NA	CTR
CCIS98512455ST	PRJEB6070	63	M	29	FRA	IV	49074510	NA	NA	CRC
CCIS98832363ST	PRJEB6070	55	F	25	FRA	III	23131584	NA	NA	CRC
ERR1018185	PRJEB10878	64	M	23.1	CHI	III	54495506	NA	1	CRC
ERR1018186	PRJEB10878	73	M	23.8	CHI	I	45510126	NA	1	CRC
ERR1018187	PRJEB10878	67	F	24.7	CHI	III	53195546	NA	NA	CRC
ERR1018188	PRJEB10878	56	M	25.6	CHI	III	50663252	NA	0	CRC
ERR1018189	PRJEB10878	59	F	20.7	CHI	IV	55982774	NA	0	CRC
ERR1018190	PRJEB10878	61	M	25.2	CHI	III	46374548	NA	0	CRC
ERR1018191	PRJEB10878	60	M	23.2	CHI	III	56091982	NA	1	CRC
ERR1018192	PRJEB10878	73	F	17.7	CHI	I	51747298	NA	0	CRC
ERR1018193	PRJEB10878	62	M	21.7	CHI	Health	54319888	NA	0	CTR
ERR1018194	PRJEB10878	72	F	26.3	CHI	II	54829598	NA	0	CRC
ERR1018195	PRJEB10878	65	M	20.7	CHI	Health	58027230	NA	NA	CTR
ERR1018196	PRJEB10878	65	M	24.8	CHI	I	59438302	NA	0	CRC
ERR1018197	PRJEB10878	71	M	25.8	CHI	I	54640886	NA	1	CRC
ERR1018198	PRJEB10878	50	M	25.2	CHI	I	48988232	NA	0	CRC
ERR1018199	PRJEB10878	55	M	22.2	CHI	IV	26402838	NA	NA	CRC
ERR1018200	PRJEB10878	77	M	21.7	CHI	III	53016516	NA	0	CRC
ERR1018201	PRJEB10878	45	F	23	CHI	I	49204686	NA	0	CRC
ERR1018202	PRJEB10878	89	F	23.7	CHI	II	46352602	NA	NA	CRC
ERR1018203	PRJEB10878	58	F	21.6	CHI	Health	48934094	NA	0	CTR
ERR1018204	PRJEB10878	58	F	23.9	CHI	III	46958306	NA	NA	CRC
ERR1018205	PRJEB10878	68	M	21.7	CHI	Health	51290314	NA	NA	CTR
ERR1018206	PRJEB10878	64	F	29.1	CHI	III	55913222	NA	NA	CRC
ERR1018207	PRJEB10878	75	F	28.7	CHI	II	40158972	NA	0	CRC
ERR1018208	PRJEB10878	73	M	22.7	CHI	II	49279306	NA	0	CRC
ERR1018209	PRJEB10878	62	F	21.4	CHI	Health	51886216	NA	NA	CTR
ERR1018210	PRJEB10878	80	M	24	CHI	I	52727510	NA	0	CRC
ERR1018211	PRJEB10878	67	M	23.1	CHI	II	54801052	NA	0	CRC
ERR1018212	PRJEB10878	61	F	22	CHI	I	52180690	NA	0	CRC
ERR1018213	PRJEB10878	63	M	24.4	CHI	I	50897128	NA	1	CRC
ERR1018214	PRJEB10878	51	F	19.6	CHI	I	53771976	NA	0	CRC
ERR1018215	PRJEB10878	64	M	NA	CHI	I	62634356	NA	1	CRC
ERR1018216	PRJEB10878	74	F	28.7	CHI	III	38096050	NA	0	CRC
ERR1018217	PRJEB10878	68	M	20.4	CHI	Health	54858214	NA	NA	CTR
ERR1018218	PRJEB10878	83	F	30.4	CHI	III	59692152	NA	NA	CRC
ERR1018219	PRJEB10878	70	M	24.6	CHI	I	68794694	NA	1	CRC
ERR1018220	PRJEB10878	56	M	25.9	CHI	I	64562472	NA	NA	CRC
ERR1018221	PRJEB10878	54	M	17.9	CHI	II	48517050	NA	1	CRC
ERR1018222	PRJEB10878	74	M	26.8	CHI	III	52326772	NA	1	CRC
ERR1018223	PRJEB10878	57	M	23.2	CHI	II	58343426	NA	0	CRC
ERR1018224	PRJEB10878	54	F	29.7	CHI	II	44962700	NA	0	CRC
ERR1018225	PRJEB10878	62	M	22.7	CHI	III	40934094	NA	NA	CRC
ERR1018226	PRJEB10878	54	F	25.6	CHI	IV	64413000	NA	0	CRC
ERR1018227	PRJEB10878	69	M	29	CHI	I	69031032	NA	1	CRC
ERR1018228	PRJEB10878	64	M	24.8	CHI	II	58838494	NA	1	CRC
ERR1018229	PRJEB10878	44	M	22.5	CHI	I	47544624	NA	NA	CRC
ERR1018230	PRJEB10878	60	M	17.3	CHI	IV	55976362	NA	NA	CRC
ERR1018231	PRJEB10878	73	M	24.5	CHI	II	51490976	NA	0	CRC
ERR1018232	PRJEB10878	62	F	32.5	CHI	Health	62272448	NA	NA	CTR
ERR1018233	PRJEB10878	58	M	22.3	CHI	Health	67168284	NA	NA	CTR
ERR1018234	PRJEB10878	64	M	24.8	CHI	Health	56360200	NA	NA	CTR
ERR1018235	PRJEB10878	65	F	35.1	CHI	Health	64595572	NA	0	CTR
ERR1018236	PRJEB10878	62	M	23.5	CHI	Health	66261940	NA	0	CTR
ERR1018237	PRJEB10878	69	F	24.9	CHI	Health	64698626	NA	NA	CTR
ERR1018238	PRJEB10878	55	M	26.4	CHI	Health	68037326	NA	NA	CTR
ERR1018239	PRJEB10878	64	F	26.4	CHI	Health	55223960	NA	NA	CTR
ERR1018240	PRJEB10878	59	M	25.6	CHI	Health	64680802	NA	NA	CTR
ERR1018241	PRJEB10878	70	M	21	CHI	III	64207396	NA	1	CRC
ERR1018242	PRJEB10878	71	F	26.7	CHI	Health	54318818	NA	0	CTR
ERR1018243	PRJEB10878	51	M	21.9	CHI	Health	60890240	NA	0	CTR
ERR1018244	PRJEB10878	50	M	20.5	CHI	Health	57815128	NA	NA	CTR
ERR1018245	PRJEB10878	64	M	24.7	CHI	Health	44582666	NA	0	CTR
ERR1018246	PRJEB10878	50	M	23.3	CHI	Health	50039588	NA	NA	CTR
ERR1018247	PRJEB10878	66	F	22.4	CHI	Health	53703130	NA	NA	CTR
ERR1018248	PRJEB10878	52	M	28.4	CHI	Health	55598372	NA	0	CTR
ERR1018249	PRJEB10878	64	M	25.6	CHI	Health	44442930	NA	0	CTR
ERR1018250	PRJEB10878	58	M	23.1	CHI	Health	44465084	NA	0	CTR
ERR1018251	PRJEB10878	64	F	17.1	CHI	Health	48017232	NA	0	CTR
ERR1018252	PRJEB10878	65	M	22.4	CHI	Health	38178866	NA	NA	CTR
ERR1018253	PRJEB10878	53	M	19.7	CHI	Health	38718574	NA	NA	CTR
ERR1018254	PRJEB10878	64	F	21.1	CHI	Health	53542930	NA	0	CTR
ERR1018255	PRJEB10878	68	F	24.9	CHI	Health	36506332	NA	NA	CTR
ERR1018256	PRJEB10878	53	M	23.4	CHI	Health	42409060	NA	NA	CTR
ERR1018257	PRJEB10878	64	F	22.7	CHI	Health	58607310	NA	0	CTR
ERR1018258	PRJEB10878	61	M	21.5	CHI	Health	49931810	NA	0	CTR
ERR1018259	PRJEB10878	62	F	21.1	CHI	Health	48202312	NA	NA	CTR
ERR1018260	PRJEB10878	64	M	24.1	CHI	Health	55370942	NA	1	CTR
ERR1018261	PRJEB10878	55	M	22.3	CHI	Health	47398554	NA	NA	CTR
ERR1018262	PRJEB10878	64	F	22.6	CHI	Health	73477580	NA	0	CTR
ERR1018263	PRJEB10878	71	F	23	CHI	Health	53293602	NA	NA	CTR
ERR1018264	PRJEB10878	64	F	22.2	CHI	Health	47869200	NA	NA	CTR
ERR1018265	PRJEB10878	65	M	22.5	CHI	Health	59798218	NA	0	CTR
ERR1018266	PRJEB10878	73	F	24.1	CHI	Health	59042752	NA	NA	CTR
ERR1018267	PRJEB10878	54	M	27.7	CHI	Health	43259976	NA	NA	CTR
ERR1018268	PRJEB10878	65	F	21.2	CHI	Health	55346170	NA	NA	CTR
ERR1018269	PRJEB10878	60	M	22.5	CHI	Health	58204894	NA	0	CTR
ERR1018270	PRJEB10878	58	M	26.3	CHI	Health	60754534	NA	NA	CTR
ERR1018271	PRJEB10878	64	F	21.3	CHI	Health	44495866	NA	NA	CTR
ERR1018272	PRJEB10878	69	M	23.8	CHI	Health	56317580	NA	NA	CTR
ERR1018273	PRJEB10878	65	F	20	CHI	Health	52218792	NA	NA	CTR
ERR1018274	PRJEB10878	59	M	23.7	CHI	Health	54757774	NA	NA	CTR
ERR1018275	PRJEB10878	70	F	22.2	CHI	Health	40896364	NA	0	CTR
ERR1018276	PRJEB10878	61	M	23.7	CHI	Health	42148232	NA	NA	CTR
ERR1018277	PRJEB10878	52	M	24.6	CHI	Health	58288712	NA	0	CTR
ERR1018278	PRJEB10878	58	M	24.5	CHI	Health	55229104	NA	0	CTR
ERR1018279	PRJEB10878	60	M	20	CHI	I	58986840	NA	NA	CRC
ERR1018280	PRJEB10878	77	M	24.5	CHI	II	60266132	NA	0	CRC
ERR1018281	PRJEB10878	59	F	27	CHI	II	41832304	NA	NA	CRC
ERR1018282	PRJEB10878	71	F	21.2	CHI	III	47047504	NA	0	CRC
ERR1018283	PRJEB10878	56	M	31.3	CHI	III	42794294	NA	NA	CRC
ERR1018284	PRJEB10878	77	M	22	CHI	II	43609242	NA	1	CRC
ERR1018285	PRJEB10878	77	M	23.5	CHI	II	51827084	NA	1	CRC
ERR1018286	PRJEB10878	83	F	22.8	CHI	II	47054370	NA	0	CRC
ERR1018287	PRJEB10878	79	F	25.8	CHI	IV	34254426	NA	0	CRC
ERR1018288	PRJEB10878	69	F	28.3	CHI	IV	35182314	NA	0	CRC
ERR1018289	PRJEB10878	62	M	23.5	CHI	I	32577222	NA	0	CRC
ERR1018290	PRJEB10878	78	M	27	CHI	III	35464276	NA	0	CRC
ERR1018291	PRJEB10878	49	F	22.6	CHI	III	35327176	NA	NA	CRC
ERR1018292	PRJEB10878	81	M	18.2	CHI	III	34074752	NA	1	CRC
ERR1018293	PRJEB10878	63	F	28	CHI	III	33034566	NA	NA	CRC
ERR1018294	PRJEB10878	59	M	24.5	CHI	II	36050054	NA	NA	CRC
ERR1018295	PRJEB10878	73	M	22.1	CHI	II	39064090	NA	NA	CRC
ERR1018296	PRJEB10878	76	M	21.9	CHI	III	10454640	NA	0	CRC
ERR1018297	PRJEB10878	74	F	17.9	CHI	III	44481898	NA	0	CRC
ERR1018298	PRJEB10878	51	M	26.9	CHI	II	33996244	NA	2	CRC
ERR1018299	PRJEB10878	74	M	24.2	CHI	III	48563608	NA	1	CRC
ERR1018300	PRJEB10878	77	M	20.2	CHI	II	36825406	NA	2	CRC
ERR1018301	PRJEB10878	34	M	19.4	CHI	II	41953760	NA	NA	CRC
ERR1018302	PRJEB10878	70	F	26.7	CHI	I	63149442	NA	NA	CRC
ERR1018303	PRJEB10878	83	F	18.9	CHI	III	53778472	NA	NA	CRC
ERR1018304	PRJEB10878	68	M	21.5	CHI	II	56271422	NA	1	CRC
ERR1018305	PRJEB10878	79	M	26.8	CHI	II	55649616	NA	0	CRC
ERR1018306	PRJEB10878	64	F	28.3	CHI	IV	47338130	NA	NA	CRC
ERR1018307	PRJEB10878	67	M	24.9	CHI	III	48213374	NA	NA	CRC
ERR1018308	PRJEB10878	61	M	23.8	CHI	Health	55089642	NA	0	CTR
ERR1018309	PRJEB10878	62	M	21.5	CHI	Health	53773450	NA	1	CTR
ERR1018310	PRJEB10878	68	M	23.7	CHI	III	62454584	NA	2	CRC
ERR1018311	PRJEB10878	55	M	25.8	CHI	III	56545126	NA	NA	CRC
ERR1018312	PRJEB10878	63	M	22.5	CHI	IV	60608784	NA	1	CRC
DRR127476	PRJDB4176	64	M	22.46	JAP	III	55849322	NA	NA	CRC
DRR127478	PRJDB4176	66	F	22.6003	JAP	IV	43523218	NA	NA	CRC
DRR127481	PRJDB4176	61	M	28.2933	JAP	IV	59367240	NA	NA	CRC
DRR127485	PRJDB4176	70	F	21.9076	JAP	III	61453776	NA	NA	CRC
DRR127488	PRJDB4176	72	M	22.1367	JAP	Health	77597922	NA	NA	CTR
DRR127491	PRJDB4176	62	F	21.0828	JAP	III	14777524	NA	NA	CRC
DRR127507	PRJDB4176	65	M	21.3039	JAP	IV	33779930	NA	NA	CRC
DRR127509	PRJDB4176	59	M	25.4581	JAP	III	42582124	NA	NA	CRC
DRR127514	PRJDB4176	78	M	22.68	JAP	III	14020526	NA	NA	CRC
DRR127515	PRJDB4176	30	M	25.6896	JAP	IV	72486156	NA	NA	CRC
DRR127517	PRJDB4176	69	F	23.5556	JAP	III	55983222	NA	NA	CRC
DRR127519	PRJDB4176	57	F	18.369	JAP	III	57129456	NA	NA	CRC
DRR127521	PRJDB4176	38	M	24.3911	JAP	IV	49563784	NA	NA	CRC
DRR127524	PRJDB4176	73	M	25.8166	JAP	Health	74163738	NA	NA	CTR
DRR127532	PRJDB4176	59	F	20.0288	JAP	Health	32962646	NA	NA	CTR
DRR127535	PRJDB4176	64	M	20.5191	JAP	Health	26449464	NA	NA	CTR
DRR127536	PRJDB4176	44	F	26.6728	JAP	III	46231228	NA	NA	CRC
DRR127537	PRJDB4176	50	F	20.3428	JAP	Health	39631310	NA	NA	CTR
DRR127546	PRJDB4176	67	F	26.0417	JAP	Health	95328120	NA	NA	CTR
DRR127552	PRJDB4176	45	M	22.2222	JAP	Health	26848948	NA	NA	CTR
DRR127557	PRJDB4176	62	M	24.6181	JAP	IV	31664266	NA	NA	CRC
DRR127559	PRJDB4176	46	M	19.1512	JAP	III	42745606	NA	NA	CRC
DRR127567	PRJDB4176	70	F	17.3484	JAP	IV	37017846	NA	NA	CRC
DRR127579	PRJDB4176	70	M	20.5761	JAP	IV	40800984	NA	NA	CRC
DRR127580	PRJDB4176	63	F	17.4818	JAP	IV	41966428	NA	NA	CRC
DRR127583	PRJDB4176	65	F	19.8189	JAP	Health	46083124	NA	NA	CTR
DRR127588	PRJDB4176	76	M	22.1003	JAP	Health	37467448	NA	NA	CTR
DRR127594	PRJDB4176	69	M	21.5139	JAP	IV	34636946	NA	NA	CRC
DRR127596	PRJDB4176	76	F	23.4221	JAP	Health	35766652	NA	NA	CTR
DRR127597	PRJDB4176	53	F	18.662	JAP	Health	32748816	NA	NA	CTR
DRR127603	PRJDB4176	45	F	23.4224	JAP	III	29512700	NA	NA	CRC
DRR127613	PRJDB4176	75	F	22.6667	JAP	Health	38338222	NA	NA	CTR
DRR127616	PRJDB4176	78	M	22.8624	JAP	Health	43421878	NA	NA	CTR
DRR127617	PRJDB4176	59	F	22.6562	JAP	IV	31959512	NA	NA	CRC
DRR127619	PRJDB4176	45	M	23.9512	JAP	Health	33415614	NA	NA	CTR
DRR127625	PRJDB4176	64	M	23.1084	JAP	III	40612530	NA	NA	CRC
DRR127628	PRJDB4176	76	M	21.7993	JAP	Health	40039714	NA	NA	CTR
DRR127634	PRJDB4176	42	F	25.5937	JAP	Health	66523252	NA	NA	CTR
DRR127638	PRJDB4176	32	F	22.3478	JAP	III	29372854	NA	NA	CRC
DRR127646	PRJDB4176	49	F	19.3821	JAP	III	39019084	NA	NA	CRC
DRR127647	PRJDB4176	67	F	20.1746	JAP	III	35718314	NA	NA	CRC
DRR127649	PRJDB4176	49	F	22.3081	JAP	Health	38462458	NA	NA	CTR
DRR127666	PRJDB4176	78	M	25.9095	JAP	III	38429644	NA	NA	CRC
DRR127669	PRJDB4176	54	F	20.5688	JAP	III	23364866	NA	NA	CRC
DRR127672	PRJDB4176	42	M	26.1738	JAP	Health	40061832	NA	NA	CTR
DRR127674	PRJDB4176	59	F	20.9566	JAP	IV	44231206	NA	NA	CRC
DRR127683	PRJDB4176	40	M	22.9819	JAP	Health	40404220	NA	NA	CTR
DRR127685	PRJDB4176	70	M	24.2424	JAP	III	40350228	NA	NA	CRC
DRR127692	PRJDB4176	76	M	25.9695	JAP	Health	34883492	NA	NA	CTR
DRR127700	PRJDB4176	46	F	17.4449	JAP	III	30364602	NA	NA	CRC
DRR127704	PRJDB4176	49	F	21.2306	JAP	Health	39316064	NA	NA	CTR
DRR127707	PRJDB4176	63	M	22.0581	JAP	Health	57340296	NA	NA	CTR
DRR127708	PRJDB4176	62	M	25.5937	JAP	IV	26693112	NA	NA	CRC
DRR127713	PRJDB4176	49	M	27.3982	JAP	Health	45805630	NA	NA	CTR
DRR127718	PRJDB4176	75	F	22.2222	JAP	III	35001430	NA	NA	CRC
DRR127720	PRJDB4176	73	F	20.5457	JAP	III	46713988	NA	NA	CRC
DRR127721	PRJDB4176	51	M	28.3848	JAP	Health	41736796	NA	NA	CTR
DRR127724	PRJDB4176	66	F	25.4109	JAP	Health	55102916	NA	NA	CTR
DRR127728	PRJDB4176	71	F	18.0172	JAP	Health	49547580	NA	NA	CTR
DRR127731	PRJDB4176	66	M	23.6652	JAP	Health	62661766	NA	NA	CTR
DRR127736	PRJDB4176	64	F	23.1911	JAP	Health	40325114	NA	NA	CTR
DRR127737	PRJDB4176	77	F	18.7305	JAP	Health	62100572	NA	NA	CTR
DRR127748	PRJDB4176	44	M	22.0522	JAP	Health	34190182	NA	NA	CTR
DRR127751	PRJDB4176	74	M	20.6852	JAP	Health	52649830	NA	NA	CTR
DRR127752	PRJDB4176	70	M	23.6614	JAP	Health	46820034	NA	NA	CTR
DRR127754	PRJDB4176	55	M	24.5779	JAP	III	44818338	NA	NA	CRC
DRR127755	PRJDB4176	70	M	25.7117	JAP	Health	42316662	NA	NA	CTR
DRR127756	PRJDB4176	75	M	22.3081	JAP	Health	49346360	NA	NA	CTR
DRR127762	PRJDB4176	76	M	23.7954	JAP	Health	50634540	NA	NA	CTR
DRR127763	PRJDB4176	76	M	25.8806	JAP	Health	46385976	NA	NA	CTR
DRR127767	PRJDB4176	28	M	26.2976	JAP	III	45258714	NA	NA	CRC
DRR127774	PRJDB4176	69	F	25.6369	JAP	IV	37225306	NA	NA	CRC
DRR127776	PRJDB4176	73	F	20.7031	JAP	Health	51660232	NA	NA	CTR
DRR127777	PRJDB4176	77	F	23.634	JAP	Health	50968540	NA	NA	CTR
DRR127789	PRJDB4176	51	M	20.7612	JAP	III	44914702	NA	NA	CRC
DRR162775	PRJDB4176	65	M	21.5645	JAP	Health	39502904	NA	NA	CTR
DRR162776	PRJDB4176	66	F	22.3478	JAP	Health	30288320	NA	NA	CTR
DRR162777	PRJDB4176	48	M	23.03	JAP	III	32307942	NA	NA	CRC
DRR162778	PRJDB4176	65	M	21.3839	JAP	III	55047194	NA	NA	CRC
DRR162779	PRJDB4176	70	M	18.9619	JAP	IV	23485074	NA	NA	CRC
SRR5665024	PRJNA389927	71	M	32.3232	USA	NA	9552	NA	NA	CRC
SRR5665025	PRJNA389927	58	M	29.685	USA	NA	4051916	NA	NA	CRC
SRR5665026	PRJNA389927	43	M	23.8754	USA	NA	4012884	NA	NA	CRC
SRR5665027	PRJNA389927	52	M	28.7037	USA	NA	6000802	NA	NA	CRC
SRR5665028	PRJNA389927	48	M	32.9067	USA	NA	5364752	NA	NA	CRC
SRR5665029	PRJNA389927	60	F	27.8293	USA	NA	4727096	NA	NA	CRC
SRR5665030	PRJNA389927	51	F	23.6614	USA	NA	7367110	NA	NA	CRC
SRR5665031	PRJNA389927	64	F	24.3824	USA	NA	7935568	NA	NA	CRC
SRR5665032	PRJNA389927	43	M	46.3673	USA	NA	2582002	NA	NA	CRC
SRR5665033	PRJNA389927	59	F	29.7521	USA	NA	3613298	NA	NA	CRC
SRR5665034	PRJNA389927	59	M	28.7347	USA	NA	3957234	NA	NA	CRC
SRR5665035	PRJNA389927	69	M	27.7575	USA	NA	3969734	NA	NA	CRC
SRR5665041	PRJNA389927	59	M	23.0825	USA	NA	6043746	NA	NA	CRC
SRR5665042	PRJNA389927	73	F	21.6206	CAN	NA	4211344	NA	NA	CRC
SRR5665043	PRJNA389927	65	F	21.5139	CAN	Health	7547870	NA	NA	CTR
SRR5665044	PRJNA389927	57	M	34.4777	CAN	NA	5429946	NA	NA	CRC
SRR5665045	PRJNA389927	54	M	31.6001	USA	Health	3048490	NA	NA	CTR
SRR5665046	PRJNA389927	69	F	18.662	CAN	Health	8257494	NA	NA	CTR
SRR5665047	PRJNA389927	52	F	20.5693	USA	Health	4907986	NA	NA	CTR
SRR5665048	PRJNA389927	44	F	25.9695	USA	Health	3963428	NA	NA	CTR
SRR5665049	PRJNA389927	52	M	24.7676	USA	Health	7007276	NA	NA	CTR
SRR5665050	PRJNA389927	75	M	25.2595	USA	Health	5754966	NA	NA	CTR
SRR5665051	PRJNA389927	88	M	26.2966	USA	NA	5122000	NA	NA	CRC
SRR5665052	PRJNA389927	37	M	35.1112	USA	NA	5537968	NA	NA	CRC
SRR5665053	PRJNA389927	61	M	34.9003	USA	NA	4887114	NA	NA	CRC
SRR5665054	PRJNA389927	69	M	26.7036	USA	NA	7878270	NA	NA	CRC
SRR5665055	PRJNA389927	51	F	35.4979	USA	NA	11269720	NA	NA	CRC
SRR5665056	PRJNA389927	56	M	32.6531	USA	NA	4577600	NA	NA	CRC
SRR5665057	PRJNA389927	69	M	26.2346	USA	NA	3979374	NA	NA	CRC
SRR5665058	PRJNA389927	49	M	NA	USA	NA	3232134	NA	NA	CRC
SRR5665059	PRJNA389927	55	M	57.4635	USA	NA	5452006	NA	NA	CRC
SRR5665060	PRJNA389927	67	F	32.2708	USA	NA	5014	NA	NA	CRC
SRR5665061	PRJNA389927	47	F	26.3702	USA	NA	4776724	NA	NA	CRC
SRR5665103	PRJNA389927	63	M	30.8365	USA	NA	5610352	NA	NA	CRC
SRR5665122	PRJNA389927	63	F	32.8125	USA	Health	16112148	NA	NA	CTR
SRR5665144	PRJNA389927	70	M	23.3067	USA	NA	4229306	NA	NA	CRC
SRR5665155	PRJNA389927	57	F	23.8054	USA	Health	5482828	NA	NA	CTR
SRR5665156	PRJNA389927	65	M	33.0579	USA	Health	2296278	NA	NA	CTR
SRR5665157	PRJNA389927	65	M	26.5668	CAN	Health	2462546	NA	NA	CTR
SRR5665158	PRJNA389927	35	F	35.4979	USA	Health	3957154	NA	NA	CTR
SRR5665159	PRJNA389927	51	M	25.0995	USA	Health	1782902	NA	NA	CTR
SRR5665160	PRJNA389927	55	F	37.7827	USA	Health	256512	NA	NA	CTR
SRR5665161	PRJNA389927	51	F	30.4218	USA	Health	1999426	NA	NA	CTR
SRR5665162	PRJNA389927	45	F	33.1504	USA	Health	9126414	NA	NA	CTR
SRR5665163	PRJNA389927	61	F	20.7476	USA	Health	6426520	NA	NA	CTR
SRR5665164	PRJNA389927	51	F	21.3382	USA	Health	4586836	NA	NA	CTR
SRR5665178	PRJNA389927	49	M	24.9307	USA	Health	3019528	NA	NA	CTR
SRR5665179	PRJNA389927	42	M	27.7177	USA	Health	4127268	NA	NA	CTR
SRR5665180	PRJNA389927	51	M	21.1073	USA	Health	8789580	NA	NA	CTR
SRR5665181	PRJNA389927	56	F	21.1553	USA	Health	6243052	NA	NA	CTR
SRR5665182	PRJNA389927	58	M	29.0466	USA	Health	8359938	NA	NA	CTR
SRR5665183	PRJNA389927	61	M	24.8163	USA	Health	4104952	NA	NA	CTR
SRR5665184	PRJNA389927	75	F	23.5294	USA	Health	7080636	NA	NA	CTR
SRR5665185	PRJNA389927	54	F	33.564	USA	Health	4333274	NA	NA	CTR
SRR5665186	PRJNA389927	51	F	29.7211	USA	Health	8089114	NA	NA	CTR
SRR5665187	PRJNA389927	46	F	21.3382	USA	Health	14624516	NA	NA	CTR
MMPU29365221ST	PRJEB6070	34	M	NA	GER	Health	45142700	NA	NA	CTR
MMPU68403337ST	PRJEB6070	30	M	NA	GER	Health	108025570	NA	NA	CTR
MMPU72854103ST	PRJEB6070	34	M	NA	GER	Health	104877190	NA	NA	CTR
MMPU84450604ST	PRJEB6070	37	M	NA	GER	Health	85477408	NA	NA	CTR
MMPU99077057ST	PRJEB6070	49	M	NA	GER	Health	55324534	NA	NA	CTR
SRR6915091	PRJNA447983	77	M	23	ITA	NA	32049212	NA	NA	CRC
SRR6915092	PRJNA447983	60	F	20	ITA	Health	28666120	NA	NA	CTR
SRR6915093	PRJNA447983	69	M	27	ITA	NA	22451668	NA	NA	CRC
SRR6915094	PRJNA447983	82	M	28	ITA	NA	97225570	NA	NA	CRC
SRR6915095	PRJNA447983	84	M	22	ITA	NA	66892476	NA	NA	CRC
SRR6915097	PRJNA447983	80	F	32	ITA	Health	34184538	NA	NA	CTR
SRR6915098	PRJNA447983	74	M	23	ITA	NA	94556924	NA	NA	CRC
SRR6915099	PRJNA447983	63	M	25	ITA	NA	38658162	NA	NA	CRC
SRR6915100	PRJNA447983	80	M	24	ITA	Health	80935754	NA	NA	CTR
SRR6915101	PRJNA447983	84	F	23	ITA	NA	46276980	NA	NA	CRC
SRR6915102	PRJNA447983	61	M	23	ITA	NA	59121058	NA	NA	CRC
SRR6915113	PRJNA447983	77	F	NA	ITA	Health	128339334	NA	NA	CTR
SRR6915115	PRJNA447983	83	F	19	ITA	NA	27589422	NA	NA	CRC
SRR6915116	PRJNA447983	70	F	25	ITA	Health	39171988	NA	NA	CTR
SRR6915119	PRJNA447983	66	M	24	ITA	NA	40946728	NA	NA	CRC
SRR6915120	PRJNA447983	64	M	23	ITA	NA	24263334	NA	NA	CRC
SRR6915121	PRJNA447983	66	M	34	ITA	Health	75421866	NA	NA	CTR
SRR6915122	PRJNA447983	64	M	26	ITA	Health	181514362	NA	NA	CTR
SRR6915123	PRJNA447983	78	M	26	ITA	NA	23341580	NA	NA	CRC
SRR6915137	PRJNA447983	69	F	29	ITA	NA	26006210	NA	NA	CRC
SRR6915144	PRJNA447983	68	F	22	ITA	Health	52991226	NA	NA	CTR
SRR6915145	PRJNA447983	60	M	22	ITA	Health	32827820	NA	NA	CTR
SRR6915158	PRJNA447983	71	F	30	ITA	NA	25491260	NA	NA	CRC
SRR6915159	PRJNA447983	58	M	25	ITA	NA	28591116	NA	NA	CRC
SRR6915160	PRJNA447983	67	F	21	ITA	NA	37823350	NA	NA	CRC
SRR6915164	PRJNA447983	58	M	24	ITA	Health	35593098	NA	NA	CTR
SRR6915165	PRJNA447983	61	F	NA	ITA	Health	22133732	NA	NA	CTR
SRR6915166	PRJNA447983	70	M	24	ITA	NA	46678108	NA	NA	CRC
SRR6915187	PRJNA447983	64	M	25	ITA	Health	17188950	NA	NA	CTR
SRR6915188	PRJNA447983	60	M	22	ITA	NA	35556054	NA	NA	CRC
SRR6915189	PRJNA447983	81	F	28	ITA	Health	75221466	NA	NA	CTR
SRR6915190	PRJNA447983	78	M	24	ITA	NA	91124860	NA	NA	CRC
SRR6915191	PRJNA447983	69	M	24	ITA	Health	21980476	NA	NA	CTR
SRR6915192	PRJNA447983	64	M	27	ITA	Health	56536762	NA	NA	CTR
SRR6915193	PRJNA447983	69	M	30	ITA	Health	24643928	NA	NA	CTR
SRR6915194	PRJNA447983	71	M	24	ITA	Health	26419046	NA	NA	CTR
SRR6915201	PRJNA447983	83	F	24	ITA	NA	27893666	NA	NA	CRC
SRR6915202	PRJNA447983	61	M	22	ITA	Health	76347166	NA	NA	CTR
SRR6915206	PRJNA447983	59	M	26	ITA	Health	35977016	NA	NA	CTR
SRR6915207	PRJNA447983	63	F	28	ITA	Health	105843846	NA	NA	CTR
SRR6915208	PRJNA447983	76	M	26	ITA	NA	64995762	NA	NA	CRC
SRR6915209	PRJNA447983	57	M	30	ITA	NA	81409132	NA	NA	CRC
SRR6915210	PRJNA447983	74	M	25	ITA	NA	36534868	NA	NA	CRC
SRR6915211	PRJNA447983	64	M	30	ITA	NA	62960590	NA	NA	CRC
SRR6915213	PRJNA447983	78	M	30	ITA	NA	41442672	NA	NA	CRC
SRR6915217	PRJNA447983	67	F	24	ITA	Health	21469840	NA	NA	CTR
SRR6915218	PRJNA447983	63	M	37	ITA	NA	32879488	NA	NA	CRC
SRR6915219	PRJNA447983	77	M	22	ITA	NA	43382794	NA	NA	CRC
SRR6915220	PRJNA447983	67	M	35	ITA	NA	39351466	NA	NA	CRC
SRR6915222	PRJNA447983	70	F	20	ITA	Health	43973870	NA	NA	CTR
SRR6915223	PRJNA447983	75	M	NA	ITA	NA	61618810	NA	NA	CRC
SRR6915225	PRJNA447983	77	F	25	ITA	Health	79227146	NA	NA	CTR
SRR6915227	PRJNA447983	71	M	25	ITA	Health	98222592	NA	NA	CTR
Note: NA = missing value; a. F = female, M = female; b. BMI = body mass index; c. AJCC = American Joint Committee on Cancer; d. 1 = yes, 0 = no.

## Sheet: Table S2
Table S2. Information of 5880 high quality MAGs
SampleID	BinID	Genome size(CheckM)	GC(CheckM)	Taxonomy(CheckM)	Completeness(CheckM)	Contamination(CheckM)	Strain heterogeneity(CheckM)	sam_bin	project
CCIS27304052ST	bin.12	1921174	0.409641	o__Clostridiales (UID1212)	96.94	2.35	50	CCIS27304052ST_bin.12	PRJEB6070
CCIS27304052ST	bin.12_re	1921174	0.409641	o__Clostridiales (UID1212)	96.94	2.35	50	CCIS27304052ST_bin.12_re	PRJEB6070
CCIS27304052ST	bin.15	1876390	0.446755	o__Clostridiales (UID1212)	97.99	0.34	0	CCIS27304052ST_bin.15	PRJEB6070
CCIS27304052ST	bin.2	1445639	0.347445	k__Bacteria (UID2329)	98.88	1.12	0	CCIS27304052ST_bin.2	PRJEB6070
CCIS27304052ST	bin.2_re	1445639	0.347445	k__Bacteria (UID2329)	98.88	1.12	0	CCIS27304052ST_bin.2_re	PRJEB6070
CCIS27304052ST	bin.23	1858422	0.49583	o__Clostridiales (UID1212)	93.94	1.34	0	CCIS27304052ST_bin.23	PRJEB6070
CCIS27304052ST	bin.23_re	1858422	0.49583	o__Clostridiales (UID1212)	93.94	1.34	0	CCIS27304052ST_bin.23_re	PRJEB6070
CCIS27304052ST	bin.15_re	1876390	0.446755	o__Clostridiales (UID1212)	97.99	0.34	0	CCIS27304052ST_bin.15_re	PRJEB6070
CCIS11362406ST	bin.16_re	2491707	0.366857	c__Gammaproteobacteria (UID4201)	99.38	0.88	0	CCIS11362406ST_bin.16_re	PRJEB6070
CCIS11362406ST	bin.14_re	2469961	0.380883	o__Lactobacillales (UID544)	99.63	0.05	0	CCIS11362406ST_bin.14_re	PRJEB6070
CCIS11362406ST	bin.28	2423879	0.338467	k__Bacteria (UID2372)	97.44	0.84	25	CCIS11362406ST_bin.28	PRJEB6070
CCIS11362406ST	bin.28_re	2423879	0.338467	k__Bacteria (UID2372)	97.44	0.84	25	CCIS11362406ST_bin.28_re	PRJEB6070
CCIS11362406ST	bin.14	2469961	0.380883	o__Lactobacillales (UID544)	99.63	0.05	0	CCIS11362406ST_bin.14	PRJEB6070
CCIS11362406ST	bin.16	2491707	0.366857	c__Gammaproteobacteria (UID4201)	99.38	0.88	0	CCIS11362406ST_bin.16	PRJEB6070
CCIS11362406ST	bin.29_re	2225754	0.469226	o__Selenomonadales (UID1024)	98.76	2.69	28.57	CCIS11362406ST_bin.29_re	PRJEB6070
CCIS11362406ST	bin.29	2225754	0.469226	o__Selenomonadales (UID1024)	98.76	2.69	28.57	CCIS11362406ST_bin.29	PRJEB6070
CCMD50071957ST	bin.8_re	1852497	0.494357	o__Clostridiales (UID1212)	93.94	1.4	0	CCMD50071957ST_bin.8_re	PRJEB6070
CCMD50071957ST	bin.8	1852497	0.494357	o__Clostridiales (UID1212)	93.94	1.4	0	CCMD50071957ST_bin.8	PRJEB6070
CCIS41288781ST	bin.11_re	2504240	0.564965	o__Clostridiales (UID1212)	95.69	1.02	0	CCIS41288781ST_bin.11_re	PRJEB6070
CCIS41288781ST	bin.16	2451969	0.622467	p__Bacteroidetes (UID2605)	95.83	0.96	0	CCIS41288781ST_bin.16	PRJEB6070
CCIS41288781ST	bin.11	2504240	0.564965	o__Clostridiales (UID1212)	95.69	1.02	0	CCIS41288781ST_bin.11	PRJEB6070
CCIS41288781ST	bin.15	3632838	0.570689	o__Clostridiales (UID1212)	97.5	4.03	0	CCIS41288781ST_bin.15	PRJEB6070
CCIS41288781ST	bin.15_re	3632838	0.570689	o__Clostridiales (UID1212)	97.5	4.03	0	CCIS41288781ST_bin.15_re	PRJEB6070
CCIS41288781ST	bin.16_re	2451969	0.622467	p__Bacteroidetes (UID2605)	95.83	0.96	0	CCIS41288781ST_bin.16_re	PRJEB6070
CCIS41288781ST	bin.17	2718495	0.561204	k__Bacteria (UID2982)	97.96	0	0	CCIS41288781ST_bin.17	PRJEB6070
CCIS41288781ST	bin.28_re	1741040	0.541429	o__Clostridiales (UID1120)	90.28	1.68	60	CCIS41288781ST_bin.28_re	PRJEB6070
CCIS41288781ST	bin.17_re	2718495	0.561204	k__Bacteria (UID2982)	97.96	0	0	CCIS41288781ST_bin.17_re	PRJEB6070
CCIS41288781ST	bin.28	1741040	0.541429	o__Clostridiales (UID1120)	90.28	1.68	60	CCIS41288781ST_bin.28	PRJEB6070
CCIS41288781ST	bin.7_re	2063329	0.601473	f__Bifidobacteriaceae (UID1462)	98.04	0.92	80	CCIS41288781ST_bin.7_re	PRJEB6070
CCIS41288781ST	bin.7	2063329	0.601473	f__Bifidobacteriaceae (UID1462)	98.04	0.92	80	CCIS41288781ST_bin.7	PRJEB6070
CCIS41288781ST	bin.22_re	2889288	0.525632	p__Bacteroidetes (UID2605)	92.22	1.43	33.33	CCIS41288781ST_bin.22_re	PRJEB6070
CCIS41288781ST	bin.5	4461070	0.513363	f__Enterobacteriaceae (UID5124)	98.78	0.04	0	CCIS41288781ST_bin.5	PRJEB6070
CCIS41288781ST	bin.22	2889288	0.525632	p__Bacteroidetes (UID2605)	92.22	1.43	33.33	CCIS41288781ST_bin.22	PRJEB6070
CCIS41288781ST	bin.5_re	4461070	0.513363	f__Enterobacteriaceae (UID5124)	98.78	0.04	0	CCIS41288781ST_bin.5_re	PRJEB6070
CCMD12232071ST	bin.1	2029969	0.518161	o__Clostridiales (UID1212)	92.58	2.01	33.33	CCMD12232071ST_bin.1	PRJEB6070
CCMD12232071ST	bin.1_re	2029969	0.518161	o__Clostridiales (UID1212)	92.58	2.01	33.33	CCMD12232071ST_bin.1_re	PRJEB6070
CCMD12232071ST	bin.7	2513918	0.586666	o__Clostridiales (UID1120)	92.37	1.33	60	CCMD12232071ST_bin.7	PRJEB6070
CCMD12232071ST	bin.7_re	2513918	0.586666	o__Clostridiales (UID1120)	92.37	1.33	60	CCMD12232071ST_bin.7_re	PRJEB6070
CCIS90164298ST	bin.10	4231051	0.51009	f__Enterobacteriaceae (UID5124)	97.54	0.04	0	CCIS90164298ST_bin.10	PRJEB6070
CCIS90164298ST	bin.10_re	4231051	0.51009	f__Enterobacteriaceae (UID5124)	97.54	0.04	0	CCIS90164298ST_bin.10_re	PRJEB6070
CCMD13071240ST	bin.16_re	2389649	0.449856	o__Clostridiales (UID1212)	97.84	0.13	100	CCMD13071240ST_bin.16_re	PRJEB6070
CCMD13071240ST	bin.17	2538721	0.557337	k__Bacteria (UID2982)	97.96	0	0	CCMD13071240ST_bin.17	PRJEB6070
CCMD13071240ST	bin.24	1975617	0.410043	o__Clostridiales (UID1212)	96.67	0.67	0	CCMD13071240ST_bin.24	PRJEB6070
CCMD13071240ST	bin.26_re	1716788	0.456516	k__Bacteria (UID2565)	95.98	0	0	CCMD13071240ST_bin.26_re	PRJEB6070
CCMD13071240ST	bin.16	2389649	0.449856	o__Clostridiales (UID1212)	97.84	0.13	100	CCMD13071240ST_bin.16	PRJEB6070
CCMD13071240ST	bin.17_re	2538721	0.557337	k__Bacteria (UID2982)	97.96	0	0	CCMD13071240ST_bin.17_re	PRJEB6070
CCMD13071240ST	bin.24_re	1975617	0.410043	o__Clostridiales (UID1212)	96.67	0.67	0	CCMD13071240ST_bin.24_re	PRJEB6070
CCMD13071240ST	bin.26	1716788	0.456516	k__Bacteria (UID2565)	95.98	0	0	CCMD13071240ST_bin.26	PRJEB6070
CCMD13071240ST	bin.27_re	2141903	0.514155	o__Clostridiales (UID1212)	96.6	0	0	CCMD13071240ST_bin.27_re	PRJEB6070
CCMD13071240ST	bin.27	2141903	0.514155	o__Clostridiales (UID1212)	96.6	0	0	CCMD13071240ST_bin.27	PRJEB6070
CCIS17669415ST	bin.7	2210171	0.380888	o__Clostridiales (UID1212)	97.99	1.01	0	CCIS17669415ST_bin.7	PRJEB6070
CCIS17669415ST	bin.7_re	2210171	0.380888	o__Clostridiales (UID1212)	97.99	1.01	0	CCIS17669415ST_bin.7_re	PRJEB6070
CCIS98512455ST	bin.13	1620009	0.396748	o__Clostridiales (UID1212)	91.44	0.56	0	CCIS98512455ST_bin.13	PRJEB6070
CCIS98512455ST	bin.13_re	1620009	0.396748	o__Clostridiales (UID1212)	91.44	0.56	0	CCIS98512455ST_bin.13_re	PRJEB6070
CCIS80834637ST	bin.16	1734240	0.41458	o__Clostridiales (UID1212)	96.64	0	0	CCIS80834637ST_bin.16	PRJEB6070
CCIS80834637ST	bin.21_re	1835087	0.412306	o__Clostridiales (UID1212)	98.66	1.01	0	CCIS80834637ST_bin.21_re	PRJEB6070
CCIS80834637ST	bin.16_re	1734240	0.41458	o__Clostridiales (UID1212)	96.64	0	0	CCIS80834637ST_bin.16_re	PRJEB6070
CCIS80834637ST	bin.21	1835087	0.412306	o__Clostridiales (UID1212)	98.66	1.01	0	CCIS80834637ST_bin.21	PRJEB6070
CCIS80834637ST	bin.3_re	2471358	0.433111	o__Clostridiales (UID1212)	98.63	0	0	CCIS80834637ST_bin.3_re	PRJEB6070
CCIS80834637ST	bin.3	2471358	0.433111	o__Clostridiales (UID1212)	98.63	0	0	CCIS80834637ST_bin.3	PRJEB6070
CCIS02379307ST	bin.1	1643883	0.32495	k__Bacteria (UID2329)	100	0	0	CCIS02379307ST_bin.1	PRJEB6070
CCIS02379307ST	bin.1_re	1643883	0.32495	k__Bacteria (UID2329)	100	0	0	CCIS02379307ST_bin.1_re	PRJEB6070
CCIS03473770ST	bin.16	1857621	0.412451	o__Clostridiales (UID1212)	93.96	1.01	0	CCIS03473770ST_bin.16	PRJEB6070
CCIS03473770ST	bin.16_re	1857621	0.412451	o__Clostridiales (UID1212)	93.96	1.01	0	CCIS03473770ST_bin.16_re	PRJEB6070
CCIS03473770ST	bin.3	2308268	0.433518	o__Clostridiales (UID1212)	97.26	0.17	100	CCIS03473770ST_bin.3	PRJEB6070
CCIS03473770ST	bin.3_re	2308268	0.433518	o__Clostridiales (UID1212)	97.26	0.17	100	CCIS03473770ST_bin.3_re	PRJEB6070
CCMD72895164ST	bin.4	4502959	0.506994	f__Enterobacteriaceae (UID5124)	99.71	0.4	57.14	CCMD72895164ST_bin.4	PRJEB6070
CCMD72895164ST	bin.4_re	4502959	0.506994	f__Enterobacteriaceae (UID5124)	99.71	0.4	57.14	CCMD72895164ST_bin.4_re	PRJEB6070
CCIS41548810ST	bin.15	2072975	0.598657	p__Actinobacteria (UID2112)	93.55	0	0	CCIS41548810ST_bin.15	PRJEB6070
CCIS41548810ST	bin.15_re	2072975	0.598657	p__Actinobacteria (UID2112)	93.55	0	0	CCIS41548810ST_bin.15_re	PRJEB6070
CCIS41548810ST	bin.17	2660025	0.531246	o__Clostridiales (UID1226)	97.15	3.06	16.67	CCIS41548810ST_bin.17	PRJEB6070
CCIS41548810ST	bin.17_re	2660025	0.531246	o__Clostridiales (UID1226)	97.15	3.06	16.67	CCIS41548810ST_bin.17_re	PRJEB6070
CCIS41548810ST	bin.26_re	1908723	0.479949	o__Selenomonadales (UID1024)	97.8	2.69	0	CCIS41548810ST_bin.26_re	PRJEB6070
CCIS41548810ST	bin.18	3257391	0.433507	o__Bacteroidales (UID2617)	99.06	1.19	0	CCIS41548810ST_bin.18	PRJEB6070
CCIS41548810ST	bin.26	1908723	0.479949	o__Selenomonadales (UID1024)	97.8	2.69	0	CCIS41548810ST_bin.26	PRJEB6070
CCIS41548810ST	bin.25	3073036	0.442754	o__Clostridiales (UID1226)	93.72	0.47	0	CCIS41548810ST_bin.25	PRJEB6070
CCIS41548810ST	bin.41	2116216	0.406787	o__Clostridiales (UID1212)	98.66	0.67	0	CCIS41548810ST_bin.41	PRJEB6070
CCIS41548810ST	bin.18_re	3257391	0.433507	o__Bacteroidales (UID2617)	99.06	1.19	0	CCIS41548810ST_bin.18_re	PRJEB6070
CCIS41548810ST	bin.25_re	3073036	0.442754	o__Clostridiales (UID1226)	93.72	0.47	0	CCIS41548810ST_bin.25_re	PRJEB6070
CCIS41548810ST	bin.41_re	2116216	0.406787	o__Clostridiales (UID1212)	98.66	0.67	0	CCIS41548810ST_bin.41_re	PRJEB6070
CCIS41548810ST	bin.46_re	2427962	0.418065	f__Lachnospiraceae (UID1256)	97.08	0.58	100	CCIS41548810ST_bin.46_re	PRJEB6070
CCIS41548810ST	bin.4	3955626	0.469868	o__Bacteroidales (UID2657)	95.91	0.31	50	CCIS41548810ST_bin.4	PRJEB6070
CCIS41548810ST	bin.46	2427962	0.418065	f__Lachnospiraceae (UID1256)	97.08	0.58	100	CCIS41548810ST_bin.46	PRJEB6070
CCIS41548810ST	bin.28_re	5686217	0.430227	g__Bacteroides (UID2691)	98.01	1.51	33.33	CCIS41548810ST_bin.28_re	PRJEB6070
CCIS41548810ST	bin.4_re	3955626	0.469868	o__Bacteroidales (UID2657)	95.91	0.31	50	CCIS41548810ST_bin.4_re	PRJEB6070
CCIS41548810ST	bin.7	3836093	0.421203	o__Bacteroidales (UID2657)	96.16	1.3	60	CCIS41548810ST_bin.7	PRJEB6070
CCIS41548810ST	bin.7_re	3836093	0.421203	o__Bacteroidales (UID2657)	96.16	1.3	60	CCIS41548810ST_bin.7_re	PRJEB6070
CCIS41548810ST	bin.28	5686217	0.430227	g__Bacteroides (UID2691)	98.01	1.51	33.33	CCIS41548810ST_bin.28	PRJEB6070
CCIS12656533ST	bin.14_re	1388423	0.299628	k__Bacteria (UID2329)	95.06	0.56	100	CCIS12656533ST_bin.14_re	PRJEB6070
CCIS12656533ST	bin.14	1388423	0.299628	k__Bacteria (UID2329)	95.06	0.56	100	CCIS12656533ST_bin.14	PRJEB6070
CCIS12656533ST	bin.13	2037212	0.52007	o__Clostridiales (UID1212)	95.78	1.01	50	CCIS12656533ST_bin.13	PRJEB6070
CCIS12656533ST	bin.13_re	2037212	0.52007	o__Clostridiales (UID1212)	95.78	1.01	50	CCIS12656533ST_bin.13_re	PRJEB6070
CCIS12656533ST	bin.19	2177562	0.552471	g__Prevotella (UID2722)	95.16	0.78	100	CCIS12656533ST_bin.19	PRJEB6070
CCIS12656533ST	bin.4_re	1918900	0.531143	c__Clostridia (UID1118)	97.49	0	0	CCIS12656533ST_bin.4_re	PRJEB6070
CCIS12656533ST	bin.4	1918900	0.531143	c__Clostridia (UID1118)	97.49	0	0	CCIS12656533ST_bin.4	PRJEB6070
CCIS12656533ST	bin.19_re	2177562	0.552471	g__Prevotella (UID2722)	95.16	0.78	100	CCIS12656533ST_bin.19_re	PRJEB6070
MMPU68403337ST	bin.21_re	2770714	0.469515	g__Prevotella (UID2724)	94.91	0.69	25	MMPU68403337ST_bin.21_re	PRJEB6070
MMPU68403337ST	bin.14	2787031	0.374931	o__Clostridiales (UID1212)	98.66	0	0	MMPU68403337ST_bin.14	PRJEB6070
MMPU68403337ST	bin.14_re	2787031	0.374931	o__Clostridiales (UID1212)	98.66	0	0	MMPU68403337ST_bin.14_re	PRJEB6070
MMPU68403337ST	bin.21	2770714	0.469515	g__Prevotella (UID2724)	94.91	0.69	25	MMPU68403337ST_bin.21	PRJEB6070
MMPU68403337ST	bin.7_re	2157132	0.37379	o__Clostridiales (UID1212)	91.28	3.77	50	MMPU68403337ST_bin.7_re	PRJEB6070
MMPU68403337ST	bin.7	2157132	0.37379	o__Clostridiales (UID1212)	91.28	3.77	50	MMPU68403337ST_bin.7	PRJEB6070
CCMD19497912ST	bin.6_re	2190833	0.375861	o__Clostridiales (UID1212)	99.33	0.67	0	CCMD19497912ST_bin.6_re	PRJEB6070
CCMD19497912ST	bin.14	2006553	0.566304	o__Clostridiales (UID1212)	91.61	1.87	50	CCMD19497912ST_bin.14	PRJEB6070
CCMD19497912ST	bin.25_re	1781702	0.447469	o__Clostridiales (UID1212)	96.12	0.34	0	CCMD19497912ST_bin.25_re	PRJEB6070
CCMD19497912ST	bin.12_re	2653508	0.586968	o__Clostridiales (UID1120)	93.99	1.24	25	CCMD19497912ST_bin.12_re	PRJEB6070
CCMD19497912ST	bin.14_re	2006553	0.566304	o__Clostridiales (UID1212)	91.61	1.87	50	CCMD19497912ST_bin.14_re	PRJEB6070
CCMD19497912ST	bin.25	1781702	0.447469	o__Clostridiales (UID1212)	96.12	0.34	0	CCMD19497912ST_bin.25	PRJEB6070
CCMD19497912ST	bin.6	2190833	0.375861	o__Clostridiales (UID1212)	99.33	0.67	0	CCMD19497912ST_bin.6	PRJEB6070
CCMD19497912ST	bin.12	2653508	0.586968	o__Clostridiales (UID1120)	93.99	1.24	25	CCMD19497912ST_bin.12	PRJEB6070
CCIS20795251ST	bin.18_re	2147403	0.350679	o__Lactobacillales (UID543)	96.36	0.94	25	CCIS20795251ST_bin.18_re	PRJEB6070
CCIS20795251ST	bin.18	2147403	0.350679	o__Lactobacillales (UID543)	96.36	0.94	25	CCIS20795251ST_bin.18	PRJEB6070
CCIS20795251ST	bin.2	2328622	0.450959	o__Clostridiales (UID1212)	97.32	0	0	CCIS20795251ST_bin.2	PRJEB6070
CCIS20795251ST	bin.2_re	2328622	0.450959	o__Clostridiales (UID1212)	97.32	0	0	CCIS20795251ST_bin.2_re	PRJEB6070
CCIS20795251ST	bin.38	2288533	0.418326	f__Lachnospiraceae (UID1256)	97.08	0	0	CCIS20795251ST_bin.38	PRJEB6070
CCIS20795251ST	bin.42_re	1968114	0.523335	o__Clostridiales (UID1212)	92.92	2.15	80	CCIS20795251ST_bin.42_re	PRJEB6070
CCIS20795251ST	bin.6_re	1694033	0.455866	o__Selenomonadales (UID1024)	94.9	1.72	80	CCIS20795251ST_bin.6_re	PRJEB6070
CCIS20795251ST	bin.38_re	2288533	0.418326	f__Lachnospiraceae (UID1256)	97.08	0	0	CCIS20795251ST_bin.38_re	PRJEB6070
CCIS20795251ST	bin.41_re	2609628	0.418343	f__Lachnospiraceae (UID1286)	97.99	0.48	0	CCIS20795251ST_bin.41_re	PRJEB6070
CCIS20795251ST	bin.41	2609628	0.418343	f__Lachnospiraceae (UID1286)	97.99	0.48	0	CCIS20795251ST_bin.41	PRJEB6070
CCIS20795251ST	bin.6	1694033	0.455866	o__Selenomonadales (UID1024)	94.9	1.72	80	CCIS20795251ST_bin.6	PRJEB6070
CCIS20795251ST	bin.42	1968114	0.523335	o__Clostridiales (UID1212)	92.92	2.15	80	CCIS20795251ST_bin.42	PRJEB6070
CCMD86707194ST	bin.20_re	2065149	0.516369	o__Clostridiales (UID1212)	96.03	0	0	CCMD86707194ST_bin.20_re	PRJEB6070
CCMD86707194ST	bin.20	2065149	0.516369	o__Clostridiales (UID1212)	96.03	0	0	CCMD86707194ST_bin.20	PRJEB6070
CCMD86707194ST	bin.9	2154782	0.374023	o__Clostridiales (UID1212)	99.33	0	0	CCMD86707194ST_bin.9	PRJEB6070
CCMD86707194ST	bin.9_re	2154782	0.374023	o__Clostridiales (UID1212)	99.33	0	0	CCMD86707194ST_bin.9_re	PRJEB6070
CCMD86707194ST	bin.6	2842041	0.501554	p__Bacteroidetes (UID2605)	90.56	0	0	CCMD86707194ST_bin.6	PRJEB6070
CCMD86707194ST	bin.6_re	2842041	0.501554	p__Bacteroidetes (UID2605)	90.56	0	0	CCMD86707194ST_bin.6_re	PRJEB6070
CCIS85214191ST	bin.25	2359183	0.368113	c__Gammaproteobacteria (UID4201)	98.24	0.29	0	CCIS85214191ST_bin.25	PRJEB6070
CCIS85214191ST	bin.25_re	2359183	0.368113	c__Gammaproteobacteria (UID4201)	98.24	0.29	0	CCIS85214191ST_bin.25_re	PRJEB6070
CCIS85214191ST	bin.6	3052550	0.463015	o__Bacteroidales (UID2657)	96.27	2.18	18.75	CCIS85214191ST_bin.6	PRJEB6070
CCIS85214191ST	bin.6_re	3052550	0.463015	o__Bacteroidales (UID2657)	96.27	2.18	18.75	CCIS85214191ST_bin.6_re	PRJEB6070
CCIS85214191ST	bin.30	4371981	0.450471	o__Bacteroidales (UID2621)	93.4	1.15	40	CCIS85214191ST_bin.30	PRJEB6070
CCIS85214191ST	bin.30_re	4371981	0.450471	o__Bacteroidales (UID2621)	93.4	1.15	40	CCIS85214191ST_bin.30_re	PRJEB6070
CCIS87116798ST	bin.24_re	1938476	0.59564	f__Bifidobacteriaceae (UID1458)	94	0.8	25	CCIS87116798ST_bin.24_re	PRJEB6070
CCIS87116798ST	bin.24	1938476	0.59564	f__Bifidobacteriaceae (UID1458)	94	0.8	25	CCIS87116798ST_bin.24	PRJEB6070
CCIS41692898ST	bin.2	2289904	0.437145	o__Selenomonadales (UID1024)	97.29	1.2	0	CCIS41692898ST_bin.2	PRJEB6070
CCIS41692898ST	bin.9	1433530	0.477735	o__Clostridiales (UID1120)	92.4	0	0	CCIS41692898ST_bin.9	PRJEB6070
CCIS41692898ST	bin.25	2056393	0.517307	o__Clostridiales (UID1212)	96.7	1.7	50	CCIS41692898ST_bin.25	PRJEB6070
CCIS41692898ST	bin.2_re	2289904	0.437145	o__Selenomonadales (UID1024)	97.29	1.2	0	CCIS41692898ST_bin.2_re	PRJEB6070
CCIS41692898ST	bin.25_re	2056393	0.517307	o__Clostridiales (UID1212)	96.7	1.7	50	CCIS41692898ST_bin.25_re	PRJEB6070
CCIS41692898ST	bin.9_re	1433530	0.477735	o__Clostridiales (UID1120)	92.4	0	0	CCIS41692898ST_bin.9_re	PRJEB6070
CCIS11354283ST	bin.1	1986708	0.610152	o__Clostridiales (UID1212)	90.6	0.67	0	CCIS11354283ST_bin.1	PRJEB6070
CCIS11354283ST	bin.14	1913352	0.491123	k__Bacteria (UID2566)	91.91	0.8	0	CCIS11354283ST_bin.14	PRJEB6070
CCIS11354283ST	bin.20	2578111	0.550527	p__Bacteroidetes (UID2605)	95.19	0.64	0	CCIS11354283ST_bin.20	PRJEB6070
CCIS11354283ST	bin.1_re	1986708	0.610152	o__Clostridiales (UID1212)	90.6	0.67	0	CCIS11354283ST_bin.1_re	PRJEB6070
CCIS11354283ST	bin.14_re	1913352	0.491123	k__Bacteria (UID2566)	91.91	0.8	0	CCIS11354283ST_bin.14_re	PRJEB6070
CCIS11354283ST	bin.24	2321871	0.515312	o__Clostridiales (UID1212)	97.27	0	0	CCIS11354283ST_bin.24	PRJEB6070
CCIS11354283ST	bin.25	1865542	0.601057	p__Actinobacteria (UID2112)	91.33	1.61	50	CCIS11354283ST_bin.25	PRJEB6070
CCIS11354283ST	bin.20_re	2578111	0.550527	p__Bacteroidetes (UID2605)	95.19	0.64	0	CCIS11354283ST_bin.20_re	PRJEB6070
CCIS11354283ST	bin.25_re	1865542	0.601057	p__Actinobacteria (UID2112)	91.33	1.61	50	CCIS11354283ST_bin.25_re	PRJEB6070
CCIS11354283ST	bin.24_re	2321871	0.515312	o__Clostridiales (UID1212)	97.27	0	0	CCIS11354283ST_bin.24_re	PRJEB6070
CCIS11354283ST	bin.35_re	2731413	0.5552	k__Bacteria (UID2982)	95.92	0	0	CCIS11354283ST_bin.35_re	PRJEB6070
CCIS11354283ST	bin.39	2357606	0.417974	o__Clostridiales (UID1212)	100	0	0	CCIS11354283ST_bin.39	PRJEB6070
CCIS11354283ST	bin.35	2731413	0.5552	k__Bacteria (UID2982)	95.92	0	0	CCIS11354283ST_bin.35	PRJEB6070
CCIS11354283ST	bin.38	2557920	0.444302	o__Clostridiales (UID1212)	94.97	1.41	0	CCIS11354283ST_bin.38	PRJEB6070
CCIS11354283ST	bin.39_re	2357606	0.417974	o__Clostridiales (UID1212)	100	0	0	CCIS11354283ST_bin.39_re	PRJEB6070
CCIS11354283ST	bin.38_re	2557920	0.444302	o__Clostridiales (UID1212)	94.97	1.41	0	CCIS11354283ST_bin.38_re	PRJEB6070
CCIS11354283ST	bin.6_re	4624169	0.451636	o__Bacteroidales (UID2621)	97.79	0.96	100	CCIS11354283ST_bin.6_re	PRJEB6070
CCIS11354283ST	bin.6	4624169	0.451636	o__Bacteroidales (UID2621)	97.79	0.96	100	CCIS11354283ST_bin.6	PRJEB6070
CCIS74239020ST	bin.21	2018839	0.374949	o__Clostridiales (UID1212)	98.66	0.02	100	CCIS74239020ST_bin.21	PRJEB6070
CCIS74239020ST	bin.21_re	2018839	0.374949	o__Clostridiales (UID1212)	98.66	0.02	100	CCIS74239020ST_bin.21_re	PRJEB6070
CCIS74239020ST	bin.38	2813660	0.442067	o__Clostridiales (UID1212)	93.29	0	0	CCIS74239020ST_bin.38	PRJEB6070
CCIS74239020ST	bin.38_re	2813660	0.442067	o__Clostridiales (UID1212)	93.29	0	0	CCIS74239020ST_bin.38_re	PRJEB6070
MMPU29365221ST	bin.6_re	2105782	0.385226	o__Clostridiales (UID1212)	94.51	0.34	100	MMPU29365221ST_bin.6_re	PRJEB6070
MMPU29365221ST	bin.21	1823101	0.487444	k__Bacteria (UID2565)	96.77	1.08	0	MMPU29365221ST_bin.21	PRJEB6070
MMPU29365221ST	bin.21_re	1823101	0.487444	k__Bacteria (UID2565)	96.77	1.08	0	MMPU29365221ST_bin.21_re	PRJEB6070
MMPU29365221ST	bin.6	2105782	0.385226	o__Clostridiales (UID1212)	94.51	0.34	100	MMPU29365221ST_bin.6	PRJEB6070
CCIS79210440ST	bin.15	1853104	0.379136	o__Clostridiales (UID1212)	97.32	0	0	CCIS79210440ST_bin.15	PRJEB6070
CCIS79210440ST	bin.15_re	1853104	0.379136	o__Clostridiales (UID1212)	97.32	0	0	CCIS79210440ST_bin.15_re	PRJEB6070
CCIS79210440ST	bin.28	2650530	0.374397	o__Clostridiales (UID1212)	94.46	1.42	100	CCIS79210440ST_bin.28	PRJEB6070
CCIS79210440ST	bin.20	2480448	0.448238	o__Clostridiales (UID1212)	96.09	0	0	CCIS79210440ST_bin.20	PRJEB6070
CCIS79210440ST	bin.20_re	2480448	0.448238	o__Clostridiales (UID1212)	96.09	0	0	CCIS79210440ST_bin.20_re	PRJEB6070
CCIS79210440ST	bin.29_re	2589522	0.444587	o__Clostridiales (UID1212)	97.32	0	0	CCIS79210440ST_bin.29_re	PRJEB6070
CCIS79210440ST	bin.28_re	2650530	0.374397	o__Clostridiales (UID1212)	94.46	1.42	100	CCIS79210440ST_bin.28_re	PRJEB6070
CCIS79210440ST	bin.29	2589522	0.444587	o__Clostridiales (UID1212)	97.32	0	0	CCIS79210440ST_bin.29	PRJEB6070
MMPU72854103ST	bin.22	1564157	0.544366	p__Actinobacteria (UID2112)	94.35	0.92	0	MMPU72854103ST_bin.22	PRJEB6070
MMPU72854103ST	bin.22_re	1564157	0.544366	p__Actinobacteria (UID2112)	94.35	0.92	0	MMPU72854103ST_bin.22_re	PRJEB6070
MMPU72854103ST	bin.26	1934270	0.554007	p__Bacteroidetes (UID2605)	91.81	0.96	50	MMPU72854103ST_bin.26	PRJEB6070
MMPU72854103ST	bin.21_re	2266001	0.627373	p__Proteobacteria (UID3887)	96.27	0.62	0	MMPU72854103ST_bin.21_re	PRJEB6070
MMPU72854103ST	bin.21	2266001	0.627373	p__Proteobacteria (UID3887)	96.27	0.62	0	MMPU72854103ST_bin.21	PRJEB6070
MMPU72854103ST	bin.26_re	1934270	0.554007	p__Bacteroidetes (UID2605)	91.81	0.96	50	MMPU72854103ST_bin.26_re	PRJEB6070
MMPU72854103ST	bin.47_re	2101324	0.595326	f__Bifidobacteriaceae (UID1458)	100	0.45	0	MMPU72854103ST_bin.47_re	PRJEB6070
MMPU72854103ST	bin.56	1827643	0.540997	o__Clostridiales (UID1212)	94.63	0	0	MMPU72854103ST_bin.56	PRJEB6070
MMPU72854103ST	bin.40_re	2289746	0.435984	o__Clostridiales (UID1212)	94.52	0	0	MMPU72854103ST_bin.40_re	PRJEB6070
MMPU72854103ST	bin.40	2289746	0.435984	o__Clostridiales (UID1212)	94.52	0	0	MMPU72854103ST_bin.40	PRJEB6070
MMPU72854103ST	bin.56_re	1827643	0.540997	o__Clostridiales (UID1212)	94.63	0	0	MMPU72854103ST_bin.56_re	PRJEB6070
MMPU72854103ST	bin.47	2101324	0.595326	f__Bifidobacteriaceae (UID1458)	100	0.45	0	MMPU72854103ST_bin.47	PRJEB6070
CCMD48236717ST	bin.15	1839779	0.445756	o__Clostridiales (UID1212)	97.99	0.4	50	CCMD48236717ST_bin.15	PRJEB6070
CCMD48236717ST	bin.15_re	1839779	0.445756	o__Clostridiales (UID1212)	97.99	0.4	50	CCMD48236717ST_bin.15_re	PRJEB6070
CCMD48236717ST	bin.22	1881943	0.410156	o__Clostridiales (UID1212)	96.98	2.46	50	CCMD48236717ST_bin.22	PRJEB6070
CCMD48236717ST	bin.22_re	1881943	0.410156	o__Clostridiales (UID1212)	96.98	2.46	50	CCMD48236717ST_bin.22_re	PRJEB6070
CCMD48236717ST	bin.6	2349560	0.452088	o__Clostridiales (UID1212)	95.3	0.34	100	CCMD48236717ST_bin.6	PRJEB6070
CCMD48236717ST	bin.6_re	2349560	0.452088	o__Clostridiales (UID1212)	95.3	0.34	100	CCMD48236717ST_bin.6_re	PRJEB6070
CCMD48236717ST	bin.4	2381389	0.434269	o__Clostridiales (UID1212)	95.21	0	0	CCMD48236717ST_bin.4	PRJEB6070
CCMD48236717ST	bin.4_re	2381389	0.434269	o__Clostridiales (UID1212)	95.21	0	0	CCMD48236717ST_bin.4_re	PRJEB6070
CCIS29688262ST	bin.29	1857660	0.494632	o__Clostridiales (UID1212)	91.35	2.01	0	CCIS29688262ST_bin.29	PRJEB6070
CCIS29688262ST	bin.16_re	2593213	0.418257	o__Clostridiales (UID1212)	95.97	0.67	0	CCIS29688262ST_bin.16_re	PRJEB6070
CCIS29688262ST	bin.29_re	1857660	0.494632	o__Clostridiales (UID1212)	91.35	2.01	0	CCIS29688262ST_bin.29_re	PRJEB6070
CCIS29688262ST	bin.16	2593213	0.418257	o__Clostridiales (UID1212)	95.97	0.67	0	CCIS29688262ST_bin.16	PRJEB6070
CCIS29688262ST	bin.38_re	1726874	0.491361	k__Bacteria (UID2565)	96.24	1.17	100	CCIS29688262ST_bin.38_re	PRJEB6070
CCIS29688262ST	bin.38	1726874	0.491361	k__Bacteria (UID2565)	96.24	1.17	100	CCIS29688262ST_bin.38	PRJEB6070
CCIS29688262ST	bin.7_re	2106909	0.334805	k__Bacteria (UID2372)	97.98	0.75	25	CCIS29688262ST_bin.7_re	PRJEB6070
CCIS29688262ST	bin.7	2106909	0.334805	k__Bacteria (UID2372)	97.98	0.75	25	CCIS29688262ST_bin.7	PRJEB6070
CCIS95409808ST	bin.1	2032901	0.389466	o__Clostridiales (UID1212)	97.32	0.34	0	CCIS95409808ST_bin.1	PRJEB6070
CCIS95409808ST	bin.1_re	2032901	0.389466	o__Clostridiales (UID1212)	97.32	0.34	0	CCIS95409808ST_bin.1_re	PRJEB6070
CCIS76845094ST	bin.16_re	1665059	0.495924	c__Clostridia (UID1118)	90.31	1.64	0	CCIS76845094ST_bin.16_re	PRJEB6070
CCIS76845094ST	bin.2	1927550	0.524053	o__Clostridiales (UID1212)	95.64	0.67	0	CCIS76845094ST_bin.2	PRJEB6070
CCIS76845094ST	bin.16	1665059	0.495924	c__Clostridia (UID1118)	90.31	1.64	0	CCIS76845094ST_bin.16	PRJEB6070
CCIS76845094ST	bin.3	2000946	0.601205	p__Actinobacteria (UID2112)	97.44	2.18	0	CCIS76845094ST_bin.3	PRJEB6070
CCIS76845094ST	bin.2_re	1927550	0.524053	o__Clostridiales (UID1212)	95.64	0.67	0	CCIS76845094ST_bin.2_re	PRJEB6070
CCIS76845094ST	bin.25	2879850	0.594062	p__Bacteroidetes (UID2605)	96.88	0.48	0	CCIS76845094ST_bin.25	PRJEB6070
CCIS76845094ST	bin.25_re	2879850	0.594062	p__Bacteroidetes (UID2605)	96.88	0.48	0	CCIS76845094ST_bin.25_re	PRJEB6070
CCIS76845094ST	bin.3_re	2000946	0.601205	p__Actinobacteria (UID2112)	97.44	2.18	0	CCIS76845094ST_bin.3_re	PRJEB6070
CCIS76845094ST	bin.50	1657684	0.498688	k__Bacteria (UID2565)	96.59	0.54	100	CCIS76845094ST_bin.50	PRJEB6070
CCIS76845094ST	bin.34_re	2024144	0.519068	o__Clostridiales (UID1212)	94.25	1.03	33.33	CCIS76845094ST_bin.34_re	PRJEB6070
CCIS76845094ST	bin.50_re	1657684	0.498688	k__Bacteria (UID2565)	96.59	0.54	100	CCIS76845094ST_bin.50_re	PRJEB6070
CCIS76845094ST	bin.34	2024144	0.519068	o__Clostridiales (UID1212)	94.25	1.03	33.33	CCIS76845094ST_bin.34	PRJEB6070
CCIS76845094ST	bin.38	3041281	0.429969	o__Clostridiales (UID1226)	97.47	0.84	0	CCIS76845094ST_bin.38	PRJEB6070
CCIS76845094ST	bin.38_re	3041281	0.429969	o__Clostridiales (UID1226)	97.47	0.84	0	CCIS76845094ST_bin.38_re	PRJEB6070
CCIS76845094ST	bin.36	2414122	0.563385	k__Bacteria (UID2982)	96.48	1.59	33.33	CCIS76845094ST_bin.36	PRJEB6070
CCIS76845094ST	bin.45	2502130	0.653588	c__Deltaproteobacteria (UID3218)	97.04	0.59	0	CCIS76845094ST_bin.45	PRJEB6070
CCIS76845094ST	bin.36_re	2414122	0.563385	k__Bacteria (UID2982)	96.48	1.59	33.33	CCIS76845094ST_bin.36_re	PRJEB6070
CCIS76845094ST	bin.45_re	2502130	0.653588	c__Deltaproteobacteria (UID3218)	97.04	0.59	0	CCIS76845094ST_bin.45_re	PRJEB6070
CCIS76845094ST	bin.40	3058044	0.560955	k__Bacteria (UID209)	97.41	0	0	CCIS76845094ST_bin.40	PRJEB6070
CCIS76845094ST	bin.40_re	3058044	0.560955	k__Bacteria (UID209)	97.41	0	0	CCIS76845094ST_bin.40_re	PRJEB6070
CCMD40701343ST	bin.27	1948306	0.552028	p__Bacteroidetes (UID2605)	94.53	1.6	25	CCMD40701343ST_bin.27	PRJEB6070
CCMD40701343ST	bin.27_re	1948306	0.552028	p__Bacteroidetes (UID2605)	94.53	1.6	25	CCMD40701343ST_bin.27_re	PRJEB6070
CCMD40701343ST	bin.8	2523390	0.423592	g__Prevotella (UID2724)	99.01	0	0	CCMD40701343ST_bin.8	PRJEB6070
CCMD40701343ST	bin.8_re	2523390	0.423592	g__Prevotella (UID2724)	99.01	0	0	CCMD40701343ST_bin.8_re	PRJEB6070
CCIS36797902ST	bin.3	1843487	0.408779	o__Clostridiales (UID1212)	96.38	1.01	0	CCIS36797902ST_bin.3	PRJEB6070
CCIS36797902ST	bin.49_re	1899528	0.445483	o__Clostridiales (UID1212)	97.99	0.34	0	CCIS36797902ST_bin.49_re	PRJEB6070
CCIS36797902ST	bin.55	2326404	0.386019	o__Clostridiales (UID1212)	98.66	1.95	0	CCIS36797902ST_bin.55	PRJEB6070
CCIS36797902ST	bin.49	1899528	0.445483	o__Clostridiales (UID1212)	97.99	0.34	0	CCIS36797902ST_bin.49	PRJEB6070
CCIS36797902ST	bin.3_re	1843487	0.408779	o__Clostridiales (UID1212)	96.38	1.01	0	CCIS36797902ST_bin.3_re	PRJEB6070
CCIS36797902ST	bin.31	2106660	0.294599	k__Bacteria (UID2328)	98.67	0	0	CCIS36797902ST_bin.31	PRJEB6070
CCIS36797902ST	bin.55_re	2326404	0.386019	o__Clostridiales (UID1212)	98.66	1.95	0	CCIS36797902ST_bin.55_re	PRJEB6070
CCIS36797902ST	bin.31_re	2106660	0.294599	k__Bacteria (UID2328)	98.67	0	0	CCIS36797902ST_bin.31_re	PRJEB6070
CCIS36797902ST	bin.40_re	2562241	0.447397	o__Clostridiales (UID1212)	95.97	0	0	CCIS36797902ST_bin.40_re	PRJEB6070
CCIS36797902ST	bin.40	2562241	0.447397	o__Clostridiales (UID1212)	95.97	0	0	CCIS36797902ST_bin.40	PRJEB6070
CCIS36797902ST	bin.9	2129260	0.42122	f__Lachnospiraceae (UID1256)	90.06	1.87	0	CCIS36797902ST_bin.9	PRJEB6070
CCIS36797902ST	bin.9_re	2129260	0.42122	f__Lachnospiraceae (UID1256)	90.06	1.87	0	CCIS36797902ST_bin.9_re	PRJEB6070
CCIS36797902ST	bin.7_re	3182378	0.441686	o__Clostridiales (UID1226)	97.94	2.69	0	CCIS36797902ST_bin.7_re	PRJEB6070
CCIS36797902ST	bin.7	3182378	0.441686	o__Clostridiales (UID1226)	97.94	2.69	0	CCIS36797902ST_bin.7	PRJEB6070
CCMD90311071ST	bin.30	2644374	0.587693	k__Bacteria (UID2982)	93.1	0.17	100	CCMD90311071ST_bin.30	PRJEB6070
CCMD90311071ST	bin.30_re	2644374	0.587693	k__Bacteria (UID2982)	93.1	0.17	100	CCMD90311071ST_bin.30_re	PRJEB6070
CCIS55230578ST	bin.8	2686771	0.459892	g__Prevotella (UID2724)	91.55	0.76	0	CCIS55230578ST_bin.8	PRJEB6070
CCIS55230578ST	bin.8_re	2686771	0.459892	g__Prevotella (UID2724)	91.55	0.76	0	CCIS55230578ST_bin.8_re	PRJEB6070
CCIS55230578ST	bin.3_re	1809621	0.448405	o__Clostridiales (UID1212)	96.64	0.34	0	CCIS55230578ST_bin.3_re	PRJEB6070
CCIS55230578ST	bin.3	1809621	0.448405	o__Clostridiales (UID1212)	96.64	0.34	0	CCIS55230578ST_bin.3	PRJEB6070
CCIS72607085ST	bin.11_re	1273176	0.275969	k__Bacteria (UID2329)	93.26	1.28	0	CCIS72607085ST_bin.11_re	PRJEB6070
CCIS72607085ST	bin.11	1273176	0.275969	k__Bacteria (UID2329)	93.26	1.28	0	CCIS72607085ST_bin.11	PRJEB6070
CCIS72607085ST	bin.10_re	2037171	0.389176	o__Clostridiales (UID1212)	97.85	0.34	0	CCIS72607085ST_bin.10_re	PRJEB6070
CCIS72607085ST	bin.10	2037171	0.389176	o__Clostridiales (UID1212)	97.85	0.34	0	CCIS72607085ST_bin.10	PRJEB6070
CCIS82944710ST	bin.24	1347737	0.556744	o__Clostridiales (UID1120)	90.87	0	0	CCIS82944710ST_bin.24	PRJEB6070
CCIS82944710ST	bin.24_re	1347737	0.556744	o__Clostridiales (UID1120)	90.87	0	0	CCIS82944710ST_bin.24_re	PRJEB6070
CCIS82944710ST	bin.29	2389420	0.379729	k__Bacteria (UID2569)	97.58	0	0	CCIS82944710ST_bin.29	PRJEB6070
CCIS82944710ST	bin.29_re	2389420	0.379729	k__Bacteria (UID2569)	97.58	0	0	CCIS82944710ST_bin.29_re	PRJEB6070
CCIS93040568ST	bin.19	1533194	0.279985	o__Clostridiales (UID1125)	94.53	2.31	25	CCIS93040568ST_bin.19	PRJEB6070
CCIS93040568ST	bin.19_re	1533194	0.279985	o__Clostridiales (UID1125)	94.53	2.31	25	CCIS93040568ST_bin.19_re	PRJEB6070
CCIS93040568ST	bin.18	1758493	0.541786	o__Clostridiales (UID1212)	95.81	0	0	CCIS93040568ST_bin.18	PRJEB6070
CCIS93040568ST	bin.32_re	1888955	0.412368	o__Clostridiales (UID1212)	98.66	1.01	0	CCIS93040568ST_bin.32_re	PRJEB6070
CCIS93040568ST	bin.32	1888955	0.412368	o__Clostridiales (UID1212)	98.66	1.01	0	CCIS93040568ST_bin.32	PRJEB6070
CCIS93040568ST	bin.18_re	1758493	0.541786	o__Clostridiales (UID1212)	95.81	0	0	CCIS93040568ST_bin.18_re	PRJEB6070
CCIS93040568ST	bin.9_re	3797145	0.433095	k__Bacteria (UID2569)	98.37	0	0	CCIS93040568ST_bin.9_re	PRJEB6070
CCIS93040568ST	bin.9	3797145	0.433095	k__Bacteria (UID2569)	98.37	0	0	CCIS93040568ST_bin.9	PRJEB6070
CCIS58234805ST	bin.28_re	2350306	0.433033	o__Clostridiales (UID1212)	95.89	0	0	CCIS58234805ST_bin.28_re	PRJEB6070
CCIS58234805ST	bin.28	2350306	0.433033	o__Clostridiales (UID1212)	95.89	0	0	CCIS58234805ST_bin.28	PRJEB6070
CCIS63448910ST	bin.7_re	2712404	0.44548	o__Clostridiales (UID1212)	93.23	0.06	100	CCIS63448910ST_bin.7_re	PRJEB6070
CCIS63448910ST	bin.7	2712404	0.44548	o__Clostridiales (UID1212)	93.23	0.06	100	CCIS63448910ST_bin.7	PRJEB6070
CCIS46467422ST	bin.13_re	2132389	0.341707	o__Clostridiales (UID1212)	95.64	0.89	50	CCIS46467422ST_bin.13_re	PRJEB6070
CCIS46467422ST	bin.28	1876051	0.53701	o__Clostridiales (UID1212)	97.32	0	0	CCIS46467422ST_bin.28	PRJEB6070
CCIS46467422ST	bin.31	1865607	0.550282	p__Bacteroidetes (UID2605)	91.06	2.16	0	CCIS46467422ST_bin.31	PRJEB6070
CCIS46467422ST	bin.28_re	1876051	0.53701	o__Clostridiales (UID1212)	97.32	0	0	CCIS46467422ST_bin.28_re	PRJEB6070
CCIS46467422ST	bin.13	2132389	0.341707	o__Clostridiales (UID1212)	95.64	0.89	50	CCIS46467422ST_bin.13	PRJEB6070
CCIS46467422ST	bin.31_re	1865607	0.550282	p__Bacteroidetes (UID2605)	91.06	2.16	0	CCIS46467422ST_bin.31_re	PRJEB6070
CCIS46467422ST	bin.19	3188791	0.462779	o__Bacteroidales (UID2657)	94.14	0	0	CCIS46467422ST_bin.19	PRJEB6070
CCIS46467422ST	bin.64	2006666	0.599897	p__Actinobacteria (UID2112)	94.64	2.5	28.57	CCIS46467422ST_bin.64	PRJEB6070
CCIS46467422ST	bin.6	2238583	0.385543	o__Clostridiales (UID1212)	98.66	0.34	0	CCIS46467422ST_bin.6	PRJEB6070
CCIS46467422ST	bin.64_re	2006666	0.599897	p__Actinobacteria (UID2112)	94.64	2.5	28.57	CCIS46467422ST_bin.64_re	PRJEB6070
CCIS46467422ST	bin.19_re	3188791	0.462779	o__Bacteroidales (UID2657)	94.14	0	0	CCIS46467422ST_bin.19_re	PRJEB6070
CCIS46467422ST	bin.50	2537694	0.372608	o__Clostridiales (UID1212)	97.32	2.68	25	CCIS46467422ST_bin.50	PRJEB6070
CCIS46467422ST	bin.50_re	2537694	0.372608	o__Clostridiales (UID1212)	97.32	2.68	25	CCIS46467422ST_bin.50_re	PRJEB6070
CCIS46467422ST	bin.8_re	2647216	0.556246	k__Bacteria (UID2982)	97.96	0.68	0	CCIS46467422ST_bin.8_re	PRJEB6070
CCIS46467422ST	bin.8	2647216	0.556246	k__Bacteria (UID2982)	97.96	0.68	0	CCIS46467422ST_bin.8	PRJEB6070
CCIS46467422ST	bin.6_re	2238583	0.385543	o__Clostridiales (UID1212)	98.66	0.34	0	CCIS46467422ST_bin.6_re	PRJEB6070
CCIS21126322ST	bin.3_re	3228196	0.44822	g__Prevotella (UID2724)	90.37	2.26	25	CCIS21126322ST_bin.3_re	PRJEB6070
CCIS21126322ST	bin.3	3228196	0.44822	g__Prevotella (UID2724)	90.37	2.26	25	CCIS21126322ST_bin.3	PRJEB6070
CCIS29210128ST	bin.1	1991439	0.408796	o__Clostridiales (UID1212)	98.66	1.01	0	CCIS29210128ST_bin.1	PRJEB6070
CCIS29210128ST	bin.1_re	1991439	0.408796	o__Clostridiales (UID1212)	98.66	1.01	0	CCIS29210128ST_bin.1_re	PRJEB6070
CCIS06260551ST	bin.4_re	3435551	0.349722	c__Bacilli (UID259)	99.34	0.22	0	CCIS06260551ST_bin.4_re	PRJEB6070
CCIS06260551ST	bin.4	3435551	0.349722	c__Bacilli (UID259)	99.34	0.22	0	CCIS06260551ST_bin.4	PRJEB6070
CCMD60079086ST	bin.13_re	2332493	0.434855	o__Clostridiales (UID1212)	96.76	0	0	CCMD60079086ST_bin.13_re	PRJEB6070
CCMD60079086ST	bin.13	2332493	0.434855	o__Clostridiales (UID1212)	96.76	0	0	CCMD60079086ST_bin.13	PRJEB6070
CCMD60079086ST	bin.24	1914858	0.394307	o__Clostridiales (UID1212)	97.32	0.34	0	CCMD60079086ST_bin.24	PRJEB6070
CCMD60079086ST	bin.24_re	1914858	0.394307	o__Clostridiales (UID1212)	97.32	0.34	0	CCMD60079086ST_bin.24_re	PRJEB6070
CCMD60079086ST	bin.25_re	2030820	0.5173	o__Clostridiales (UID1212)	94.59	0.67	0	CCMD60079086ST_bin.25_re	PRJEB6070
CCMD60079086ST	bin.25	2030820	0.5173	o__Clostridiales (UID1212)	94.59	0.67	0	CCMD60079086ST_bin.25	PRJEB6070
CCIS50148151ST	bin.20	2318466	0.380267	o__Clostridiales (UID1212)	93.62	0	0	CCIS50148151ST_bin.20	PRJEB6070
CCIS50148151ST	bin.27_re	1960141	0.52074	o__Clostridiales (UID1212)	93.98	1.9	25	CCIS50148151ST_bin.27_re	PRJEB6070
CCIS50148151ST	bin.20_re	2318466	0.380267	o__Clostridiales (UID1212)	93.62	0	0	CCIS50148151ST_bin.20_re	PRJEB6070
CCIS50148151ST	bin.4	2158983	0.512014	p__Firmicutes (UID1022)	97.38	0.63	100	CCIS50148151ST_bin.4	PRJEB6070
CCIS50148151ST	bin.27	1960141	0.52074	o__Clostridiales (UID1212)	93.98	1.9	25	CCIS50148151ST_bin.27	PRJEB6070
CCIS50148151ST	bin.4_re	2158983	0.512014	p__Firmicutes (UID1022)	97.38	0.63	100	CCIS50148151ST_bin.4_re	PRJEB6070
CCIS50148151ST	bin.8	2205968	0.54792	p__Bacteroidetes (UID2605)	96.15	1.12	0	CCIS50148151ST_bin.8	PRJEB6070
CCIS50148151ST	bin.8_re	2205968	0.54792	p__Bacteroidetes (UID2605)	96.15	1.12	0	CCIS50148151ST_bin.8_re	PRJEB6070
CCIS34604008ST	bin.19	1818144	0.601252	p__Actinobacteria (UID2112)	92.34	1.08	50	CCIS34604008ST_bin.19	PRJEB6070
CCIS34604008ST	bin.29	1758384	0.49058	k__Bacteria (UID2565)	96.77	0	0	CCIS34604008ST_bin.29	PRJEB6070
CCIS34604008ST	bin.15	2611667	0.375052	o__Clostridiales (UID1212)	98.66	0	0	CCIS34604008ST_bin.15	PRJEB6070
CCIS34604008ST	bin.36_re	1299683	0.281825	k__Bacteria (UID2329)	93.26	2.81	0	CCIS34604008ST_bin.36_re	PRJEB6070
CCIS34604008ST	bin.1	2190449	0.398199	o__Clostridiales (UID1212)	97.59	0.69	100	CCIS34604008ST_bin.1	PRJEB6070
CCIS34604008ST	bin.1_re	2190449	0.398199	o__Clostridiales (UID1212)	97.59	0.69	100	CCIS34604008ST_bin.1_re	PRJEB6070
CCIS34604008ST	bin.36	1299683	0.281825	k__Bacteria (UID2329)	93.26	2.81	0	CCIS34604008ST_bin.36	PRJEB6070
CCIS34604008ST	bin.29_re	1758384	0.49058	k__Bacteria (UID2565)	96.77	0	0	CCIS34604008ST_bin.29_re	PRJEB6070
CCIS34604008ST	bin.15_re	2611667	0.375052	o__Clostridiales (UID1212)	98.66	0	0	CCIS34604008ST_bin.15_re	PRJEB6070
CCIS34604008ST	bin.19_re	1818144	0.601252	p__Actinobacteria (UID2112)	92.34	1.08	50	CCIS34604008ST_bin.19_re	PRJEB6070
CCIS10706551ST	bin.3	1943916	0.410891	o__Clostridiales (UID1212)	98.32	2.37	40	CCIS10706551ST_bin.3	PRJEB6070
CCIS10706551ST	bin.3_re	1943916	0.410891	o__Clostridiales (UID1212)	98.32	2.37	40	CCIS10706551ST_bin.3_re	PRJEB6070
CCIS10706551ST	bin.4	2461400	0.447639	o__Clostridiales (UID1212)	91.95	0.34	0	CCIS10706551ST_bin.4	PRJEB6070
CCIS10706551ST	bin.4_re	2461400	0.447639	o__Clostridiales (UID1212)	91.95	0.34	0	CCIS10706551ST_bin.4_re	PRJEB6070
MMPU99077057ST	bin.12_re	2225492	0.514297	o__Clostridiales (UID1212)	94.63	0	0	MMPU99077057ST_bin.12_re	PRJEB6070
MMPU99077057ST	bin.12	2225492	0.514297	o__Clostridiales (UID1212)	94.63	0	0	MMPU99077057ST_bin.12	PRJEB6070
MMPU99077057ST	bin.20_re	2156797	0.588153	o__Clostridiales (UID1212)	97.32	1.34	0	MMPU99077057ST_bin.20_re	PRJEB6070
MMPU99077057ST	bin.16	2790728	0.4084	o__Clostridiales (UID1212)	98.66	0	0	MMPU99077057ST_bin.16	PRJEB6070
MMPU99077057ST	bin.20	2156797	0.588153	o__Clostridiales (UID1212)	97.32	1.34	0	MMPU99077057ST_bin.20	PRJEB6070
MMPU99077057ST	bin.16_re	2790728	0.4084	o__Clostridiales (UID1212)	98.66	0	0	MMPU99077057ST_bin.16_re	PRJEB6070
MMPU99077057ST	bin.2	2274883	0.56557	o__Clostridiales (UID1212)	96.73	1.08	33.33	MMPU99077057ST_bin.2	PRJEB6070
MMPU99077057ST	bin.22	3101492	0.582652	o__Clostridiales (UID1120)	97.9	1.17	0	MMPU99077057ST_bin.22	PRJEB6070
MMPU99077057ST	bin.48	2990986	0.430667	o__Clostridiales (UID1212)	99.33	0	0	MMPU99077057ST_bin.48	PRJEB6070
MMPU99077057ST	bin.22_re	3101492	0.582652	o__Clostridiales (UID1120)	97.9	1.17	0	MMPU99077057ST_bin.22_re	PRJEB6070
MMPU99077057ST	bin.74	3131967	0.382686	f__Lachnospiraceae (UID1286)	96.14	0.48	0	MMPU99077057ST_bin.74	PRJEB6070
MMPU99077057ST	bin.4	2449848	0.484957	p__Proteobacteria (UID3887)	92.99	0.74	0	MMPU99077057ST_bin.4	PRJEB6070
MMPU99077057ST	bin.2_re	2274883	0.56557	o__Clostridiales (UID1212)	96.73	1.08	33.33	MMPU99077057ST_bin.2_re	PRJEB6070
MMPU99077057ST	bin.53	1993431	0.613522	o__Clostridiales (UID1212)	90.27	2.01	33.33	MMPU99077057ST_bin.53	PRJEB6070
MMPU99077057ST	bin.74_re	3131967	0.382686	f__Lachnospiraceae (UID1286)	96.14	0.48	0	MMPU99077057ST_bin.74_re	PRJEB6070
MMPU99077057ST	bin.4_re	2449848	0.484957	p__Proteobacteria (UID3887)	92.99	0.74	0	MMPU99077057ST_bin.4_re	PRJEB6070
MMPU99077057ST	bin.48_re	2990986	0.430667	o__Clostridiales (UID1212)	99.33	0	0	MMPU99077057ST_bin.48_re	PRJEB6070
MMPU99077057ST	bin.77	2571416	0.430266	o__Clostridiales (UID1212)	98.63	0	0	MMPU99077057ST_bin.77	PRJEB6070
MMPU99077057ST	bin.77_re	2571416	0.430266	o__Clostridiales (UID1212)	98.63	0	0	MMPU99077057ST_bin.77_re	PRJEB6070
MMPU99077057ST	bin.80	2946297	0.432844	o__Bacteroidales (UID2617)	95.52	0	0	MMPU99077057ST_bin.80	PRJEB6070
MMPU99077057ST	bin.80_re	2946297	0.432844	o__Bacteroidales (UID2617)	95.52	0	0	MMPU99077057ST_bin.80_re	PRJEB6070
MMPU99077057ST	bin.53_re	1993431	0.613522	o__Clostridiales (UID1212)	90.27	2.01	33.33	MMPU99077057ST_bin.53_re	PRJEB6070
CCIS71578391ST	bin.29	1847695	0.41287	o__Clostridiales (UID1212)	98.66	0.67	0	CCIS71578391ST_bin.29	PRJEB6070
CCIS71578391ST	bin.29_re	1847695	0.41287	o__Clostridiales (UID1212)	98.66	0.67	0	CCIS71578391ST_bin.29_re	PRJEB6070
CCIS77252613ST	bin.2	1774828	0.412888	o__Clostridiales (UID1212)	97.32	1.23	33.33	CCIS77252613ST_bin.2	PRJEB6070
CCIS77252613ST	bin.2_re	1774828	0.412888	o__Clostridiales (UID1212)	97.32	1.23	33.33	CCIS77252613ST_bin.2_re	PRJEB6070
CCIS16383318ST	bin.15_re	2173000	0.373143	o__Clostridiales (UID1212)	99.33	0	0	CCIS16383318ST_bin.15_re	PRJEB6070
CCIS16383318ST	bin.15	2173000	0.373143	o__Clostridiales (UID1212)	99.33	0	0	CCIS16383318ST_bin.15	PRJEB6070
CCIS16383318ST	bin.24	1964984	0.474182	o__Selenomonadales (UID1024)	90.43	3.29	12.5	CCIS16383318ST_bin.24	PRJEB6070
CCIS16383318ST	bin.16	2506023	0.558777	k__Bacteria (UID2982)	92.94	2.04	33.33	CCIS16383318ST_bin.16	PRJEB6070
CCIS16383318ST	bin.16_re	2506023	0.558777	k__Bacteria (UID2982)	92.94	2.04	33.33	CCIS16383318ST_bin.16_re	PRJEB6070
CCIS16383318ST	bin.24_re	1964984	0.474182	o__Selenomonadales (UID1024)	90.43	3.29	12.5	CCIS16383318ST_bin.24_re	PRJEB6070
CCIS16383318ST	bin.33_re	2289108	0.382289	o__Lactobacillales (UID544)	97.87	0.91	20	CCIS16383318ST_bin.33_re	PRJEB6070
CCIS16383318ST	bin.33	2289108	0.382289	o__Lactobacillales (UID544)	97.87	0.91	20	CCIS16383318ST_bin.33	PRJEB6070
CCIS16383318ST	bin.18	4578041	0.507782	f__Enterobacteriaceae (UID5124)	99.97	0.04	0	CCIS16383318ST_bin.18	PRJEB6070
CCIS16383318ST	bin.18_re	4578041	0.507782	f__Enterobacteriaceae (UID5124)	99.97	0.04	0	CCIS16383318ST_bin.18_re	PRJEB6070
CCIS07648107ST	bin.25	2661469	0.374751	o__Clostridiales (UID1212)	96.64	0.67	0	CCIS07648107ST_bin.25	PRJEB6070
CCIS07648107ST	bin.25_re	2661469	0.374751	o__Clostridiales (UID1212)	96.64	0.67	0	CCIS07648107ST_bin.25_re	PRJEB6070
CCIS52370277ST	bin.11_re	2593737	0.379611	o__Lactobacillales (UID544)	99.63	0	0	CCIS52370277ST_bin.11_re	PRJEB6070
CCIS52370277ST	bin.2_re	2630666	0.556931	k__Bacteria (UID2982)	95.92	0.68	0	CCIS52370277ST_bin.2_re	PRJEB6070
CCIS52370277ST	bin.2	2630666	0.556931	k__Bacteria (UID2982)	95.92	0.68	0	CCIS52370277ST_bin.2	PRJEB6070
CCIS52370277ST	bin.23	1586545	0.392859	g__Streptococcus (UID684)	97.59	2.45	41.67	CCIS52370277ST_bin.23	PRJEB6070
CCIS52370277ST	bin.11	2593737	0.379611	o__Lactobacillales (UID544)	99.63	0	0	CCIS52370277ST_bin.11	PRJEB6070
CCIS52370277ST	bin.7_re	3735462	0.440989	k__Bacteria (UID2372)	93.87	2.87	75	CCIS52370277ST_bin.7_re	PRJEB6070
CCIS52370277ST	bin.23_re	1586545	0.392859	g__Streptococcus (UID684)	97.59	2.45	41.67	CCIS52370277ST_bin.23_re	PRJEB6070
CCIS52370277ST	bin.7	3735462	0.440989	k__Bacteria (UID2372)	93.87	2.87	75	CCIS52370277ST_bin.7	PRJEB6070
CCIS52370277ST	bin.9	2780627	0.5114	o__Clostridiales (UID1212)	92.37	1.14	0	CCIS52370277ST_bin.9	PRJEB6070
CCIS52370277ST	bin.9_re	2780627	0.5114	o__Clostridiales (UID1212)	92.37	1.14	0	CCIS52370277ST_bin.9_re	PRJEB6070
CCIS45571137ST	bin.12	1770343	0.539826	o__Clostridiales (UID1212)	90.88	1.34	0	CCIS45571137ST_bin.12	PRJEB6070
CCIS45571137ST	bin.2	2038396	0.524497	o__Bacteroidales (UID2617)	90.38	0	0	CCIS45571137ST_bin.2	PRJEB6070
CCIS45571137ST	bin.12_re	1770343	0.539826	o__Clostridiales (UID1212)	90.88	1.34	0	CCIS45571137ST_bin.12_re	PRJEB6070
CCIS45571137ST	bin.25	2097380	0.407258	o__Clostridiales (UID1212)	99.33	0.67	0	CCIS45571137ST_bin.25	PRJEB6070
CCIS45571137ST	bin.23_re	2478060	0.374888	o__Clostridiales (UID1212)	99.33	0.67	0	CCIS45571137ST_bin.23_re	PRJEB6070
CCIS45571137ST	bin.23	2478060	0.374888	o__Clostridiales (UID1212)	99.33	0.67	0	CCIS45571137ST_bin.23	PRJEB6070
CCIS45571137ST	bin.25_re	2097380	0.407258	o__Clostridiales (UID1212)	99.33	0.67	0	CCIS45571137ST_bin.25_re	PRJEB6070
CCIS45571137ST	bin.2_re	2038396	0.524497	o__Bacteroidales (UID2617)	90.38	0	0	CCIS45571137ST_bin.2_re	PRJEB6070
CCMD96553385ST	bin.18_re	1847249	0.446902	o__Clostridiales (UID1212)	97.99	0.34	0	CCMD96553385ST_bin.18_re	PRJEB6070
CCMD96553385ST	bin.18	1847249	0.446902	o__Clostridiales (UID1212)	97.99	0.34	0	CCMD96553385ST_bin.18	PRJEB6070
CCMD96553385ST	bin.12	2600607	0.448781	o__Clostridiales (UID1212)	97.65	0	0	CCMD96553385ST_bin.12	PRJEB6070
CCMD96553385ST	bin.12_re	2600607	0.448781	o__Clostridiales (UID1212)	97.65	0	0	CCMD96553385ST_bin.12_re	PRJEB6070
CCMD96553385ST	bin.5_re	2638727	0.580129	c__Clostridia (UID1118)	90.52	1.08	33.33	CCMD96553385ST_bin.5_re	PRJEB6070
CCMD96553385ST	bin.5	2638727	0.580129	c__Clostridia (UID1118)	90.52	1.08	33.33	CCMD96553385ST_bin.5	PRJEB6070
CCIS63910149ST	bin.32_re	2072223	0.516876	o__Clostridiales (UID1212)	96.94	1.34	33.33	CCIS63910149ST_bin.32_re	PRJEB6070
CCIS63910149ST	bin.32	2072223	0.516876	o__Clostridiales (UID1212)	96.94	1.34	33.33	CCIS63910149ST_bin.32	PRJEB6070
CCIS36699628ST	bin.15	2305180	0.365795	c__Gammaproteobacteria (UID4201)	98.24	0.29	0	CCIS36699628ST_bin.15	PRJEB6070
CCIS36699628ST	bin.15_re	2305180	0.365795	c__Gammaproteobacteria (UID4201)	98.24	0.29	0	CCIS36699628ST_bin.15_re	PRJEB6070
CCIS36699628ST	bin.5	2048570	0.520697	o__Clostridiales (UID1212)	97.27	0	0	CCIS36699628ST_bin.5	PRJEB6070
CCIS36699628ST	bin.5_re	2048570	0.520697	o__Clostridiales (UID1212)	97.27	0	0	CCIS36699628ST_bin.5_re	PRJEB6070
CCIS15794887ST	bin.15	1966351	0.408634	o__Clostridiales (UID1212)	96.22	1.63	50	CCIS15794887ST_bin.15	PRJEB6070
CCIS15794887ST	bin.15_re	1966351	0.408634	o__Clostridiales (UID1212)	96.22	1.63	50	CCIS15794887ST_bin.15_re	PRJEB6070
CCMD51864103ST	bin.2	2243585	0.435297	o__Clostridiales (UID1212)	97.26	0	0	CCMD51864103ST_bin.2	PRJEB6070
CCMD51864103ST	bin.20	2799684	0.370479	o__Clostridiales (UID1212)	94.22	0.67	100	CCMD51864103ST_bin.20	PRJEB6070
CCMD51864103ST	bin.20_re	2799684	0.370479	o__Clostridiales (UID1212)	94.22	0.67	100	CCMD51864103ST_bin.20_re	PRJEB6070
CCMD51864103ST	bin.2_re	2243585	0.435297	o__Clostridiales (UID1212)	97.26	0	0	CCMD51864103ST_bin.2_re	PRJEB6070
CCIS65479369ST	bin.17	1709954	0.284345	k__Bacteria (UID2328)	97.33	1.44	0	CCIS65479369ST_bin.17	PRJEB6070
CCIS65479369ST	bin.15_re	2335999	0.418459	f__Lachnospiraceae (UID1256)	96.2	0.58	0	CCIS65479369ST_bin.15_re	PRJEB6070
CCIS65479369ST	bin.17_re	1709954	0.284345	k__Bacteria (UID2328)	97.33	1.44	0	CCIS65479369ST_bin.17_re	PRJEB6070
CCIS65479369ST	bin.15	2335999	0.418459	f__Lachnospiraceae (UID1256)	96.2	0.58	0	CCIS65479369ST_bin.15	PRJEB6070
CCIS65479369ST	bin.1_re	1205861	0.267872	k__Bacteria (UID2329)	92.42	0	0	CCIS65479369ST_bin.1_re	PRJEB6070
CCIS65479369ST	bin.1	1205861	0.267872	k__Bacteria (UID2329)	92.42	0	0	CCIS65479369ST_bin.1	PRJEB6070
CCIS65479369ST	bin.32_re	2096094	0.38495	o__Clostridiales (UID1212)	94.13	4.76	0	CCIS65479369ST_bin.32_re	PRJEB6070
CCIS65479369ST	bin.35	1925688	0.493438	o__Clostridiales (UID1212)	93.27	1.34	0	CCIS65479369ST_bin.35	PRJEB6070
CCIS65479369ST	bin.32	2096094	0.38495	o__Clostridiales (UID1212)	94.13	4.76	0	CCIS65479369ST_bin.32	PRJEB6070
CCIS65479369ST	bin.35_re	1925688	0.493438	o__Clostridiales (UID1212)	93.27	1.34	0	CCIS65479369ST_bin.35_re	PRJEB6070
CCIS65479369ST	bin.38_re	1243334	0.260511	k__Bacteria (UID2328)	92	2.67	0	CCIS65479369ST_bin.38_re	PRJEB6070
CCIS65479369ST	bin.38	1243334	0.260511	k__Bacteria (UID2328)	92	2.67	0	CCIS65479369ST_bin.38	PRJEB6070
CCIS65479369ST	bin.23	4531313	0.505769	f__Enterobacteriaceae (UID5162)	96.89	1.1	20	CCIS65479369ST_bin.23	PRJEB6070
CCIS65479369ST	bin.23_re	4531313	0.505769	f__Enterobacteriaceae (UID5162)	96.89	1.1	20	CCIS65479369ST_bin.23_re	PRJEB6070
CCIS65479369ST	bin.8_re	3156398	0.517341	p__Bacteroidetes (UID2605)	93.41	1.43	0	CCIS65479369ST_bin.8_re	PRJEB6070
CCIS65479369ST	bin.8	3156398	0.517341	p__Bacteroidetes (UID2605)	93.41	1.43	0	CCIS65479369ST_bin.8	PRJEB6070
CCIS44757994ST	bin.32	1928705	0.383115	o__Clostridiales (UID1212)	98.66	0	0	CCIS44757994ST_bin.32	PRJEB6070
CCIS44757994ST	bin.32_re	1928705	0.383115	o__Clostridiales (UID1212)	98.66	0	0	CCIS44757994ST_bin.32_re	PRJEB6070
CCIS44757994ST	bin.37_re	1829676	0.491907	c__Clostridia (UID1118)	92.51	4.44	16.67	CCIS44757994ST_bin.37_re	PRJEB6070
CCIS44757994ST	bin.37	1829676	0.491907	c__Clostridia (UID1118)	92.51	4.44	16.67	CCIS44757994ST_bin.37	PRJEB6070
CCIS44757994ST	bin.3	2068761	0.52945	c__Clostridia (UID1118)	94.49	0	0	CCIS44757994ST_bin.3	PRJEB6070
CCIS44757994ST	bin.3_re	2068761	0.52945	c__Clostridia (UID1118)	94.49	0	0	CCIS44757994ST_bin.3_re	PRJEB6070
CCIS44757994ST	bin.44	1960705	0.408963	o__Clostridiales (UID1212)	97.99	0.67	0	CCIS44757994ST_bin.44	PRJEB6070
CCIS44757994ST	bin.44_re	1960705	0.408963	o__Clostridiales (UID1212)	97.99	0.67	0	CCIS44757994ST_bin.44_re	PRJEB6070
CCMD14479708ST	bin.6	2784086	0.443599	o__Clostridiales (UID1212)	98.66	0.22	0	CCMD14479708ST_bin.6	PRJEB6070
CCMD14479708ST	bin.8	2025867	0.388759	o__Clostridiales (UID1212)	97.07	0.34	0	CCMD14479708ST_bin.8	PRJEB6070
CCMD14479708ST	bin.8_re	2025867	0.388759	o__Clostridiales (UID1212)	97.07	0.34	0	CCMD14479708ST_bin.8_re	PRJEB6070
CCMD14479708ST	bin.6_re	2784086	0.443599	o__Clostridiales (UID1212)	98.66	0.22	0	CCMD14479708ST_bin.6_re	PRJEB6070
CCMD74930188ST	bin.13_re	1802531	0.421662	o__Clostridiales (UID1212)	93.23	0.67	100	CCMD74930188ST_bin.13_re	PRJEB6070
CCMD74930188ST	bin.13	1802531	0.421662	o__Clostridiales (UID1212)	93.23	0.67	100	CCMD74930188ST_bin.13	PRJEB6070
CCMD74930188ST	bin.8	2524452	0.559805	k__Bacteria (UID2982)	95.24	0	0	CCMD74930188ST_bin.8	PRJEB6070
CCMD74930188ST	bin.8_re	2524452	0.559805	k__Bacteria (UID2982)	95.24	0	0	CCMD74930188ST_bin.8_re	PRJEB6070
CCIS12370844ST	bin.24_re	1793693	0.448816	o__Clostridiales (UID1212)	94.63	1.01	33.33	CCIS12370844ST_bin.24_re	PRJEB6070
CCIS12370844ST	bin.25	1775431	0.495531	o__Clostridiales (UID1120)	93.33	3.05	33.33	CCIS12370844ST_bin.25	PRJEB6070
CCIS12370844ST	bin.25_re	1775431	0.495531	o__Clostridiales (UID1120)	93.33	3.05	33.33	CCIS12370844ST_bin.25_re	PRJEB6070
CCIS12370844ST	bin.24	1793693	0.448816	o__Clostridiales (UID1212)	94.63	1.01	33.33	CCIS12370844ST_bin.24	PRJEB6070
CCIS16561622ST	bin.20	1702198	0.542462	o__Clostridiales (UID1212)	93.29	0.06	0	CCIS16561622ST_bin.20	PRJEB6070
CCIS16561622ST	bin.10	1742613	0.490441	k__Bacteria (UID2565)	96.77	0	0	CCIS16561622ST_bin.10	PRJEB6070
CCIS16561622ST	bin.20_re	1702198	0.542462	o__Clostridiales (UID1212)	93.29	0.06	0	CCIS16561622ST_bin.20_re	PRJEB6070
CCIS16561622ST	bin.9	2555531	0.431403	o__Clostridiales (UID1212)	97.26	1.03	100	CCIS16561622ST_bin.9	PRJEB6070
CCIS16561622ST	bin.9_re	2555531	0.431403	o__Clostridiales (UID1212)	97.26	1.03	100	CCIS16561622ST_bin.9_re	PRJEB6070
CCIS16561622ST	bin.10_re	1742613	0.490441	k__Bacteria (UID2565)	96.77	0	0	CCIS16561622ST_bin.10_re	PRJEB6070
CCIS24254057ST	bin.12_re	2216108	0.433691	o__Selenomonadales (UID1024)	94.01	2.1	0	CCIS24254057ST_bin.12_re	PRJEB6070
CCIS24254057ST	bin.12	2216108	0.433691	o__Selenomonadales (UID1024)	94.01	2.1	0	CCIS24254057ST_bin.12	PRJEB6070
CCIS24254057ST	bin.21_re	2678107	0.415143	f__Lachnospiraceae (UID1256)	95.32	0.58	0	CCIS24254057ST_bin.21_re	PRJEB6070
CCIS24254057ST	bin.31_re	2438700	0.419581	f__Lachnospiraceae (UID1256)	98.54	0	0	CCIS24254057ST_bin.31_re	PRJEB6070
CCIS24254057ST	bin.19	2685245	0.412098	o__Clostridiales (UID1212)	99.33	0	0	CCIS24254057ST_bin.19	PRJEB6070
CCIS24254057ST	bin.32_re	1844519	0.381013	o__Clostridiales (UID1212)	97.32	0	0	CCIS24254057ST_bin.32_re	PRJEB6070
CCIS24254057ST	bin.19_re	2685245	0.412098	o__Clostridiales (UID1212)	99.33	0	0	CCIS24254057ST_bin.19_re	PRJEB6070
CCIS24254057ST	bin.32	1844519	0.381013	o__Clostridiales (UID1212)	97.32	0	0	CCIS24254057ST_bin.32	PRJEB6070
CCIS24254057ST	bin.21	2678107	0.415143	f__Lachnospiraceae (UID1256)	95.32	0.58	0	CCIS24254057ST_bin.21	PRJEB6070
CCIS24254057ST	bin.42	2520770	0.449657	o__Clostridiales (UID1226)	93.88	0.32	0	CCIS24254057ST_bin.42	PRJEB6070
CCIS24254057ST	bin.20_re	3127146	0.433536	o__Bacteroidales (UID2617)	98.49	0.38	0	CCIS24254057ST_bin.20_re	PRJEB6070
CCIS24254057ST	bin.36_re	4394862	0.419655	o__Bacteroidales (UID2654)	99.25	0.19	0	CCIS24254057ST_bin.36_re	PRJEB6070
CCIS24254057ST	bin.31	2438700	0.419581	f__Lachnospiraceae (UID1256)	98.54	0	0	CCIS24254057ST_bin.31	PRJEB6070
CCIS24254057ST	bin.45_re	2977425	0.43546	f__Lachnospiraceae (UID1286)	98.07	2.48	0	CCIS24254057ST_bin.45_re	PRJEB6070
CCIS24254057ST	bin.20	3127146	0.433536	o__Bacteroidales (UID2617)	98.49	0.38	0	CCIS24254057ST_bin.20	PRJEB6070
CCIS24254057ST	bin.45	2977425	0.43546	f__Lachnospiraceae (UID1286)	98.07	2.48	0	CCIS24254057ST_bin.45	PRJEB6070
CCIS24254057ST	bin.42_re	2520770	0.449657	o__Clostridiales (UID1226)	93.88	0.32	0	CCIS24254057ST_bin.42_re	PRJEB6070
CCIS24254057ST	bin.36	4394862	0.419655	o__Bacteroidales (UID2654)	99.25	0.19	0	CCIS24254057ST_bin.36	PRJEB6070
CCIS50003399ST	bin.18_re	2585458	0.418304	f__Lachnospiraceae (UID1286)	97.83	0.64	0	CCIS50003399ST_bin.18_re	PRJEB6070
CCIS50003399ST	bin.18	2585458	0.418304	f__Lachnospiraceae (UID1286)	97.83	0.64	0	CCIS50003399ST_bin.18	PRJEB6070
CCIS50003399ST	bin.7	1786459	0.446948	o__Clostridiales (UID1212)	96.64	0.34	0	CCIS50003399ST_bin.7	PRJEB6070
CCIS50003399ST	bin.7_re	1786459	0.446948	o__Clostridiales (UID1212)	96.64	0.34	0	CCIS50003399ST_bin.7_re	PRJEB6070
CCIS00146684ST	bin.2	1826525	0.539567	o__Clostridiales (UID1212)	96.64	0	0	CCIS00146684ST_bin.2	PRJEB6070
CCIS00146684ST	bin.22	2303590	0.408454	o__Clostridiales (UID1212)	95.3	0.45	0	CCIS00146684ST_bin.22	PRJEB6070
CCIS00146684ST	bin.26	2058469	0.548452	p__Bacteroidetes (UID2605)	95.3	1.44	0	CCIS00146684ST_bin.26	PRJEB6070
CCIS00146684ST	bin.16_re	2356039	0.565497	o__Clostridiales (UID1212)	94.56	0.85	0	CCIS00146684ST_bin.16_re	PRJEB6070
CCIS00146684ST	bin.26_re	2058469	0.548452	p__Bacteroidetes (UID2605)	95.3	1.44	0	CCIS00146684ST_bin.26_re	PRJEB6070
CCIS00146684ST	bin.22_re	2303590	0.408454	o__Clostridiales (UID1212)	95.3	0.45	0	CCIS00146684ST_bin.22_re	PRJEB6070
CCIS00146684ST	bin.16	2356039	0.565497	o__Clostridiales (UID1212)	94.56	0.85	0	CCIS00146684ST_bin.16	PRJEB6070
CCIS00146684ST	bin.27	2639070	0.359274	o__Clostridiales (UID1212)	98.66	0	0	CCIS00146684ST_bin.27	PRJEB6070
CCIS00146684ST	bin.2_re	1826525	0.539567	o__Clostridiales (UID1212)	96.64	0	0	CCIS00146684ST_bin.2_re	PRJEB6070
CCIS00146684ST	bin.27_re	2639070	0.359274	o__Clostridiales (UID1212)	98.66	0	0	CCIS00146684ST_bin.27_re	PRJEB6070
CCIS00146684ST	bin.30	2261038	0.437015	o__Selenomonadales (UID1024)	99.53	2.1	0	CCIS00146684ST_bin.30	PRJEB6070
CCIS00146684ST	bin.30_re	2261038	0.437015	o__Selenomonadales (UID1024)	99.53	2.1	0	CCIS00146684ST_bin.30_re	PRJEB6070
CCIS00146684ST	bin.33_re	2810644	0.29103	k__Bacteria (UID2372)	99.06	0	0	CCIS00146684ST_bin.33_re	PRJEB6070
CCIS00146684ST	bin.34	2167811	0.406177	o__Clostridiales (UID1212)	99.33	1.01	0	CCIS00146684ST_bin.34	PRJEB6070
CCIS00146684ST	bin.34_re	2167811	0.406177	o__Clostridiales (UID1212)	99.33	1.01	0	CCIS00146684ST_bin.34_re	PRJEB6070
CCIS00146684ST	bin.51_re	2125524	0.596969	p__Actinobacteria (UID2112)	95.53	0.81	0	CCIS00146684ST_bin.51_re	PRJEB6070
CCIS00146684ST	bin.49_re	2846758	0.407739	f__Lachnospiraceae (UID1256)	98.54	0	0	CCIS00146684ST_bin.49_re	PRJEB6070
CCIS00146684ST	bin.51	2125524	0.596969	p__Actinobacteria (UID2112)	95.53	0.81	0	CCIS00146684ST_bin.51	PRJEB6070
CCIS00146684ST	bin.49	2846758	0.407739	f__Lachnospiraceae (UID1256)	98.54	0	0	CCIS00146684ST_bin.49	PRJEB6070
CCIS00146684ST	bin.5	2377828	0.437164	o__Clostridiales (UID1212)	97.95	0	0	CCIS00146684ST_bin.5	PRJEB6070
CCIS00146684ST	bin.5_re	2377828	0.437164	o__Clostridiales (UID1212)	97.95	0	0	CCIS00146684ST_bin.5_re	PRJEB6070
CCIS00146684ST	bin.33	2810644	0.29103	k__Bacteria (UID2372)	99.06	0	0	CCIS00146684ST_bin.33	PRJEB6070
CCIS64785924ST	bin.4	2068125	0.423723	f__Lachnospiraceae (UID1286)	93.92	1.69	0	CCIS64785924ST_bin.4	PRJEB6070
CCIS64785924ST	bin.4_re	2068125	0.423723	f__Lachnospiraceae (UID1286)	93.92	1.69	0	CCIS64785924ST_bin.4_re	PRJEB6070
CCIS64785924ST	bin.20	2222380	0.445594	o__Clostridiales (UID1212)	94.3	0	0	CCIS64785924ST_bin.20	PRJEB6070
CCIS64785924ST	bin.20_re	2222380	0.445594	o__Clostridiales (UID1212)	94.3	0	0	CCIS64785924ST_bin.20_re	PRJEB6070
CCIS48725289ST	bin.9_re	2675009	0.442196	o__Clostridiales (UID1212)	96.98	0.67	0	CCIS48725289ST_bin.9_re	PRJEB6070
CCIS48725289ST	bin.9	2675009	0.442196	o__Clostridiales (UID1212)	96.98	0.67	0	CCIS48725289ST_bin.9	PRJEB6070
CCIS87167916ST	bin.6	2320472	0.414113	f__Lachnospiraceae (UID1256)	93.56	1.77	0	CCIS87167916ST_bin.6	PRJEB6070
CCIS87167916ST	bin.6_re	2320472	0.414113	f__Lachnospiraceae (UID1256)	93.56	1.77	0	CCIS87167916ST_bin.6_re	PRJEB6070
CCIS87167916ST	bin.15_re	3959262	0.445848	o__Bacteroidales (UID2621)	92.25	0.9	0	CCIS87167916ST_bin.15_re	PRJEB6070
CCIS87167916ST	bin.15	3959262	0.445848	o__Bacteroidales (UID2621)	92.25	0.9	0	CCIS87167916ST_bin.15	PRJEB6070
CCIS94417875ST	bin.18_re	1616416	0.471231	o__Selenomonadales (UID1024)	96.21	1.2	0	CCIS94417875ST_bin.18_re	PRJEB6070
CCIS94417875ST	bin.21_re	2082047	0.611497	o__Clostridiales (UID1212)	92.95	1.34	0	CCIS94417875ST_bin.21_re	PRJEB6070
CCIS94417875ST	bin.17	2099083	0.517244	o__Clostridiales (UID1212)	97.27	0.67	100	CCIS94417875ST_bin.17	PRJEB6070
CCIS94417875ST	bin.21	2082047	0.611497	o__Clostridiales (UID1212)	92.95	1.34	0	CCIS94417875ST_bin.21	PRJEB6070
CCIS94417875ST	bin.18	1616416	0.471231	o__Selenomonadales (UID1024)	96.21	1.2	0	CCIS94417875ST_bin.18	PRJEB6070
CCIS94417875ST	bin.17_re	2099083	0.517244	o__Clostridiales (UID1212)	97.27	0.67	100	CCIS94417875ST_bin.17_re	PRJEB6070
CCIS94417875ST	bin.22_re	2595266	0.448141	o__Clostridiales (UID1212)	97.65	0	0	CCIS94417875ST_bin.22_re	PRJEB6070
CCIS94417875ST	bin.12_re	2286081	0.365447	o__Clostridiales (UID1212)	90.32	0.89	0	CCIS94417875ST_bin.12_re	PRJEB6070
CCIS94417875ST	bin.12	2286081	0.365447	o__Clostridiales (UID1212)	90.32	0.89	0	CCIS94417875ST_bin.12	PRJEB6070
CCIS94417875ST	bin.22	2595266	0.448141	o__Clostridiales (UID1212)	97.65	0	0	CCIS94417875ST_bin.22	PRJEB6070
CCIS94417875ST	bin.35	1906390	0.468808	o__Clostridiales (UID1212)	92.62	0	0	CCIS94417875ST_bin.35	PRJEB6070
CCIS94417875ST	bin.3	2576449	0.444506	p__Proteobacteria (UID3887)	96.82	0.62	0	CCIS94417875ST_bin.3	PRJEB6070
CCIS94417875ST	bin.34	2512958	0.560913	k__Bacteria (UID2982)	97.28	0	0	CCIS94417875ST_bin.34	PRJEB6070
CCIS94417875ST	bin.35_re	1906390	0.468808	o__Clostridiales (UID1212)	92.62	0	0	CCIS94417875ST_bin.35_re	PRJEB6070
CCIS94417875ST	bin.3_re	2576449	0.444506	p__Proteobacteria (UID3887)	96.82	0.62	0	CCIS94417875ST_bin.3_re	PRJEB6070
CCIS94417875ST	bin.33	3807501	0.496083	f__Enterobacteriaceae (UID5054)	91.46	0.42	0	CCIS94417875ST_bin.33	PRJEB6070
CCIS94417875ST	bin.34_re	2512958	0.560913	k__Bacteria (UID2982)	97.28	0	0	CCIS94417875ST_bin.34_re	PRJEB6070
CCIS94417875ST	bin.43	2417459	0.435789	o__Clostridiales (UID1212)	94.18	0	0	CCIS94417875ST_bin.43	PRJEB6070
CCIS94417875ST	bin.33_re	3807501	0.496083	f__Enterobacteriaceae (UID5054)	91.46	0.42	0	CCIS94417875ST_bin.33_re	PRJEB6070
CCIS94417875ST	bin.43_re	2417459	0.435789	o__Clostridiales (UID1212)	94.18	0	0	CCIS94417875ST_bin.43_re	PRJEB6070
CCIS88317640ST	bin.4	1875690	0.44505	o__Clostridiales (UID1212)	96.64	0.36	50	CCIS88317640ST_bin.4	PRJEB6070
CCIS88317640ST	bin.4_re	1875690	0.44505	o__Clostridiales (UID1212)	96.64	0.36	50	CCIS88317640ST_bin.4_re	PRJEB6070
CCIS16326685ST	bin.21	2173594	0.385741	o__Clostridiales (UID1212)	91.95	0.34	0	CCIS16326685ST_bin.21	PRJEB6070
CCIS16326685ST	bin.21_re	2173594	0.385741	o__Clostridiales (UID1212)	91.95	0.34	0	CCIS16326685ST_bin.21_re	PRJEB6070
CCIS16326685ST	bin.27_re	2804907	0.459844	g__Prevotella (UID2724)	96.79	1.18	0	CCIS16326685ST_bin.27_re	PRJEB6070
CCIS16326685ST	bin.27	2804907	0.459844	g__Prevotella (UID2724)	96.79	1.18	0	CCIS16326685ST_bin.27	PRJEB6070
CCIS16326685ST	bin.7_re	3304304	0.498276	g__Prevotella (UID2722)	97.37	2.31	0	CCIS16326685ST_bin.7_re	PRJEB6070
CCIS16326685ST	bin.7	3304304	0.498276	g__Prevotella (UID2722)	97.37	2.31	0	CCIS16326685ST_bin.7	PRJEB6070
CCMD25963797ST	bin.11_re	2618139	0.374293	o__Clostridiales (UID1212)	90.67	1.57	100	CCMD25963797ST_bin.11_re	PRJEB6070
CCMD25963797ST	bin.11	2618139	0.374293	o__Clostridiales (UID1212)	90.67	1.57	100	CCMD25963797ST_bin.11	PRJEB6070
CCMD25963797ST	bin.2	2362010	0.512341	o__Clostridiales (UID1212)	97.27	0	0	CCMD25963797ST_bin.2	PRJEB6070
CCMD25963797ST	bin.23_re	1999982	0.410482	o__Clostridiales (UID1212)	98.66	1.01	0	CCMD25963797ST_bin.23_re	PRJEB6070
CCMD25963797ST	bin.23	1999982	0.410482	o__Clostridiales (UID1212)	98.66	1.01	0	CCMD25963797ST_bin.23	PRJEB6070
CCMD25963797ST	bin.2_re	2362010	0.512341	o__Clostridiales (UID1212)	97.27	0	0	CCMD25963797ST_bin.2_re	PRJEB6070
CCMD25963797ST	bin.5	1962401	0.341926	k__Bacteria (UID2372)	96.19	0	0	CCMD25963797ST_bin.5	PRJEB6070
CCMD25963797ST	bin.53	1673806	0.465077	o__Clostridiales (UID1120)	94.99	0.89	0	CCMD25963797ST_bin.53	PRJEB6070
CCMD25963797ST	bin.40	2496517	0.534062	p__Bacteroidetes (UID2605)	95.08	0.63	0	CCMD25963797ST_bin.40	PRJEB6070
CCMD25963797ST	bin.5_re	1962401	0.341926	k__Bacteria (UID2372)	96.19	0	0	CCMD25963797ST_bin.5_re	PRJEB6070
CCMD25963797ST	bin.27	3099896	0.546754	o__Clostridiales (UID1226)	99.37	1.27	0	CCMD25963797ST_bin.27	PRJEB6070
CCMD25963797ST	bin.40_re	2496517	0.534062	p__Bacteroidetes (UID2605)	95.08	0.63	0	CCMD25963797ST_bin.40_re	PRJEB6070
CCMD25963797ST	bin.27_re	3099896	0.546754	o__Clostridiales (UID1226)	99.37	1.27	0	CCMD25963797ST_bin.27_re	PRJEB6070
CCMD25963797ST	bin.53_re	1673806	0.465077	o__Clostridiales (UID1120)	94.99	0.89	0	CCMD25963797ST_bin.53_re	PRJEB6070
CCIS51595129ST	bin.10	3016818	0.412515	f__Lachnospiraceae (UID1286)	99.52	0.53	0	CCIS51595129ST_bin.10	PRJEB6070
CCIS51595129ST	bin.10_re	3016818	0.412515	f__Lachnospiraceae (UID1286)	99.52	0.53	0	CCIS51595129ST_bin.10_re	PRJEB6070
CCIS51595129ST	bin.26_re	1892739	0.535148	o__Clostridiales (UID1212)	96.64	0	0	CCIS51595129ST_bin.26_re	PRJEB6070
CCIS51595129ST	bin.16	2535720	0.376179	o__Clostridiales (UID1212)	95.28	0.02	0	CCIS51595129ST_bin.16	PRJEB6070
CCIS51595129ST	bin.26	1892739	0.535148	o__Clostridiales (UID1212)	96.64	0	0	CCIS51595129ST_bin.26	PRJEB6070
CCIS51595129ST	bin.18_re	2707251	0.429577	o__Clostridiales (UID1212)	96.58	0	0	CCIS51595129ST_bin.18_re	PRJEB6070
CCIS51595129ST	bin.37_re	2599692	0.40681	o__Clostridiales (UID1212)	97.99	0.13	0	CCIS51595129ST_bin.37_re	PRJEB6070
CCIS51595129ST	bin.33_re	1789348	0.450153	p__Actinobacteria (UID2112)	97.52	0.92	0	CCIS51595129ST_bin.33_re	PRJEB6070
CCIS51595129ST	bin.16_re	2535720	0.376179	o__Clostridiales (UID1212)	95.28	0.02	0	CCIS51595129ST_bin.16_re	PRJEB6070
CCIS51595129ST	bin.33	1789348	0.450153	p__Actinobacteria (UID2112)	97.52	0.92	0	CCIS51595129ST_bin.33	PRJEB6070
CCIS51595129ST	bin.18	2707251	0.429577	o__Clostridiales (UID1212)	96.58	0	0	CCIS51595129ST_bin.18	PRJEB6070
CCIS51595129ST	bin.25	4636082	0.448326	o__Bacteroidales (UID2621)	98.53	1.09	0	CCIS51595129ST_bin.25	PRJEB6070
CCIS51595129ST	bin.37	2599692	0.40681	o__Clostridiales (UID1212)	97.99	0.13	0	CCIS51595129ST_bin.37	PRJEB6070
CCIS51595129ST	bin.25_re	4636082	0.448326	o__Bacteroidales (UID2621)	98.53	1.09	0	CCIS51595129ST_bin.25_re	PRJEB6070
CCIS51595129ST	bin.53	3088587	0.578868	k__Bacteria (UID2982)	97.96	0	0	CCIS51595129ST_bin.53	PRJEB6070
CCIS51595129ST	bin.6_re	4617998	0.419964	o__Bacteroidales (UID2654)	99.25	0	0	CCIS51595129ST_bin.6_re	PRJEB6070
CCIS51595129ST	bin.6	4617998	0.419964	o__Bacteroidales (UID2654)	99.25	0	0	CCIS51595129ST_bin.6	PRJEB6070
CCIS51595129ST	bin.53_re	3088587	0.578868	k__Bacteria (UID2982)	97.96	0	0	CCIS51595129ST_bin.53_re	PRJEB6070
CCIS88007743ST	bin.12	2325738	0.420901	f__Lachnospiraceae (UID1286)	98.52	0.24	100	CCIS88007743ST_bin.12	PRJEB6070
CCIS88007743ST	bin.12_re	2325738	0.420901	f__Lachnospiraceae (UID1286)	98.52	0.24	100	CCIS88007743ST_bin.12_re	PRJEB6070
CCIS88007743ST	bin.8	1692761	0.413227	o__Clostridiales (UID1212)	96.64	0	0	CCIS88007743ST_bin.8	PRJEB6070
CCIS88007743ST	bin.8_re	1692761	0.413227	o__Clostridiales (UID1212)	96.64	0	0	CCIS88007743ST_bin.8_re	PRJEB6070
CCIS88007743ST	bin.23	2624780	0.29022	k__Bacteria (UID2372)	98.11	1.89	100	CCIS88007743ST_bin.23	PRJEB6070
CCIS88007743ST	bin.23_re	2624780	0.29022	k__Bacteria (UID2372)	98.11	1.89	100	CCIS88007743ST_bin.23_re	PRJEB6070
CCIS71301801ST	bin.12_re	1807879	0.366734	k__Bacteria (UID2372)	100	0	0	CCIS71301801ST_bin.12_re	PRJEB6070
CCIS71301801ST	bin.12	1807879	0.366734	k__Bacteria (UID2372)	100	0	0	CCIS71301801ST_bin.12	PRJEB6070
CCIS71301801ST	bin.10	2694494	0.554116	k__Bacteria (UID2982)	95.8	2.24	40	CCIS71301801ST_bin.10	PRJEB6070
CCIS71301801ST	bin.17_re	1578860	0.284302	o__Clostridiales (UID1125)	96.95	0.61	0	CCIS71301801ST_bin.17_re	PRJEB6070
CCIS71301801ST	bin.10_re	2694494	0.554116	k__Bacteria (UID2982)	95.8	2.24	40	CCIS71301801ST_bin.10_re	PRJEB6070
CCIS71301801ST	bin.17	1578860	0.284302	o__Clostridiales (UID1125)	96.95	0.61	0	CCIS71301801ST_bin.17	PRJEB6070
CCIS71301801ST	bin.4	2079428	0.349646	k__Bacteria (UID2329)	100	0	0	CCIS71301801ST_bin.4	PRJEB6070
CCIS71301801ST	bin.16	2662564	0.374758	o__Clostridiales (UID1212)	98.66	0	0	CCIS71301801ST_bin.16	PRJEB6070
CCIS71301801ST	bin.4_re	2079428	0.349646	k__Bacteria (UID2329)	100	0	0	CCIS71301801ST_bin.4_re	PRJEB6070
CCIS71301801ST	bin.5_re	4652384	0.43306	o__Bacteroidales (UID2657)	98.14	0	0	CCIS71301801ST_bin.5_re	PRJEB6070
CCIS71301801ST	bin.5	4652384	0.43306	o__Bacteroidales (UID2657)	98.14	0	0	CCIS71301801ST_bin.5	PRJEB6070
CCIS71301801ST	bin.16_re	2662564	0.374758	o__Clostridiales (UID1212)	98.66	0	0	CCIS71301801ST_bin.16_re	PRJEB6070
CCMD35802077ST	bin.17	2103199	0.388982	o__Clostridiales (UID1212)	98.66	0.34	0	CCMD35802077ST_bin.17	PRJEB6070
CCMD35802077ST	bin.1_re	1768450	0.54123	o__Clostridiales (UID1212)	93.92	0.67	100	CCMD35802077ST_bin.1_re	PRJEB6070
CCMD35802077ST	bin.1	1768450	0.54123	o__Clostridiales (UID1212)	93.92	0.67	100	CCMD35802077ST_bin.1	PRJEB6070
CCMD35802077ST	bin.19	2456651	0.547497	o__Bacteroidales (UID2617)	91.78	1.58	71.43	CCMD35802077ST_bin.19	PRJEB6070
CCMD35802077ST	bin.19_re	2456651	0.547497	o__Bacteroidales (UID2617)	91.78	1.58	71.43	CCMD35802077ST_bin.19_re	PRJEB6070
CCMD35802077ST	bin.17_re	2103199	0.388982	o__Clostridiales (UID1212)	98.66	0.34	0	CCMD35802077ST_bin.17_re	PRJEB6070
CCMD35802077ST	bin.23_re	2424681	0.43235	o__Clostridiales (UID1212)	98.15	0.91	100	CCMD35802077ST_bin.23_re	PRJEB6070
CCMD35802077ST	bin.23	2424681	0.43235	o__Clostridiales (UID1212)	98.15	0.91	100	CCMD35802077ST_bin.23	PRJEB6070
CCMD35802077ST	bin.2	2422464	0.559526	k__Bacteria (UID2982)	94.92	0.68	0	CCMD35802077ST_bin.2	PRJEB6070
CCMD35802077ST	bin.2_re	2422464	0.559526	k__Bacteria (UID2982)	94.92	0.68	0	CCMD35802077ST_bin.2_re	PRJEB6070
CCMD35802077ST	bin.27	2820442	0.584632	o__Clostridiales (UID1120)	95.43	1.17	0	CCMD35802077ST_bin.27	PRJEB6070
CCMD35802077ST	bin.27_re	2820442	0.584632	o__Clostridiales (UID1120)	95.43	1.17	0	CCMD35802077ST_bin.27_re	PRJEB6070
CCMD64503764ST	bin.1	1919971	0.413199	o__Clostridiales (UID1212)	99.33	1.01	0	CCMD64503764ST_bin.1	PRJEB6070
CCMD64503764ST	bin.1_re	1919971	0.413199	o__Clostridiales (UID1212)	99.33	1.01	0	CCMD64503764ST_bin.1_re	PRJEB6070
CCMD64503764ST	bin.19	2115281	0.515653	o__Clostridiales (UID1212)	97.27	0.81	50	CCMD64503764ST_bin.19	PRJEB6070
CCMD64503764ST	bin.16	2600005	0.558146	k__Bacteria (UID2982)	97.28	0	0	CCMD64503764ST_bin.16	PRJEB6070
CCMD64503764ST	bin.19_re	2115281	0.515653	o__Clostridiales (UID1212)	97.27	0.81	50	CCMD64503764ST_bin.19_re	PRJEB6070
CCMD64503764ST	bin.16_re	2600005	0.558146	k__Bacteria (UID2982)	97.28	0	0	CCMD64503764ST_bin.16_re	PRJEB6070
CCMD64503764ST	bin.26	2877379	0.591357	p__Bacteroidetes (UID2605)	95.77	0.48	0	CCMD64503764ST_bin.26	PRJEB6070
CCMD64503764ST	bin.26_re	2877379	0.591357	p__Bacteroidetes (UID2605)	95.77	0.48	0	CCMD64503764ST_bin.26_re	PRJEB6070
CCMD93344354ST	bin.25	1846033	0.386788	o__Selenomonadales (UID1024)	93.65	0.6	100	CCMD93344354ST_bin.25	PRJEB6070
CCMD93344354ST	bin.25_re	1846033	0.386788	o__Selenomonadales (UID1024)	93.65	0.6	100	CCMD93344354ST_bin.25_re	PRJEB6070
CCIS95097901ST	bin.16_re	1880263	0.412582	o__Clostridiales (UID1212)	98.66	1.17	33.33	CCIS95097901ST_bin.16_re	PRJEB6070
CCIS95097901ST	bin.16	1880263	0.412582	o__Clostridiales (UID1212)	98.66	1.17	33.33	CCIS95097901ST_bin.16	PRJEB6070
CCIS47284573ST	bin.23	1856259	0.414536	o__Clostridiales (UID1212)	93.12	3.36	0	CCIS47284573ST_bin.23	PRJEB6070
CCIS47284573ST	bin.3_re	1658504	0.538803	c__Clostridia (UID1118)	91.81	2.69	0	CCIS47284573ST_bin.3_re	PRJEB6070
CCIS47284573ST	bin.3	1658504	0.538803	c__Clostridia (UID1118)	91.81	2.69	0	CCIS47284573ST_bin.3	PRJEB6070
CCIS47284573ST	bin.34	2765287	0.377668	o__Clostridiales (UID1212)	95.09	0.89	66.67	CCIS47284573ST_bin.34	PRJEB6070
CCIS47284573ST	bin.13	2824808	0.583862	o__Clostridiales (UID1120)	96.5	1.17	0	CCIS47284573ST_bin.13	PRJEB6070
CCIS47284573ST	bin.50	2047886	0.519311	o__Clostridiales (UID1212)	95.74	2.01	33.33	CCIS47284573ST_bin.50	PRJEB6070
CCIS47284573ST	bin.7_re	1966343	0.494499	o__Clostridiales (UID1212)	93.94	1.68	0	CCIS47284573ST_bin.7_re	PRJEB6070
CCIS47284573ST	bin.50_re	2047886	0.519311	o__Clostridiales (UID1212)	95.74	2.01	33.33	CCIS47284573ST_bin.50_re	PRJEB6070
CCIS47284573ST	bin.23_re	1856259	0.414536	o__Clostridiales (UID1212)	93.12	3.36	0	CCIS47284573ST_bin.23_re	PRJEB6070
CCIS47284573ST	bin.13_re	2824808	0.583862	o__Clostridiales (UID1120)	96.5	1.17	0	CCIS47284573ST_bin.13_re	PRJEB6070
CCIS47284573ST	bin.7	1966343	0.494499	o__Clostridiales (UID1212)	93.94	1.68	0	CCIS47284573ST_bin.7	PRJEB6070
CCIS47284573ST	bin.34_re	2765287	0.377668	o__Clostridiales (UID1212)	95.09	0.89	66.67	CCIS47284573ST_bin.34_re	PRJEB6070
CCIS87252800ST	bin.25_re	1824964	0.429235	g__Streptococcus (UID561)	91.52	0.24	66.67	CCIS87252800ST_bin.25_re	PRJEB6070
CCIS87252800ST	bin.22_re	1905672	0.445381	o__Selenomonadales (UID1024)	91.3	0.9	0	CCIS87252800ST_bin.22_re	PRJEB6070
CCIS87252800ST	bin.22	1905672	0.445381	o__Selenomonadales (UID1024)	91.3	0.9	0	CCIS87252800ST_bin.22	PRJEB6070
CCIS87252800ST	bin.8_re	1751270	0.39295	o__Selenomonadales (UID1024)	91.22	0	0	CCIS87252800ST_bin.8_re	PRJEB6070
CCIS87252800ST	bin.8	1751270	0.39295	o__Selenomonadales (UID1024)	91.22	0	0	CCIS87252800ST_bin.8	PRJEB6070
CCIS87252800ST	bin.25	1824964	0.429235	g__Streptococcus (UID561)	91.52	0.24	66.67	CCIS87252800ST_bin.25	PRJEB6070
CCIS05314658ST	bin.20	1918050	0.533539	p__Actinobacteria (UID2112)	99.19	0.81	0	CCIS05314658ST_bin.20	PRJEB6070
CCIS05314658ST	bin.15_re	2608512	0.418035	f__Lachnospiraceae (UID1256)	98.25	0	0	CCIS05314658ST_bin.15_re	PRJEB6070
CCIS05314658ST	bin.20_re	1918050	0.533539	p__Actinobacteria (UID2112)	99.19	0.81	0	CCIS05314658ST_bin.20_re	PRJEB6070
CCIS05314658ST	bin.15	2608512	0.418035	f__Lachnospiraceae (UID1256)	98.25	0	0	CCIS05314658ST_bin.15	PRJEB6070
CCIS05314658ST	bin.40_re	2449265	0.420878	f__Lachnospiraceae (UID1286)	95.24	2.66	28.57	CCIS05314658ST_bin.40_re	PRJEB6070
CCIS05314658ST	bin.8	2365163	0.532142	o__Clostridiales (UID1212)	96.64	0	0	CCIS05314658ST_bin.8	PRJEB6070
CCIS05314658ST	bin.40	2449265	0.420878	f__Lachnospiraceae (UID1286)	95.24	2.66	28.57	CCIS05314658ST_bin.40	PRJEB6070
CCIS05314658ST	bin.8_re	2365163	0.532142	o__Clostridiales (UID1212)	96.64	0	0	CCIS05314658ST_bin.8_re	PRJEB6070
CCIS05314658ST	bin.9	4566904	0.506468	f__Enterobacteriaceae (UID5124)	98.18	0.04	0	CCIS05314658ST_bin.9	PRJEB6070
CCIS05314658ST	bin.9_re	4566904	0.506468	f__Enterobacteriaceae (UID5124)	98.18	0.04	0	CCIS05314658ST_bin.9_re	PRJEB6070
CCMD64776337ST	bin.32	1963249	0.518284	o__Clostridiales (UID1212)	92.19	1.9	50	CCMD64776337ST_bin.32	PRJEB6070
CCMD64776337ST	bin.38_re	2020807	0.519564	p__Firmicutes (UID1022)	95.02	0.95	100	CCMD64776337ST_bin.38_re	PRJEB6070
CCMD64776337ST	bin.32_re	1963249	0.518284	o__Clostridiales (UID1212)	92.19	1.9	50	CCMD64776337ST_bin.32_re	PRJEB6070
CCMD64776337ST	bin.38	2020807	0.519564	p__Firmicutes (UID1022)	95.02	0.95	100	CCMD64776337ST_bin.38	PRJEB6070
CCIS34055159ST	bin.7	2075346	0.560101	p__Proteobacteria (UID3887)	96.25	0.62	0	CCIS34055159ST_bin.7	PRJEB6070
CCIS34055159ST	bin.4_re	2547000	0.481512	o__Bacteroidales (UID2617)	97.68	0.38	0	CCIS34055159ST_bin.4_re	PRJEB6070
CCIS34055159ST	bin.24_re	2552344	0.560471	k__Bacteria (UID2982)	96.83	0	0	CCIS34055159ST_bin.24_re	PRJEB6070
CCIS34055159ST	bin.4	2547000	0.481512	o__Bacteroidales (UID2617)	97.68	0.38	0	CCIS34055159ST_bin.4	PRJEB6070
CCIS34055159ST	bin.7_re	2075346	0.560101	p__Proteobacteria (UID3887)	96.25	0.62	0	CCIS34055159ST_bin.7_re	PRJEB6070
CCIS34055159ST	bin.24	2552344	0.560471	k__Bacteria (UID2982)	96.83	0	0	CCIS34055159ST_bin.24	PRJEB6070
CCIS34055159ST	bin.13_re	3222465	0.517671	p__Bacteroidetes (UID2605)	91.27	2.3	16.67	CCIS34055159ST_bin.13_re	PRJEB6070
CCIS34055159ST	bin.13	3222465	0.517671	p__Bacteroidetes (UID2605)	91.27	2.3	16.67	CCIS34055159ST_bin.13	PRJEB6070
CCIS61287323ST	bin.16	1927036	0.413413	o__Clostridiales (UID1212)	98.66	1.01	0	CCIS61287323ST_bin.16	PRJEB6070
CCIS61287323ST	bin.13	1988724	0.565948	f__Bifidobacteriaceae (UID1458)	95.49	1.04	20	CCIS61287323ST_bin.13	PRJEB6070
CCIS61287323ST	bin.16_re	1927036	0.413413	o__Clostridiales (UID1212)	98.66	1.01	0	CCIS61287323ST_bin.16_re	PRJEB6070
CCIS61287323ST	bin.20	1872900	0.382121	o__Clostridiales (UID1212)	97.99	3.36	0	CCIS61287323ST_bin.20	PRJEB6070
CCIS61287323ST	bin.1	2880906	0.414063	f__Lachnospiraceae (UID1286)	99.03	0.48	100	CCIS61287323ST_bin.1	PRJEB6070
CCIS61287323ST	bin.1_re	2880906	0.414063	f__Lachnospiraceae (UID1286)	99.03	0.48	100	CCIS61287323ST_bin.1_re	PRJEB6070
CCIS61287323ST	bin.13_re	1988724	0.565948	f__Bifidobacteriaceae (UID1458)	95.49	1.04	20	CCIS61287323ST_bin.13_re	PRJEB6070
CCIS61287323ST	bin.20_re	1872900	0.382121	o__Clostridiales (UID1212)	97.99	3.36	0	CCIS61287323ST_bin.20_re	PRJEB6070
CCMD13934959ST	bin.23_re	2156953	0.425844	f__Lachnospiraceae (UID1286)	99.56	0	0	CCMD13934959ST_bin.23_re	PRJEB6070
CCMD13934959ST	bin.23	2156953	0.425844	f__Lachnospiraceae (UID1286)	99.56	0	0	CCMD13934959ST_bin.23	PRJEB6070
CCMD13934959ST	bin.7_re	2803809	0.594856	p__Bacteroidetes (UID2605)	96.88	0.72	0	CCMD13934959ST_bin.7_re	PRJEB6070
CCMD13934959ST	bin.21_re	3314370	0.431378	f__Lachnospiraceae (UID1286)	98.94	1.02	20	CCMD13934959ST_bin.21_re	PRJEB6070
CCMD13934959ST	bin.7	2803809	0.594856	p__Bacteroidetes (UID2605)	96.88	0.72	0	CCMD13934959ST_bin.7	PRJEB6070
CCMD13934959ST	bin.21	3314370	0.431378	f__Lachnospiraceae (UID1286)	98.94	1.02	20	CCMD13934959ST_bin.21	PRJEB6070
CCMD11006829ST	bin.10	2116343	0.389667	o__Clostridiales (UID1212)	98.66	0.34	0	CCMD11006829ST_bin.10	PRJEB6070
CCMD11006829ST	bin.10_re	2116343	0.389667	o__Clostridiales (UID1212)	98.66	0.34	0	CCMD11006829ST_bin.10_re	PRJEB6070
CCMD11006829ST	bin.28	2473835	0.417584	f__Lachnospiraceae (UID1286)	99.52	0.16	100	CCMD11006829ST_bin.28	PRJEB6070
CCMD11006829ST	bin.28_re	2473835	0.417584	f__Lachnospiraceae (UID1286)	99.52	0.16	100	CCMD11006829ST_bin.28_re	PRJEB6070
CCMD11006829ST	bin.24_re	2730112	0.518884	o__Clostridiales (UID1212)	91.83	1.68	33.33	CCMD11006829ST_bin.24_re	PRJEB6070
CCMD11006829ST	bin.24	2730112	0.518884	o__Clostridiales (UID1212)	91.83	1.68	33.33	CCMD11006829ST_bin.24	PRJEB6070
CCIS82146115ST	bin.15	1921925	0.391333	o__Clostridiales (UID1212)	96.51	0.34	0	CCIS82146115ST_bin.15	PRJEB6070
CCIS82146115ST	bin.13_re	2588794	0.487073	o__Clostridiales (UID1226)	91.19	1.48	0	CCIS82146115ST_bin.13_re	PRJEB6070
CCIS82146115ST	bin.19	1917576	0.297211	k__Bacteria (UID2372)	91.04	0.75	0	CCIS82146115ST_bin.19	PRJEB6070
CCIS82146115ST	bin.15_re	1921925	0.391333	o__Clostridiales (UID1212)	96.51	0.34	0	CCIS82146115ST_bin.15_re	PRJEB6070
CCIS82146115ST	bin.16	2310013	0.452629	o__Clostridiales (UID1212)	95.3	1.01	50	CCIS82146115ST_bin.16	PRJEB6070
CCIS82146115ST	bin.19_re	1917576	0.297211	k__Bacteria (UID2372)	91.04	0.75	0	CCIS82146115ST_bin.19_re	PRJEB6070
CCIS82146115ST	bin.13	2588794	0.487073	o__Clostridiales (UID1226)	91.19	1.48	0	CCIS82146115ST_bin.13	PRJEB6070
CCIS82146115ST	bin.8_re	1885650	0.445757	o__Clostridiales (UID1212)	97.99	0.34	0	CCIS82146115ST_bin.8_re	PRJEB6070
CCIS82146115ST	bin.8	1885650	0.445757	o__Clostridiales (UID1212)	97.99	0.34	0	CCIS82146115ST_bin.8	PRJEB6070
CCIS82146115ST	bin.16_re	2310013	0.452629	o__Clostridiales (UID1212)	95.3	1.01	50	CCIS82146115ST_bin.16_re	PRJEB6070
MMPU84450604ST	bin.16	1956990	0.495034	p__Proteobacteria (UID3887)	91.71	2	25	MMPU84450604ST_bin.16	PRJEB6070
MMPU84450604ST	bin.16_re	1956990	0.495034	p__Proteobacteria (UID3887)	91.71	2	25	MMPU84450604ST_bin.16_re	PRJEB6070
CCIS11015875ST	bin.1_re	1965820	0.410777	o__Clostridiales (UID1212)	98.62	1.68	33.33	CCIS11015875ST_bin.1_re	PRJEB6070
CCIS11015875ST	bin.1	1965820	0.410777	o__Clostridiales (UID1212)	98.62	1.68	33.33	CCIS11015875ST_bin.1	PRJEB6070
CCIS21278152ST	bin.15	2337370	0.433699	o__Clostridiales (UID1212)	93.21	0.23	100	CCIS21278152ST_bin.15	PRJEB6070
CCIS21278152ST	bin.15_re	2337370	0.433699	o__Clostridiales (UID1212)	93.21	0.23	100	CCIS21278152ST_bin.15_re	PRJEB6070
CCIS07277498ST	bin.6	2568135	0.416758	f__Lachnospiraceae (UID1286)	96.7	0.48	100	CCIS07277498ST_bin.6	PRJEB6070
CCIS07277498ST	bin.6_re	2568135	0.416758	f__Lachnospiraceae (UID1286)	96.7	0.48	100	CCIS07277498ST_bin.6_re	PRJEB6070
CCIS02124300ST	bin.1	2317352	0.454679	o__Clostridiales (UID1212)	90.91	0.22	0	CCIS02124300ST_bin.1	PRJEB6070
CCIS02124300ST	bin.19	2045726	0.517008	o__Clostridiales (UID1212)	93.25	0.67	100	CCIS02124300ST_bin.19	PRJEB6070
CCIS02124300ST	bin.19_re	2045726	0.517008	o__Clostridiales (UID1212)	93.25	0.67	100	CCIS02124300ST_bin.19_re	PRJEB6070
CCIS02124300ST	bin.1_re	2317352	0.454679	o__Clostridiales (UID1212)	90.91	0.22	0	CCIS02124300ST_bin.1_re	PRJEB6070
CCIS02124300ST	bin.7_re	1947486	0.618082	o__Clostridiales (UID1212)	94.52	0.67	0	CCIS02124300ST_bin.7_re	PRJEB6070
CCIS02124300ST	bin.6	2233245	0.557234	g__Prevotella (UID2722)	96.83	0	0	CCIS02124300ST_bin.6	PRJEB6070
CCIS02124300ST	bin.6_re	2233245	0.557234	g__Prevotella (UID2722)	96.83	0	0	CCIS02124300ST_bin.6_re	PRJEB6070
CCIS02124300ST	bin.7	1947486	0.618082	o__Clostridiales (UID1212)	94.52	0.67	0	CCIS02124300ST_bin.7	PRJEB6070
CCIS38765456ST	bin.25_re	1823529	0.346376	k__Bacteria (UID2372)	96.37	1.93	0	CCIS38765456ST_bin.25_re	PRJEB6070
CCIS38765456ST	bin.25	1823529	0.346376	k__Bacteria (UID2372)	96.37	1.93	0	CCIS38765456ST_bin.25	PRJEB6070
CCIS38765456ST	bin.13_re	4385177	0.509091	f__Enterobacteriaceae (UID5124)	93.59	1.69	72.22	CCIS38765456ST_bin.13_re	PRJEB6070
CCIS38765456ST	bin.13	4385177	0.509091	f__Enterobacteriaceae (UID5124)	93.59	1.69	72.22	CCIS38765456ST_bin.13	PRJEB6070
CCIS78318719ST	bin.31	1587809	0.380364	c__Clostridia (UID1118)	93.88	1.61	50	CCIS78318719ST_bin.31	PRJEB6070
CCIS78318719ST	bin.11	1743004	0.493781	k__Bacteria (UID2565)	96.24	0.1	100	CCIS78318719ST_bin.11	PRJEB6070
CCIS78318719ST	bin.31_re	1587809	0.380364	c__Clostridia (UID1118)	93.88	1.61	50	CCIS78318719ST_bin.31_re	PRJEB6070
CCIS78318719ST	bin.11_re	1743004	0.493781	k__Bacteria (UID2565)	96.24	0.1	100	CCIS78318719ST_bin.11_re	PRJEB6070
CCIS78318719ST	bin.22_re	2567442	0.558821	k__Bacteria (UID2982)	96.6	0.68	0	CCIS78318719ST_bin.22_re	PRJEB6070
CCIS78318719ST	bin.22	2567442	0.558821	k__Bacteria (UID2982)	96.6	0.68	0	CCIS78318719ST_bin.22	PRJEB6070
CCIS83870198ST	bin.18	1253305	0.266823	k__Bacteria (UID2329)	92.42	0.16	0	CCIS83870198ST_bin.18	PRJEB6070
CCIS83870198ST	bin.18_re	1253305	0.266823	k__Bacteria (UID2329)	92.42	0.16	0	CCIS83870198ST_bin.18_re	PRJEB6070
CCIS83870198ST	bin.15_re	2181167	0.406796	o__Clostridiales (UID1212)	99.33	1.01	0	CCIS83870198ST_bin.15_re	PRJEB6070
CCIS83870198ST	bin.2	1995932	0.495663	o__Clostridiales (UID1212)	93.94	1.68	0	CCIS83870198ST_bin.2	PRJEB6070
CCIS83870198ST	bin.15	2181167	0.406796	o__Clostridiales (UID1212)	99.33	1.01	0	CCIS83870198ST_bin.15	PRJEB6070
CCIS83870198ST	bin.2_re	1995932	0.495663	o__Clostridiales (UID1212)	93.94	1.68	0	CCIS83870198ST_bin.2_re	PRJEB6070
CCIS83870198ST	bin.24	2228063	0.37324	o__Clostridiales (UID1212)	90.36	3.49	66.67	CCIS83870198ST_bin.24	PRJEB6070
CCIS83870198ST	bin.23	2531604	0.557788	k__Bacteria (UID2982)	93.27	1.53	0	CCIS83870198ST_bin.23	PRJEB6070
CCIS83870198ST	bin.24_re	2228063	0.37324	o__Clostridiales (UID1212)	90.36	3.49	66.67	CCIS83870198ST_bin.24_re	PRJEB6070
CCIS83870198ST	bin.23_re	2531604	0.557788	k__Bacteria (UID2982)	93.27	1.53	0	CCIS83870198ST_bin.23_re	PRJEB6070
CCIS46047672ST	bin.17	1884866	0.553662	p__Bacteroidetes (UID2605)	96.38	1.44	0	CCIS46047672ST_bin.17	PRJEB6070
CCIS46047672ST	bin.11_re	2174477	0.62759	f__Bifidobacteriaceae (UID1462)	98.5	0.92	50	CCIS46047672ST_bin.11_re	PRJEB6070
CCIS46047672ST	bin.17_re	1884866	0.553662	p__Bacteroidetes (UID2605)	96.38	1.44	0	CCIS46047672ST_bin.17_re	PRJEB6070
CCIS46047672ST	bin.13	2329332	0.459122	o__Clostridiales (UID1212)	95.3	1.34	50	CCIS46047672ST_bin.13	PRJEB6070
CCIS46047672ST	bin.11	2174477	0.62759	f__Bifidobacteriaceae (UID1462)	98.5	0.92	50	CCIS46047672ST_bin.11	PRJEB6070
CCIS46047672ST	bin.13_re	2329332	0.459122	o__Clostridiales (UID1212)	95.3	1.34	50	CCIS46047672ST_bin.13_re	PRJEB6070
CCIS46047672ST	bin.29	2159295	0.601119	f__Bifidobacteriaceae (UID1462)	96.93	2.3	54.55	CCIS46047672ST_bin.29	PRJEB6070
CCIS46047672ST	bin.29_re	2159295	0.601119	f__Bifidobacteriaceae (UID1462)	96.93	2.3	54.55	CCIS46047672ST_bin.29_re	PRJEB6070
CCIS46047672ST	bin.30	2504452	0.454001	o__Clostridiales (UID1212)	96.64	0	0	CCIS46047672ST_bin.30	PRJEB6070
CCIS46047672ST	bin.30_re	2504452	0.454001	o__Clostridiales (UID1212)	96.64	0	0	CCIS46047672ST_bin.30_re	PRJEB6070
CCIS46047672ST	bin.6	3035642	0.625145	o__Clostridiales (UID1212)	95.64	0.13	0	CCIS46047672ST_bin.6	PRJEB6070
CCIS46047672ST	bin.6_re	3035642	0.625145	o__Clostridiales (UID1212)	95.64	0.13	0	CCIS46047672ST_bin.6_re	PRJEB6070
CCIS48174381ST	bin.20_re	1815465	0.446935	o__Clostridiales (UID1212)	97.99	0.34	0	CCIS48174381ST_bin.20_re	PRJEB6070
CCIS48174381ST	bin.24	1688318	0.420488	o__Clostridiales (UID1212)	90.43	0.8	33.33	CCIS48174381ST_bin.24	PRJEB6070
CCIS48174381ST	bin.20	1815465	0.446935	o__Clostridiales (UID1212)	97.99	0.34	0	CCIS48174381ST_bin.20	PRJEB6070
CCIS48174381ST	bin.24_re	1688318	0.420488	o__Clostridiales (UID1212)	90.43	0.8	33.33	CCIS48174381ST_bin.24_re	PRJEB6070
CCIS48174381ST	bin.28	1918032	0.40949	o__Clostridiales (UID1212)	98.78	1.01	0	CCIS48174381ST_bin.28	PRJEB6070
CCIS48174381ST	bin.5	1954880	0.375579	o__Clostridiales (UID1212)	90.22	4.03	28.57	CCIS48174381ST_bin.5	PRJEB6070
CCIS48174381ST	bin.28_re	1918032	0.40949	o__Clostridiales (UID1212)	98.78	1.01	0	CCIS48174381ST_bin.28_re	PRJEB6070
CCIS48174381ST	bin.5_re	1954880	0.375579	o__Clostridiales (UID1212)	90.22	4.03	28.57	CCIS48174381ST_bin.5_re	PRJEB6070
CCIS40244499ST	bin.20	1734002	0.287582	k__Bacteria (UID2328)	98.67	0.11	0	CCIS40244499ST_bin.20	PRJEB6070
CCIS40244499ST	bin.20_re	1734002	0.287582	k__Bacteria (UID2328)	98.67	0.11	0	CCIS40244499ST_bin.20_re	PRJEB6070
CCIS40244499ST	bin.28	2367026	0.446518	o__Clostridiales (UID1212)	92.29	2.01	33.33	CCIS40244499ST_bin.28	PRJEB6070
CCIS40244499ST	bin.28_re	2367026	0.446518	o__Clostridiales (UID1212)	92.29	2.01	33.33	CCIS40244499ST_bin.28_re	PRJEB6070
CCIS91228662ST	bin.2_re	1376209	0.250599	k__Bacteria (UID203)	92.42	4.45	0	CCIS91228662ST_bin.2_re	PRJEB6070
CCIS91228662ST	bin.2	1376209	0.250599	k__Bacteria (UID203)	92.42	4.45	0	CCIS91228662ST_bin.2	PRJEB6070
CCIS84543192ST	bin.10_re	2849969	0.406923	f__Lachnospiraceae (UID1256)	99.12	0	0	CCIS84543192ST_bin.10_re	PRJEB6070
CCIS84543192ST	bin.14	1969792	0.563967	f__Bifidobacteriaceae (UID1458)	99.7	0.68	0	CCIS84543192ST_bin.14	PRJEB6070
CCIS84543192ST	bin.14_re	1969792	0.563967	f__Bifidobacteriaceae (UID1458)	99.7	0.68	0	CCIS84543192ST_bin.14_re	PRJEB6070
CCIS84543192ST	bin.10	2849969	0.406923	f__Lachnospiraceae (UID1256)	99.12	0	0	CCIS84543192ST_bin.10	PRJEB6070
CCIS84543192ST	bin.23	1932004	0.44695	o__Clostridiales (UID1212)	97.99	0.34	0	CCIS84543192ST_bin.23	PRJEB6070
CCIS84543192ST	bin.11_re	3369236	0.44953	o__Bacteroidales (UID2657)	97.51	0.75	0	CCIS84543192ST_bin.11_re	PRJEB6070
CCIS84543192ST	bin.15	1970498	0.347614	k__Bacteria (UID2372)	94.27	2.59	20	CCIS84543192ST_bin.15	PRJEB6070
CCIS84543192ST	bin.15_re	1970498	0.347614	k__Bacteria (UID2372)	94.27	2.59	20	CCIS84543192ST_bin.15_re	PRJEB6070
CCIS84543192ST	bin.28	2069017	0.600852	p__Actinobacteria (UID2112)	97.87	0.81	0	CCIS84543192ST_bin.28	PRJEB6070
CCIS84543192ST	bin.11	3369236	0.44953	o__Bacteroidales (UID2657)	97.51	0.75	0	CCIS84543192ST_bin.11	PRJEB6070
CCIS84543192ST	bin.23_re	1932004	0.44695	o__Clostridiales (UID1212)	97.99	0.34	0	CCIS84543192ST_bin.23_re	PRJEB6070
CCIS84543192ST	bin.28_re	2069017	0.600852	p__Actinobacteria (UID2112)	97.87	0.81	0	CCIS84543192ST_bin.28_re	PRJEB6070
CCMD25511638ST	bin.25_re	2670483	0.445904	o__Clostridiales (UID1212)	95.97	0	0	CCMD25511638ST_bin.25_re	PRJEB6070
CCMD25511638ST	bin.25	2670483	0.445904	o__Clostridiales (UID1212)	95.97	0	0	CCMD25511638ST_bin.25	PRJEB6070
CCMD25511638ST	bin.5	2204474	0.436281	o__Clostridiales (UID1212)	96.58	0	0	CCMD25511638ST_bin.5	PRJEB6070
CCMD25511638ST	bin.5_re	2204474	0.436281	o__Clostridiales (UID1212)	96.58	0	0	CCMD25511638ST_bin.5_re	PRJEB6070
CCMD86114146ST	bin.19	2299326	0.373092	o__Clostridiales (UID1212)	94.97	0.36	0	CCMD86114146ST_bin.19	PRJEB6070
CCMD86114146ST	bin.1	2336497	0.37485	o__Clostridiales (UID1212)	92.59	2.57	40	CCMD86114146ST_bin.1	PRJEB6070
CCMD86114146ST	bin.19_re	2299326	0.373092	o__Clostridiales (UID1212)	94.97	0.36	0	CCMD86114146ST_bin.19_re	PRJEB6070
CCMD86114146ST	bin.3	1884122	0.495386	o__Clostridiales (UID1212)	93.6	1.34	0	CCMD86114146ST_bin.3	PRJEB6070
CCMD86114146ST	bin.36	1936745	0.410531	o__Clostridiales (UID1212)	98.66	1.01	0	CCMD86114146ST_bin.36	PRJEB6070
CCMD86114146ST	bin.1_re	2336497	0.37485	o__Clostridiales (UID1212)	92.59	2.57	40	CCMD86114146ST_bin.1_re	PRJEB6070
CCMD86114146ST	bin.37	2025852	0.442864	o__Selenomonadales (UID1024)	96.97	2.1	25	CCMD86114146ST_bin.37	PRJEB6070
CCMD86114146ST	bin.37_re	2025852	0.442864	o__Selenomonadales (UID1024)	96.97	2.1	25	CCMD86114146ST_bin.37_re	PRJEB6070
CCMD86114146ST	bin.25_re	2637587	0.558086	k__Bacteria (UID2982)	97.96	0	0	CCMD86114146ST_bin.25_re	PRJEB6070
CCMD86114146ST	bin.25	2637587	0.558086	k__Bacteria (UID2982)	97.96	0	0	CCMD86114146ST_bin.25	PRJEB6070
CCMD86114146ST	bin.36_re	1936745	0.410531	o__Clostridiales (UID1212)	98.66	1.01	0	CCMD86114146ST_bin.36_re	PRJEB6070
CCMD86114146ST	bin.38	2036874	0.515623	o__Clostridiales (UID1212)	96.75	0	0	CCMD86114146ST_bin.38	PRJEB6070
CCMD86114146ST	bin.9_re	1881916	0.62472	o__Clostridiales (UID1212)	91.28	0	0	CCMD86114146ST_bin.9_re	PRJEB6070
CCMD86114146ST	bin.3_re	1884122	0.495386	o__Clostridiales (UID1212)	93.6	1.34	0	CCMD86114146ST_bin.3_re	PRJEB6070
CCMD86114146ST	bin.38_re	2036874	0.515623	o__Clostridiales (UID1212)	96.75	0	0	CCMD86114146ST_bin.38_re	PRJEB6070
CCMD86114146ST	bin.9	1881916	0.62472	o__Clostridiales (UID1212)	91.28	0	0	CCMD86114146ST_bin.9	PRJEB6070
CCIS78100604ST	bin.41	1764926	0.382376	o__Clostridiales (UID1212)	95.53	0.13	100	CCIS78100604ST_bin.41	PRJEB6070
CCIS78100604ST	bin.41_re	1764926	0.382376	o__Clostridiales (UID1212)	95.53	0.13	100	CCIS78100604ST_bin.41_re	PRJEB6070
CCMD95433940ST	bin.5_re	1152156	0.263135	k__Bacteria (UID2329)	91.57	1.12	0	CCMD95433940ST_bin.5_re	PRJEB6070
CCMD95433940ST	bin.5	1152156	0.263135	k__Bacteria (UID2329)	91.57	1.12	0	CCMD95433940ST_bin.5	PRJEB6070
CCIS23164343ST	bin.24_re	2117173	0.424674	f__Lachnospiraceae (UID1286)	94.89	0	0	CCIS23164343ST_bin.24_re	PRJEB6070
CCIS23164343ST	bin.4	2050785	0.336826	k__Bacteria (UID2372)	98.11	0.94	100	CCIS23164343ST_bin.4	PRJEB6070
CCIS23164343ST	bin.24	2117173	0.424674	f__Lachnospiraceae (UID1286)	94.89	0	0	CCIS23164343ST_bin.24	PRJEB6070
CCIS23164343ST	bin.4_re	2050785	0.336826	k__Bacteria (UID2372)	98.11	0.94	100	CCIS23164343ST_bin.4_re	PRJEB6070
CCIS23164343ST	bin.10_re	2607978	0.445319	o__Clostridiales (UID1212)	92.92	0	0	CCIS23164343ST_bin.10_re	PRJEB6070
CCIS23164343ST	bin.10	2607978	0.445319	o__Clostridiales (UID1212)	92.92	0	0	CCIS23164343ST_bin.10	PRJEB6070
CCIS44093303ST	bin.12	1996832	0.595017	f__Bifidobacteriaceae (UID1458)	98.37	1.05	33.33	CCIS44093303ST_bin.12	PRJEB6070
CCIS44093303ST	bin.12_re	1996832	0.595017	f__Bifidobacteriaceae (UID1458)	98.37	1.05	33.33	CCIS44093303ST_bin.12_re	PRJEB6070
CCIS44093303ST	bin.19	1901971	0.345052	k__Bacteria (UID2372)	97.17	0.94	0	CCIS44093303ST_bin.19	PRJEB6070
CCIS44093303ST	bin.19_re	1901971	0.345052	k__Bacteria (UID2372)	97.17	0.94	0	CCIS44093303ST_bin.19_re	PRJEB6070
CCIS64773582ST	bin.19	2448203	0.438621	f__Lachnospiraceae (UID1286)	92.41	4.83	14.29	CCIS64773582ST_bin.19	PRJEB6070
CCIS64773582ST	bin.9	1901265	0.295683	k__Bacteria (UID2328)	97.33	0	0	CCIS64773582ST_bin.9	PRJEB6070
CCIS64773582ST	bin.9_re	1901265	0.295683	k__Bacteria (UID2328)	97.33	0	0	CCIS64773582ST_bin.9_re	PRJEB6070
CCIS64773582ST	bin.19_re	2448203	0.438621	f__Lachnospiraceae (UID1286)	92.41	4.83	14.29	CCIS64773582ST_bin.19_re	PRJEB6070
CCIS64773582ST	bin.15_re	2614427	0.443668	o__Clostridiales (UID1212)	96.98	0.22	0	CCIS64773582ST_bin.15_re	PRJEB6070
CCIS64773582ST	bin.15	2614427	0.443668	o__Clostridiales (UID1212)	96.98	0.22	0	CCIS64773582ST_bin.15	PRJEB6070
CCMD23101338ST	bin.13	2594062	0.431409	o__Clostridiales (UID1212)	97.95	0	0	CCMD23101338ST_bin.13	PRJEB6070
CCMD23101338ST	bin.13_re	2594062	0.431409	o__Clostridiales (UID1212)	97.95	0	0	CCMD23101338ST_bin.13_re	PRJEB6070
CCMD23101338ST	bin.4	2263934	0.436779	o__Selenomonadales (UID1024)	99.38	1.5	0	CCMD23101338ST_bin.4	PRJEB6070
CCMD23101338ST	bin.21	2774286	0.584079	k__Bacteria (UID2982)	92.18	1.36	50	CCMD23101338ST_bin.21	PRJEB6070
CCMD23101338ST	bin.4_re	2263934	0.436779	o__Selenomonadales (UID1024)	99.38	1.5	0	CCMD23101338ST_bin.4_re	PRJEB6070
CCMD23101338ST	bin.21_re	2774286	0.584079	k__Bacteria (UID2982)	92.18	1.36	50	CCMD23101338ST_bin.21_re	PRJEB6070
CCIS11558985ST	bin.11	4009376	0.281015	s__difficile (UID1169)	94.98	1.79	26.32	CCIS11558985ST_bin.11	PRJEB6070
CCIS11558985ST	bin.11_re	4009376	0.281015	s__difficile (UID1169)	94.98	1.79	26.32	CCIS11558985ST_bin.11_re	PRJEB6070
CCIS11558985ST	bin.12	4994280	0.285669	o__Clostridiales (UID1375)	97.18	2.78	20	CCIS11558985ST_bin.12	PRJEB6070
CCIS11558985ST	bin.12_re	4994280	0.285669	o__Clostridiales (UID1375)	97.18	2.78	20	CCIS11558985ST_bin.12_re	PRJEB6070
CCIS11558985ST	bin.29_re	2377735	0.326199	o__Clostridiales (UID1212)	96.31	0.02	100	CCIS11558985ST_bin.29_re	PRJEB6070
CCIS11558985ST	bin.29	2377735	0.326199	o__Clostridiales (UID1212)	96.31	0.02	100	CCIS11558985ST_bin.29	PRJEB6070
CCIS33816588ST	bin.13_re	2730750	0.416969	f__Lachnospiraceae (UID1286)	99.34	0	0	CCIS33816588ST_bin.13_re	PRJEB6070
CCIS33816588ST	bin.7	2251417	0.374158	o__Clostridiales (UID1212)	99.33	0	0	CCIS33816588ST_bin.7	PRJEB6070
CCIS33816588ST	bin.6_re	2404968	0.408221	o__Clostridiales (UID1212)	92.39	0.06	0	CCIS33816588ST_bin.6_re	PRJEB6070
CCIS33816588ST	bin.6	2404968	0.408221	o__Clostridiales (UID1212)	92.39	0.06	0	CCIS33816588ST_bin.6	PRJEB6070
CCIS33816588ST	bin.7_re	2251417	0.374158	o__Clostridiales (UID1212)	99.33	0	0	CCIS33816588ST_bin.7_re	PRJEB6070
CCIS33816588ST	bin.13	2730750	0.416969	f__Lachnospiraceae (UID1286)	99.34	0	0	CCIS33816588ST_bin.13	PRJEB6070
CCIS33816588ST	bin.30	3367956	0.513578	p__Bacteroidetes (UID2605)	94.6	1.59	25	CCIS33816588ST_bin.30	PRJEB6070
CCIS33816588ST	bin.30_re	3367956	0.513578	p__Bacteroidetes (UID2605)	94.6	1.59	25	CCIS33816588ST_bin.30_re	PRJEB6070
CCIS27927933ST	bin.18	1184865	0.243768	k__Bacteria (UID2329)	93.82	2.61	0	CCIS27927933ST_bin.18	PRJEB6070
CCIS27927933ST	bin.18_re	1184865	0.243768	k__Bacteria (UID2329)	93.82	2.61	0	CCIS27927933ST_bin.18_re	PRJEB6070
CCIS27927933ST	bin.50	1930921	0.365543	o__Clostridiales (UID1212)	97.99	0	0	CCIS27927933ST_bin.50	PRJEB6070
CCIS27927933ST	bin.50_re	1930921	0.365543	o__Clostridiales (UID1212)	97.99	0	0	CCIS27927933ST_bin.50_re	PRJEB6070
CCIS27927933ST	bin.55	2571121	0.435831	o__Bacteroidales (UID2657)	95.68	0.02	100	CCIS27927933ST_bin.55	PRJEB6070
CCIS27927933ST	bin.55_re	2571121	0.435831	o__Bacteroidales (UID2657)	95.68	0.02	100	CCIS27927933ST_bin.55_re	PRJEB6070
CCIS27927933ST	bin.58_re	2930778	0.372828	o__Clostridiales (UID1212)	98.66	0	0	CCIS27927933ST_bin.58_re	PRJEB6070
CCIS27927933ST	bin.49_re	3179439	0.424433	o__Bacteroidales (UID2621)	97.69	2.5	0	CCIS27927933ST_bin.49_re	PRJEB6070
CCIS27927933ST	bin.49	3179439	0.424433	o__Bacteroidales (UID2621)	97.69	2.5	0	CCIS27927933ST_bin.49	PRJEB6070
CCIS27927933ST	bin.58	2930778	0.372828	o__Clostridiales (UID1212)	98.66	0	0	CCIS27927933ST_bin.58	PRJEB6070
CCIS27927933ST	bin.60_re	2504834	0.471813	o__Clostridiales (UID1212)	96.64	0.67	100	CCIS27927933ST_bin.60_re	PRJEB6070
CCIS27927933ST	bin.60	2504834	0.471813	o__Clostridiales (UID1212)	96.64	0.67	100	CCIS27927933ST_bin.60	PRJEB6070
CCMD18872694ST	bin.19	1927698	0.412826	o__Clostridiales (UID1212)	98.66	0.67	0	CCMD18872694ST_bin.19	PRJEB6070
CCMD18872694ST	bin.19_re	1927698	0.412826	o__Clostridiales (UID1212)	98.66	0.67	0	CCMD18872694ST_bin.19_re	PRJEB6070
CCMD18872694ST	bin.25	2085990	0.516042	o__Clostridiales (UID1212)	96.6	0	0	CCMD18872694ST_bin.25	PRJEB6070
CCMD18872694ST	bin.25_re	2085990	0.516042	o__Clostridiales (UID1212)	96.6	0	0	CCMD18872694ST_bin.25_re	PRJEB6070
CCMD63399960ST	bin.17	2174642	0.629985	p__Proteobacteria (UID3887)	95.99	1.86	66.67	CCMD63399960ST_bin.17	PRJEB6070
CCMD63399960ST	bin.4	1992013	0.502847	o__Selenomonadales (UID1024)	98.75	1.5	100	CCMD63399960ST_bin.4	PRJEB6070
CCMD63399960ST	bin.4_re	1992013	0.502847	o__Selenomonadales (UID1024)	98.75	1.5	100	CCMD63399960ST_bin.4_re	PRJEB6070
CCMD63399960ST	bin.17_re	2174642	0.629985	p__Proteobacteria (UID3887)	95.99	1.86	66.67	CCMD63399960ST_bin.17_re	PRJEB6070
CCMD63399960ST	bin.7	1845238	0.412408	o__Clostridiales (UID1212)	97.99	1.01	0	CCMD63399960ST_bin.7	PRJEB6070
CCMD63399960ST	bin.7_re	1845238	0.412408	o__Clostridiales (UID1212)	97.99	1.01	0	CCMD63399960ST_bin.7_re	PRJEB6070
CCIS07539127ST	bin.5	1003761	0.262787	k__Bacteria (UID2329)	90.29	2.25	0	CCIS07539127ST_bin.5	PRJEB6070
CCIS07539127ST	bin.5_re	1003761	0.262787	k__Bacteria (UID2329)	90.29	2.25	0	CCIS07539127ST_bin.5_re	PRJEB6070
CCIS07539127ST	bin.34_re	2319292	0.432002	o__Clostridiales (UID1212)	92.6	1.37	100	CCIS07539127ST_bin.34_re	PRJEB6070
CCIS07539127ST	bin.34	2319292	0.432002	o__Clostridiales (UID1212)	92.6	1.37	100	CCIS07539127ST_bin.34	PRJEB6070
CCIS07539127ST	bin.31_re	2672772	0.586542	o__Clostridiales (UID1120)	96.85	1.17	0	CCIS07539127ST_bin.31_re	PRJEB6070
CCIS07539127ST	bin.7_re	1388048	0.256495	k__Bacteria (UID2329)	90.45	4.31	16.67	CCIS07539127ST_bin.7_re	PRJEB6070
CCIS07539127ST	bin.7	1388048	0.256495	k__Bacteria (UID2329)	90.45	4.31	16.67	CCIS07539127ST_bin.7	PRJEB6070
CCIS07539127ST	bin.31	2672772	0.586542	o__Clostridiales (UID1120)	96.85	1.17	0	CCIS07539127ST_bin.31	PRJEB6070
CCIS53355328ST	bin.1	2245897	0.332684	k__Bacteria (UID2372)	95.08	1.69	20	CCIS53355328ST_bin.1	PRJEB6070
CCIS53355328ST	bin.2	1999069	0.386231	o__Clostridiales (UID1212)	96.98	0.56	0	CCIS53355328ST_bin.2	PRJEB6070
CCIS53355328ST	bin.5	1754042	0.479303	o__Clostridiales (UID1212)	93.34	2.26	57.14	CCIS53355328ST_bin.5	PRJEB6070
CCIS53355328ST	bin.5_re	1754042	0.479303	o__Clostridiales (UID1212)	93.34	2.26	57.14	CCIS53355328ST_bin.5_re	PRJEB6070
CCIS53355328ST	bin.1_re	2245897	0.332684	k__Bacteria (UID2372)	95.08	1.69	20	CCIS53355328ST_bin.1_re	PRJEB6070
CCIS53355328ST	bin.2_re	1999069	0.386231	o__Clostridiales (UID1212)	96.98	0.56	0	CCIS53355328ST_bin.2_re	PRJEB6070
CCIS53043478ST	bin.8	2327632	0.388835	o__Clostridiales (UID1212)	98.66	0.36	0	CCIS53043478ST_bin.8	PRJEB6070
CCIS53043478ST	bin.8_re	2327632	0.388835	o__Clostridiales (UID1212)	98.66	0.36	0	CCIS53043478ST_bin.8_re	PRJEB6070
CCIS02856720ST	bin.12_re	2391665	0.452606	o__Clostridiales (UID1212)	93.85	0.73	0	CCIS02856720ST_bin.12_re	PRJEB6070
CCIS02856720ST	bin.12	2391665	0.452606	o__Clostridiales (UID1212)	93.85	0.73	0	CCIS02856720ST_bin.12	PRJEB6070
CCIS02856720ST	bin.19	2020470	0.516534	o__Clostridiales (UID1212)	95.43	0.22	0	CCIS02856720ST_bin.19	PRJEB6070
CCIS02856720ST	bin.19_re	2020470	0.516534	o__Clostridiales (UID1212)	95.43	0.22	0	CCIS02856720ST_bin.19_re	PRJEB6070
CCIS02856720ST	bin.14	2920691	0.571131	k__Bacteria (UID2982)	95.24	0	0	CCIS02856720ST_bin.14	PRJEB6070
CCIS02856720ST	bin.14_re	2920691	0.571131	k__Bacteria (UID2982)	95.24	0	0	CCIS02856720ST_bin.14_re	PRJEB6070
CCIS81139242ST	bin.2	1841288	0.45299	p__Actinobacteria (UID2112)	99.19	0.12	0	CCIS81139242ST_bin.2	PRJEB6070
CCIS81139242ST	bin.20	2338111	0.603363	f__Bifidobacteriaceae (UID1462)	98.62	0	0	CCIS81139242ST_bin.20	PRJEB6070
CCIS81139242ST	bin.20_re	2338111	0.603363	f__Bifidobacteriaceae (UID1462)	98.62	0	0	CCIS81139242ST_bin.20_re	PRJEB6070
CCIS81139242ST	bin.2_re	1841288	0.45299	p__Actinobacteria (UID2112)	99.19	0.12	0	CCIS81139242ST_bin.2_re	PRJEB6070
CCIS81139242ST	bin.39	1949970	0.446296	o__Clostridiales (UID1212)	97.32	0.34	0	CCIS81139242ST_bin.39	PRJEB6070
CCIS81139242ST	bin.25_re	2526467	0.432883	o__Clostridiales (UID1212)	97.26	0	0	CCIS81139242ST_bin.25_re	PRJEB6070
CCIS81139242ST	bin.39_re	1949970	0.446296	o__Clostridiales (UID1212)	97.32	0.34	0	CCIS81139242ST_bin.39_re	PRJEB6070
CCIS81139242ST	bin.25	2526467	0.432883	o__Clostridiales (UID1212)	97.26	0	0	CCIS81139242ST_bin.25	PRJEB6070
CCIS81139242ST	bin.3_re	2515667	0.505836	o__Selenomonadales (UID1024)	98.8	0.6	0	CCIS81139242ST_bin.3_re	PRJEB6070
CCIS81139242ST	bin.3	2515667	0.505836	o__Selenomonadales (UID1024)	98.8	0.6	0	CCIS81139242ST_bin.3	PRJEB6070
CCIS81139242ST	bin.9	1828174	0.471353	o__Lactobacillales (UID355)	98.64	0	0	CCIS81139242ST_bin.9	PRJEB6070
CCIS81139242ST	bin.9_re	1828174	0.471353	o__Lactobacillales (UID355)	98.64	0	0	CCIS81139242ST_bin.9_re	PRJEB6070
CCIS81139242ST	bin.7	2359963	0.418482	f__Lachnospiraceae (UID1256)	98.8	0	0	CCIS81139242ST_bin.7	PRJEB6070
CCIS81139242ST	bin.7_re	2359963	0.418482	f__Lachnospiraceae (UID1256)	98.8	0	0	CCIS81139242ST_bin.7_re	PRJEB6070
CCMD26709089ST	bin.16	1740441	0.448893	o__Clostridiales (UID1212)	96.64	0.34	0	CCMD26709089ST_bin.16	PRJEB6070
CCMD26709089ST	bin.16_re	1740441	0.448893	o__Clostridiales (UID1212)	96.64	0.34	0	CCMD26709089ST_bin.16_re	PRJEB6070
CCIS62605362ST	bin.14_re	1960702	0.375369	o__Clostridiales (UID1212)	95.3	0	0	CCIS62605362ST_bin.14_re	PRJEB6070
CCIS62605362ST	bin.4_re	1806210	0.422291	o__Clostridiales (UID1212)	94.26	1.68	66.67	CCIS62605362ST_bin.4_re	PRJEB6070
CCIS62605362ST	bin.14	1960702	0.375369	o__Clostridiales (UID1212)	95.3	0	0	CCIS62605362ST_bin.14	PRJEB6070
CCIS62605362ST	bin.4	1806210	0.422291	o__Clostridiales (UID1212)	94.26	1.68	66.67	CCIS62605362ST_bin.4	PRJEB6070
CCMD34381688ST	bin.18	2054295	0.47325	o__Selenomonadales (UID1024)	93.15	2.41	20	CCMD34381688ST_bin.18	PRJEB6070
CCMD34381688ST	bin.18_re	2054295	0.47325	o__Selenomonadales (UID1024)	93.15	2.41	20	CCMD34381688ST_bin.18_re	PRJEB6070
CCMD87156761ST	bin.33	1843674	0.446354	o__Clostridiales (UID1212)	95.97	0.34	0	CCMD87156761ST_bin.33	PRJEB6070
CCMD87156761ST	bin.33_re	1843674	0.446354	o__Clostridiales (UID1212)	95.97	0.34	0	CCMD87156761ST_bin.33_re	PRJEB6070
CCMD45988061ST	bin.1	1803142	0.456926	k__Bacteria (UID2565)	98.92	0	0	CCMD45988061ST_bin.1	PRJEB6070
CCMD45988061ST	bin.1_re	1803142	0.456926	k__Bacteria (UID2565)	98.92	0	0	CCMD45988061ST_bin.1_re	PRJEB6070
CCMD45988061ST	bin.9_re	1628176	0.451461	p__Firmicutes (UID1022)	95.09	0.63	0	CCMD45988061ST_bin.9_re	PRJEB6070
CCMD45988061ST	bin.9	1628176	0.451461	p__Firmicutes (UID1022)	95.09	0.63	0	CCMD45988061ST_bin.9	PRJEB6070
CCMD88272491ST	bin.10	1899622	0.413047	o__Clostridiales (UID1212)	97.99	1.01	0	CCMD88272491ST_bin.10	PRJEB6070
CCMD88272491ST	bin.10_re	1899622	0.413047	o__Clostridiales (UID1212)	97.99	1.01	0	CCMD88272491ST_bin.10_re	PRJEB6070
CCMD88272491ST	bin.3_re	2045190	0.374469	o__Clostridiales (UID1212)	97.01	0	0	CCMD88272491ST_bin.3_re	PRJEB6070
CCMD88272491ST	bin.3	2045190	0.374469	o__Clostridiales (UID1212)	97.01	0	0	CCMD88272491ST_bin.3	PRJEB6070
CCIS59132091ST	bin.14	1279097	0.256617	k__Bacteria (UID2329)	91.29	2.25	0	CCIS59132091ST_bin.14	PRJEB6070
CCIS59132091ST	bin.14_re	1279097	0.256617	k__Bacteria (UID2329)	91.29	2.25	0	CCIS59132091ST_bin.14_re	PRJEB6070
CCIS59132091ST	bin.4	2552794	0.55721	k__Bacteria (UID2982)	97.29	1.36	50	CCIS59132091ST_bin.4	PRJEB6070
CCIS59132091ST	bin.4_re	2552794	0.55721	k__Bacteria (UID2982)	97.29	1.36	50	CCIS59132091ST_bin.4_re	PRJEB6070
CCIS59132091ST	bin.8	2978452	0.4575	g__Prevotella (UID2724)	96	0.68	0	CCIS59132091ST_bin.8	PRJEB6070
CCIS59132091ST	bin.8_re	2978452	0.4575	g__Prevotella (UID2724)	96	0.68	0	CCIS59132091ST_bin.8_re	PRJEB6070
CCIS45793747ST	bin.12	2100936	0.386992	o__Clostridiales (UID1212)	98.66	0.34	0	CCIS45793747ST_bin.12	PRJEB6070
CCIS45793747ST	bin.12_re	2100936	0.386992	o__Clostridiales (UID1212)	98.66	0.34	0	CCIS45793747ST_bin.12_re	PRJEB6070
CCIS45793747ST	bin.21	2880255	0.431848	o__Clostridiales (UID1212)	99.33	0	0	CCIS45793747ST_bin.21	PRJEB6070
CCIS45793747ST	bin.20	2635024	0.374374	o__Clostridiales (UID1212)	98.66	0	0	CCIS45793747ST_bin.20	PRJEB6070
CCIS45793747ST	bin.20_re	2635024	0.374374	o__Clostridiales (UID1212)	98.66	0	0	CCIS45793747ST_bin.20_re	PRJEB6070
CCIS45793747ST	bin.17_re	3417174	0.514814	p__Bacteroidetes (UID2605)	95.08	1.35	0	CCIS45793747ST_bin.17_re	PRJEB6070
CCIS45793747ST	bin.21_re	2880255	0.431848	o__Clostridiales (UID1212)	99.33	0	0	CCIS45793747ST_bin.21_re	PRJEB6070
CCIS45793747ST	bin.17	3417174	0.514814	p__Bacteroidetes (UID2605)	95.08	1.35	0	CCIS45793747ST_bin.17	PRJEB6070
CCIS87605453ST	bin.9_re	2844110	0.431063	o__Clostridiales (UID1212)	94.63	0	0	CCIS87605453ST_bin.9_re	PRJEB6070
CCIS87605453ST	bin.9	2844110	0.431063	o__Clostridiales (UID1212)	94.63	0	0	CCIS87605453ST_bin.9	PRJEB6070
CCIS14449628ST	bin.13	1833712	0.379707	o__Clostridiales (UID1212)	95.3	0	0	CCIS14449628ST_bin.13	PRJEB6070
CCIS14449628ST	bin.12	1809637	0.438755	o__Lactobacillales (UID374)	98.95	0	0	CCIS14449628ST_bin.12	PRJEB6070
CCIS14449628ST	bin.12_re	1809637	0.438755	o__Lactobacillales (UID374)	98.95	0	0	CCIS14449628ST_bin.12_re	PRJEB6070
CCIS14449628ST	bin.13_re	1833712	0.379707	o__Clostridiales (UID1212)	95.3	0	0	CCIS14449628ST_bin.13_re	PRJEB6070
CCIS14449628ST	bin.15	2145091	0.339012	k__Bacteria (UID2372)	92.92	2.36	60	CCIS14449628ST_bin.15	PRJEB6070
CCIS14449628ST	bin.21	4329307	0.507063	f__Enterobacteriaceae (UID5124)	98.23	1.04	62.5	CCIS14449628ST_bin.21	PRJEB6070
CCIS14449628ST	bin.9	2104727	0.446275	o__Clostridiales (UID1212)	94.39	1.57	75	CCIS14449628ST_bin.9	PRJEB6070
CCIS14449628ST	bin.9_re	2104727	0.446275	o__Clostridiales (UID1212)	94.39	1.57	75	CCIS14449628ST_bin.9_re	PRJEB6070
CCIS14449628ST	bin.21_re	4329307	0.507063	f__Enterobacteriaceae (UID5124)	98.23	1.04	62.5	CCIS14449628ST_bin.21_re	PRJEB6070
CCIS14449628ST	bin.15_re	2145091	0.339012	k__Bacteria (UID2372)	92.92	2.36	60	CCIS14449628ST_bin.15_re	PRJEB6070
CCIS09568613ST	bin.13	2403368	0.410524	f__Lachnospiraceae (UID1256)	91.71	0.88	50	CCIS09568613ST_bin.13	PRJEB6070
CCIS09568613ST	bin.17_re	2840258	0.369029	o__Clostridiales (UID1212)	97.99	2.68	25	CCIS09568613ST_bin.17_re	PRJEB6070
CCIS09568613ST	bin.13_re	2403368	0.410524	f__Lachnospiraceae (UID1256)	91.71	0.88	50	CCIS09568613ST_bin.13_re	PRJEB6070
CCIS09568613ST	bin.17	2840258	0.369029	o__Clostridiales (UID1212)	97.99	2.68	25	CCIS09568613ST_bin.17	PRJEB6070
CCIS09568613ST	bin.21	2815882	0.491517	o__Clostridiales (UID1226)	96.84	0	0	CCIS09568613ST_bin.21	PRJEB6070
CCIS09568613ST	bin.18_re	2883270	0.492125	o__Clostridiales (UID1226)	99.14	2.22	0	CCIS09568613ST_bin.18_re	PRJEB6070
CCIS09568613ST	bin.18	2883270	0.492125	o__Clostridiales (UID1226)	99.14	2.22	0	CCIS09568613ST_bin.18	PRJEB6070
CCIS09568613ST	bin.44	4463515	0.505641	f__Enterobacteriaceae (UID5124)	94.7	2.99	53.57	CCIS09568613ST_bin.44	PRJEB6070
CCIS09568613ST	bin.21_re	2815882	0.491517	o__Clostridiales (UID1226)	96.84	0	0	CCIS09568613ST_bin.21_re	PRJEB6070
CCIS09568613ST	bin.44_re	4463515	0.505641	f__Enterobacteriaceae (UID5124)	94.7	2.99	53.57	CCIS09568613ST_bin.44_re	PRJEB6070
CCIS94603952ST	bin.10	2013948	0.407241	o__Clostridiales (UID1212)	99.33	2.35	25	CCIS94603952ST_bin.10	PRJEB6070
CCIS94603952ST	bin.10_re	2013948	0.407241	o__Clostridiales (UID1212)	99.33	2.35	25	CCIS94603952ST_bin.10_re	PRJEB6070
CCMD46222674ST	bin.1	2406682	0.460849	o__Clostridiales (UID1212)	97.32	0.67	0	CCMD46222674ST_bin.1	PRJEB6070
CCMD46222674ST	bin.11	1768670	0.517738	k__Bacteria (UID2565)	95.7	0.1	0	CCMD46222674ST_bin.11	PRJEB6070
CCMD46222674ST	bin.11_re	1768670	0.517738	k__Bacteria (UID2565)	95.7	0.1	0	CCMD46222674ST_bin.11_re	PRJEB6070
CCMD46222674ST	bin.17_re	2011613	0.414108	o__Clostridiales (UID1212)	99.33	0.67	0	CCMD46222674ST_bin.17_re	PRJEB6070
CCMD46222674ST	bin.17	2011613	0.414108	o__Clostridiales (UID1212)	99.33	0.67	0	CCMD46222674ST_bin.17	PRJEB6070
CCMD46222674ST	bin.18	3436433	0.463098	o__Bacteroidales (UID2657)	94.01	0.37	66.67	CCMD46222674ST_bin.18	PRJEB6070
CCMD46222674ST	bin.1_re	2406682	0.460849	o__Clostridiales (UID1212)	97.32	0.67	0	CCMD46222674ST_bin.1_re	PRJEB6070
CCMD46222674ST	bin.18_re	3436433	0.463098	o__Bacteroidales (UID2657)	94.01	0.37	66.67	CCMD46222674ST_bin.18_re	PRJEB6070
CCMD46222674ST	bin.22_re	2138737	0.513934	o__Clostridiales (UID1212)	97.27	0	0	CCMD46222674ST_bin.22_re	PRJEB6070
CCMD46222674ST	bin.22	2138737	0.513934	o__Clostridiales (UID1212)	97.27	0	0	CCMD46222674ST_bin.22	PRJEB6070
CCMD46222674ST	bin.27	1695226	0.467794	o__Selenomonadales (UID1024)	99.4	0.9	0	CCMD46222674ST_bin.27	PRJEB6070
CCMD46222674ST	bin.27_re	1695226	0.467794	o__Selenomonadales (UID1024)	99.4	0.9	0	CCMD46222674ST_bin.27_re	PRJEB6070
CCMD46222674ST	bin.35_re	2098661	0.536485	o__Clostridiales (UID1212)	93.29	0	0	CCMD46222674ST_bin.35_re	PRJEB6070
CCMD46222674ST	bin.35	2098661	0.536485	o__Clostridiales (UID1212)	93.29	0	0	CCMD46222674ST_bin.35	PRJEB6070
CCMD46222674ST	bin.38_re	1769872	0.493625	k__Bacteria (UID2565)	97.85	0	0	CCMD46222674ST_bin.38_re	PRJEB6070
CCMD46222674ST	bin.43	2194585	0.564325	o__Clostridiales (UID1212)	92.52	0.68	0	CCMD46222674ST_bin.43	PRJEB6070
CCMD46222674ST	bin.38	1769872	0.493625	k__Bacteria (UID2565)	97.85	0	0	CCMD46222674ST_bin.38	PRJEB6070
CCMD46222674ST	bin.43_re	2194585	0.564325	o__Clostridiales (UID1212)	92.52	0.68	0	CCMD46222674ST_bin.43_re	PRJEB6070
CCMD46222674ST	bin.32	2314394	0.419121	f__Lachnospiraceae (UID1256)	97.08	0	0	CCMD46222674ST_bin.32	PRJEB6070
CCMD46222674ST	bin.44	2525826	0.43224	o__Clostridiales (UID1212)	97.26	0	0	CCMD46222674ST_bin.44	PRJEB6070
CCMD46222674ST	bin.32_re	2314394	0.419121	f__Lachnospiraceae (UID1256)	97.08	0	0	CCMD46222674ST_bin.32_re	PRJEB6070
CCMD46222674ST	bin.44_re	2525826	0.43224	o__Clostridiales (UID1212)	97.26	0	0	CCMD46222674ST_bin.44_re	PRJEB6070
CCMD42428553ST	bin.8	1865245	0.41169	o__Clostridiales (UID1212)	97.99	2.24	50	CCMD42428553ST_bin.8	PRJEB6070
CCMD42428553ST	bin.8_re	1865245	0.41169	o__Clostridiales (UID1212)	97.99	2.24	50	CCMD42428553ST_bin.8_re	PRJEB6070
CCMD42428553ST	bin.26_re	2777575	0.503562	o__Bacteroidales (UID2716)	96.48	0.68	33.33	CCMD42428553ST_bin.26_re	PRJEB6070
CCMD42428553ST	bin.26	2777575	0.503562	o__Bacteroidales (UID2716)	96.48	0.68	33.33	CCMD42428553ST_bin.26	PRJEB6070
CCIS00281083ST	bin.1_re	1755039	0.538915	o__Clostridiales (UID1212)	93.96	0.69	0	CCIS00281083ST_bin.1_re	PRJEB6070
CCIS00281083ST	bin.1	1755039	0.538915	o__Clostridiales (UID1212)	93.96	0.69	0	CCIS00281083ST_bin.1	PRJEB6070
CCIS00281083ST	bin.5	1871691	0.344245	k__Bacteria (UID2372)	97.3	1.65	0	CCIS00281083ST_bin.5	PRJEB6070
CCIS00281083ST	bin.2	2494034	0.382763	o__Clostridiales (UID1212)	95.64	1.01	0	CCIS00281083ST_bin.2	PRJEB6070
CCIS00281083ST	bin.2_re	2494034	0.382763	o__Clostridiales (UID1212)	95.64	1.01	0	CCIS00281083ST_bin.2_re	PRJEB6070
CCIS00281083ST	bin.5_re	1871691	0.344245	k__Bacteria (UID2372)	97.3	1.65	0	CCIS00281083ST_bin.5_re	PRJEB6070
CCIS35100175ST	bin.14_re	1981488	0.548692	p__Bacteroidetes (UID2605)	93.16	2.4	16.67	CCIS35100175ST_bin.14_re	PRJEB6070
CCIS35100175ST	bin.23	2104307	0.386076	o__Clostridiales (UID1212)	98.66	0.34	0	CCIS35100175ST_bin.23	PRJEB6070
CCIS35100175ST	bin.14	1981488	0.548692	p__Bacteroidetes (UID2605)	93.16	2.4	16.67	CCIS35100175ST_bin.14	PRJEB6070
CCIS35100175ST	bin.24	3537912	0.419573	o__Bacteroidales (UID2654)	90.97	1.32	50	CCIS35100175ST_bin.24	PRJEB6070
CCIS35100175ST	bin.8	1784439	0.48307	o__Clostridiales (UID1212)	93.29	0.34	0	CCIS35100175ST_bin.8	PRJEB6070
CCIS35100175ST	bin.23_re	2104307	0.386076	o__Clostridiales (UID1212)	98.66	0.34	0	CCIS35100175ST_bin.23_re	PRJEB6070
CCIS35100175ST	bin.37	4420550	0.507538	f__Enterobacteriaceae (UID5124)	96.74	1.62	71.43	CCIS35100175ST_bin.37	PRJEB6070
CCIS35100175ST	bin.8_re	1784439	0.48307	o__Clostridiales (UID1212)	93.29	0.34	0	CCIS35100175ST_bin.8_re	PRJEB6070
CCIS35100175ST	bin.24_re	3537912	0.419573	o__Bacteroidales (UID2654)	90.97	1.32	50	CCIS35100175ST_bin.24_re	PRJEB6070
CCIS35100175ST	bin.37_re	4420550	0.507538	f__Enterobacteriaceae (UID5124)	96.74	1.62	71.43	CCIS35100175ST_bin.37_re	PRJEB6070
CCMD79987997ST	bin.2	1463878	0.348206	k__Bacteria (UID2329)	98.88	1.12	0	CCMD79987997ST_bin.2	PRJEB6070
CCMD79987997ST	bin.11	2058076	0.388623	o__Clostridiales (UID1212)	98.66	0.34	0	CCMD79987997ST_bin.11	PRJEB6070
CCMD79987997ST	bin.2_re	1463878	0.348206	k__Bacteria (UID2329)	98.88	1.12	0	CCMD79987997ST_bin.2_re	PRJEB6070
CCMD79987997ST	bin.11_re	2058076	0.388623	o__Clostridiales (UID1212)	98.66	0.34	0	CCMD79987997ST_bin.11_re	PRJEB6070
CCMD79987997ST	bin.16	2117244	0.2964	k__Bacteria (UID2328)	97.33	0	0	CCMD79987997ST_bin.16	PRJEB6070
CCMD79987997ST	bin.16_re	2117244	0.2964	k__Bacteria (UID2328)	97.33	0	0	CCMD79987997ST_bin.16_re	PRJEB6070
CCMD79987997ST	bin.15	2600496	0.585117	o__Clostridiales (UID1120)	91.03	2.33	0	CCMD79987997ST_bin.15	PRJEB6070
CCMD79987997ST	bin.15_re	2600496	0.585117	o__Clostridiales (UID1120)	91.03	2.33	0	CCMD79987997ST_bin.15_re	PRJEB6070
CCMD79987997ST	bin.35_re	2561453	0.444285	o__Clostridiales (UID1212)	93.96	0.34	0	CCMD79987997ST_bin.35_re	PRJEB6070
CCMD79987997ST	bin.35	2561453	0.444285	o__Clostridiales (UID1212)	93.96	0.34	0	CCMD79987997ST_bin.35	PRJEB6070
CCMD79987997ST	bin.26	2665274	0.554798	k__Bacteria (UID2982)	94.91	0.72	0	CCMD79987997ST_bin.26	PRJEB6070
CCMD79987997ST	bin.26_re	2665274	0.554798	k__Bacteria (UID2982)	94.91	0.72	0	CCMD79987997ST_bin.26_re	PRJEB6070
CCIS22416007ST	bin.14	3027766	0.420166	o__Clostridiales (UID1226)	97.23	1.27	50	CCIS22416007ST_bin.14	PRJEB6070
CCIS22416007ST	bin.14_re	3027766	0.420166	o__Clostridiales (UID1226)	97.23	1.27	50	CCIS22416007ST_bin.14_re	PRJEB6070
CCIS22416007ST	bin.18_re	3313079	0.415739	f__Lachnospiraceae (UID1286)	99.28	0	0	CCIS22416007ST_bin.18_re	PRJEB6070
CCIS22416007ST	bin.3_re	2793716	0.450468	o__Clostridiales (UID1226)	94.94	0.32	0	CCIS22416007ST_bin.3_re	PRJEB6070
CCIS22416007ST	bin.3	2793716	0.450468	o__Clostridiales (UID1226)	94.94	0.32	0	CCIS22416007ST_bin.3	PRJEB6070
CCIS22416007ST	bin.21	1725114	0.375223	o__Lactobacillales (UID544)	99.25	0.09	0	CCIS22416007ST_bin.21	PRJEB6070
CCIS22416007ST	bin.18	3313079	0.415739	f__Lachnospiraceae (UID1286)	99.28	0	0	CCIS22416007ST_bin.18	PRJEB6070
CCIS22416007ST	bin.33_re	2235190	0.387139	o__Clostridiales (UID1212)	94.81	1.01	0	CCIS22416007ST_bin.33_re	PRJEB6070
CCIS22416007ST	bin.33	2235190	0.387139	o__Clostridiales (UID1212)	94.81	1.01	0	CCIS22416007ST_bin.33	PRJEB6070
CCIS22416007ST	bin.21_re	1725114	0.375223	o__Lactobacillales (UID544)	99.25	0.09	0	CCIS22416007ST_bin.21_re	PRJEB6070
DRR127752	bin.1	1939679	0.600433	p__Actinobacteria (UID2112)	96.1	2.85	50	DRR127752_bin.1	PRJDB4176
DRR127536	bin.21	1837256	0.61875	p__Actinobacteria (UID2112)	95.67	1.61	100	DRR127536_bin.21	PRJDB4176
DRR127536	bin.12	2031851	0.602014	f__Bifidobacteriaceae (UID1462)	93.86	0.94	0	DRR127536_bin.12	PRJDB4176
DRR127536	bin.18	2184300	0.65441	p__Proteobacteria (UID3887)	94.06	1.92	33.33	DRR127536_bin.18	PRJDB4176
DRR127536	bin.38	2371967	0.418268	f__Lachnospiraceae (UID1256)	98.43	0.58	100	DRR127536_bin.38	PRJDB4176
DRR127536	bin.35	2567054	0.372125	o__Clostridiales (UID1212)	95.62	2.81	16.67	DRR127536_bin.35	PRJDB4176
DRR127617	bin.27	2347117	0.317476	p__Firmicutes (UID1022)	98.73	2.59	0	DRR127617_bin.27	PRJDB4176
DRR127617	bin.21_re	1906703	0.445823	o__Clostridiales (UID1212)	97.99	0.34	0	DRR127617_bin.21_re	PRJDB4176
DRR127491	bin.26	1883633	0.41401	o__Clostridiales (UID1212)	97.41	3.69	33.33	DRR127491_bin.26	PRJDB4176
DRR127491	bin.16_re	2019821	0.371829	o__Clostridiales (UID1212)	90.86	1.68	33.33	DRR127491_bin.16_re	PRJDB4176
DRR127707	bin.12_re	2443989	0.6001	o__Clostridiales (UID1212)	91.84	0	0	DRR127707_bin.12_re	PRJDB4176
DRR127707	bin.20	2060207	0.630431	f__Bifidobacteriaceae (UID1462)	92.28	3.99	5.56	DRR127707_bin.20	PRJDB4176
DRR127707	bin.15	2297400	0.552605	o__Clostridiales (UID1212)	96.64	0.67	0	DRR127707_bin.15	PRJDB4176
DRR127707	bin.16	2545345	0.373476	o__Clostridiales (UID1212)	98.66	0.67	0	DRR127707_bin.16	PRJDB4176
DRR127707	bin.27	3104635	0.593712	p__Bacteroidetes (UID2605)	96.03	0.48	0	DRR127707_bin.27	PRJDB4176
DRR127707	bin.54	2151356	0.599243	p__Actinobacteria (UID2112)	100	1.61	50	DRR127707_bin.54	PRJDB4176
DRR127707	bin.19_re	3184604	0.432258	o__Clostridiales (UID1226)	96.2	0	0	DRR127707_bin.19_re	PRJDB4176
DRR127707	bin.1_re	2511985	0.579901	o__Clostridiales (UID1212)	96.6	0	0	DRR127707_bin.1_re	PRJDB4176
DRR127707	bin.58	1981641	0.479488	o__Clostridiales (UID1212)	96.64	0.67	0	DRR127707_bin.58	PRJDB4176
DRR127707	bin.26	2386407	0.419949	f__Lachnospiraceae (UID1256)	94.15	0	0	DRR127707_bin.26	PRJDB4176
DRR127707	bin.61	2346706	0.423121	f__Lachnospiraceae (UID1286)	99.52	0.16	100	DRR127707_bin.61	PRJDB4176
DRR127707	bin.49	2762256	0.491967	o__Clostridiales (UID1226)	96.2	1.27	0	DRR127707_bin.49	PRJDB4176
DRR127707	bin.47	4322532	0.466264	o__Bacteroidales (UID2657)	98.88	0	0	DRR127707_bin.47	PRJDB4176
DRR127707	bin.57	4296959	0.420832	o__Bacteroidales (UID2654)	91.73	0.19	0	DRR127707_bin.57	PRJDB4176
DRR127509	bin.11_re	3336320	0.404745	o__Bacteroidales (UID2657)	96.27	0	0	DRR127509_bin.11_re	PRJDB4176
DRR127509	bin.16	2317676	0.333375	k__Bacteria (UID2372)	97.3	0.84	25	DRR127509_bin.16	PRJDB4176
DRR127509	bin.3	1887834	0.412146	o__Clostridiales (UID1212)	96.98	0.89	50	DRR127509_bin.3	PRJDB4176
DRR127509	bin.37	2580259	0.489307	o__Clostridiales (UID1226)	95.57	2.91	50	DRR127509_bin.37	PRJDB4176
DRR127509	bin.39	2668447	0.420846	o__Clostridiales (UID1212)	99.33	0	0	DRR127509_bin.39	PRJDB4176
DRR127509	bin.19	2761610	0.552305	p__Proteobacteria (UID3887)	92.55	0.12	0	DRR127509_bin.19	PRJDB4176
DRR127509	bin.9	2132727	0.388362	o__Clostridiales (UID1226)	98.1	0	0	DRR127509_bin.9	PRJDB4176
DRR127509	bin.53	2850278	0.415058	f__Lachnospiraceae (UID1256)	91.59	2.53	60	DRR127509_bin.53	PRJDB4176
DRR127509	bin.49	2477611	0.374417	o__Clostridiales (UID1212)	97.32	2.15	0	DRR127509_bin.49	PRJDB4176
DRR127509	bin.7	2360210	0.603985	o__Clostridiales (UID1212)	93.99	0.23	50	DRR127509_bin.7	PRJDB4176
DRR162779	bin.11	2793208	0.419906	o__Clostridiales (UID1226)	93.35	1.27	0	DRR162779_bin.11	PRJDB4176
DRR162779	bin.33	2118837	0.600116	p__Actinobacteria (UID2112)	100	1.61	50	DRR162779_bin.33	PRJDB4176
DRR162779	bin.32	2797966	0.416819	f__Lachnospiraceae (UID1286)	99.28	0	0	DRR162779_bin.32	PRJDB4176
DRR162779	bin.28	2507566	0.465216	f__Lachnospiraceae (UID1256)	93.37	0.08	0	DRR162779_bin.28	PRJDB4176
DRR162779	bin.26	3382379	0.616385	o__Clostridiales (UID1212)	94.13	1.57	20	DRR162779_bin.26	PRJDB4176
DRR162779	bin.34	2424726	0.301309	k__Bacteria (UID2329)	93.26	1.12	0	DRR162779_bin.34	PRJDB4176
DRR162779	bin.8	3090169	0.58567	p__Bacteroidetes (UID2605)	97.36	0.48	0	DRR162779_bin.8	PRJDB4176
DRR162779	bin.41	2337907	0.459306	o__Clostridiales (UID1212)	95.97	0.34	0	DRR162779_bin.41	PRJDB4176
DRR127756	bin.10	2206151	0.383847	o__Clostridiales (UID1212)	92.26	1.34	50	DRR127756_bin.10	PRJDB4176
DRR127756	bin.14_re	1840231	0.37081	o__Clostridiales (UID1212)	97.32	0.73	0	DRR127756_bin.14_re	PRJDB4176
DRR127756	bin.30	2028309	0.618729	o__Clostridiales (UID1212)	90.79	3.52	28.57	DRR127756_bin.30	PRJDB4176
DRR127756	bin.29	2615232	0.430636	o__Clostridiales (UID1212)	95.89	0.68	0	DRR127756_bin.29	PRJDB4176
DRR127594	bin.12_re	2543402	0.516134	o__Bacteroidales (UID2716)	94.57	0	0	DRR127594_bin.12_re	PRJDB4176
DRR127594	bin.5	2021973	0.519987	p__Firmicutes (UID1022)	90.39	0.63	100	DRR127594_bin.5	PRJDB4176
DRR127774	bin.20	2255906	0.418889	f__Lachnospiraceae (UID1256)	95.82	0.88	100	DRR127774_bin.20	PRJDB4176
DRR127567	bin.12	1986420	0.476496	f__Porphyromonadaceae (UID2622)	99.61	0	0	DRR127567_bin.12	PRJDB4176
DRR127567	bin.21	1835248	0.491273	f__Porphyromonadaceae (UID2622)	92.46	0.39	50	DRR127567_bin.21	PRJDB4176
DRR127567	bin.14	1937083	0.505609	g__Lactobacillus (UID377)	97.1	0.38	0	DRR127567_bin.14	PRJDB4176
DRR127567	bin.27	1587831	0.376372	o__Clostridiales (UID1120)	94.64	0	0	DRR127567_bin.27	PRJDB4176
DRR127567	bin.5_re	2572680	0.437591	f__Lachnospiraceae (UID1256)	90.19	4.39	0	DRR127567_bin.5_re	PRJDB4176
DRR162775	bin.13	2634667	0.361115	o__Clostridiales (UID1212)	98.66	0.67	100	DRR162775_bin.13	PRJDB4176
DRR162775	bin.23	2608865	0.554679	p__Proteobacteria (UID3887)	98.76	0	0	DRR162775_bin.23	PRJDB4176
DRR162775	bin.21	2246039	0.295278	k__Bacteria (UID2329)	93.82	1.17	50	DRR162775_bin.21	PRJDB4176
DRR127666	bin.19	3003830	0.454636	g__Prevotella (UID2724)	93.58	1.69	28.57	DRR127666_bin.19	PRJDB4176
DRR127666	bin.35	2003669	0.386388	o__Selenomonadales (UID1024)	95.32	0.5	100	DRR127666_bin.35	PRJDB4176
DRR127666	bin.44	2278485	0.544069	p__Bacteroidetes (UID2605)	99.52	0.96	0	DRR127666_bin.44	PRJDB4176
DRR127666	bin.24	4402741	0.451729	o__Bacteroidales (UID2621)	98.05	0.19	0	DRR127666_bin.24	PRJDB4176
DRR127666	bin.43	3890430	0.456276	o__Bacteroidales (UID2621)	96.92	0.1	0	DRR127666_bin.43	PRJDB4176
DRR127721	bin.29	2780934	0.552255	p__Proteobacteria (UID3887)	98.76	0.62	0	DRR127721_bin.29	PRJDB4176
DRR127721	bin.22	3379577	0.305355	k__Bacteria (UID2329)	97.75	2.25	0	DRR127721_bin.22	PRJDB4176
DRR127532	bin.28	2499840	0.494826	o__Clostridiales (UID1226)	90.14	3.27	57.14	DRR127532_bin.28	PRJDB4176
DRR127532	bin.29_re	2287728	0.627141	p__Proteobacteria (UID3887)	97.52	0.62	0	DRR127532_bin.29_re	PRJDB4176
DRR127532	bin.46	2116752	0.372515	o__Lactobacillales (UID544)	100	0.19	0	DRR127532_bin.46	PRJDB4176
DRR127532	bin.45	1989283	0.392226	o__Campylobacterales (UID3068)	93.04	2.58	25	DRR127532_bin.45	PRJDB4176
DRR127532	bin.47	3175032	0.463854	g__Prevotella (UID2724)	97.3	0.45	0	DRR127532_bin.47	PRJDB4176
DRR127532	bin.8	2276771	0.336805	k__Bacteria (UID2372)	100	0	0	DRR127532_bin.8	PRJDB4176
DRR127532	bin.49	2697628	0.59654	o__Clostridiales (UID1212)	94.56	0	0	DRR127532_bin.49	PRJDB4176
DRR127613	bin.31	2541629	0.414806	o__Clostridiales (UID1212)	99.33	0	0	DRR127613_bin.31	PRJDB4176
DRR127613	bin.29	2214698	0.556471	p__Proteobacteria (UID3887)	98.75	0.62	0	DRR127613_bin.29	PRJDB4176
DRR127613	bin.28	2120508	0.474069	o__Selenomonadales (UID1024)	97.6	0.6	0	DRR127613_bin.28	PRJDB4176
DRR127613	bin.36	2544119	0.58923	o__Clostridiales (UID1212)	91.28	1.34	50	DRR127613_bin.36	PRJDB4176
DRR127613	bin.33	2691695	0.532538	o__Clostridiales (UID1226)	97.47	0	0	DRR127613_bin.33	PRJDB4176
DRR127613	bin.51	1895022	0.494695	o__Clostridiales (UID1212)	92.6	2.01	0	DRR127613_bin.51	PRJDB4176
DRR127613	bin.59	2455530	0.534306	p__Bacteroidetes (UID2605)	94.44	0.63	0	DRR127613_bin.59	PRJDB4176
DRR127613	bin.62	2180198	0.461429	o__Clostridiales (UID1212)	90.45	2.35	25	DRR127613_bin.62	PRJDB4176
DRR127514	bin.1_re	2349946	0.314104	p__Firmicutes (UID1022)	100	0.63	0	DRR127514_bin.1_re	PRJDB4176
DRR127514	bin.21	2115081	0.424212	f__Lachnospiraceae (UID1256)	90.36	0.58	0	DRR127514_bin.21	PRJDB4176
DRR127514	bin.12_re	3571221	0.428205	f__Lachnospiraceae (UID1286)	97.58	0.85	0	DRR127514_bin.12_re	PRJDB4176
DRR127514	bin.17	2414810	0.555128	p__Proteobacteria (UID3887)	94.41	0.62	0	DRR127514_bin.17	PRJDB4176
DRR127514	bin.12	2930617	0.421944	o__Clostridiales (UID1226)	95.32	0	0	DRR127514_bin.12	PRJDB4176
DRR127754	bin.35	2432446	0.600403	o__Clostridiales (UID1212)	93.88	0	0	DRR127754_bin.35	PRJDB4176
DRR127754	bin.39	2871881	0.464521	g__Prevotella (UID2724)	95.37	0.17	0	DRR127754_bin.39	PRJDB4176
DRR127754	bin.62	2604711	0.553624	p__Proteobacteria (UID3887)	97.52	0.62	100	DRR127754_bin.62	PRJDB4176
DRR127754	bin.52	2073723	0.500193	o__Selenomonadales (UID1024)	99.4	0	0	DRR127754_bin.52	PRJDB4176
DRR127754	bin.49	2712055	0.5215	o__Clostridiales (UID1212)	92.39	2.01	0	DRR127754_bin.49	PRJDB4176
DRR127754	bin.32	3135209	0.435372	o__Bacteroidales (UID2617)	99.62	0	0	DRR127754_bin.32	PRJDB4176
DRR127754	bin.72	2662142	0.444465	o__Clostridiales (UID1212)	98.66	0	0	DRR127754_bin.72	PRJDB4176
DRR127718	bin.1	2170184	0.609869	o__Clostridiales (UID1212)	92.35	0	0	DRR127718_bin.1	PRJDB4176
DRR127718	bin.11	2540502	0.594343	o__Clostridiales (UID1212)	92.52	0	0	DRR127718_bin.11	PRJDB4176
DRR127718	bin.13	2205707	0.629038	p__Proteobacteria (UID3887)	96.89	0.62	0	DRR127718_bin.13	PRJDB4176
DRR127718	bin.14	2129840	0.430418	o__Selenomonadales (UID1024)	100	0	0	DRR127718_bin.14	PRJDB4176
DRR127718	bin.16	4178305	0.452608	o__Bacteroidales (UID2621)	98.08	0	0	DRR127718_bin.16	PRJDB4176
DRR127718	bin.15	4520955	0.41828	o__Bacteroidales (UID2654)	95.85	0	0	DRR127718_bin.15	PRJDB4176
DRR127718	bin.7	4032255	0.4665	o__Bacteroidales (UID2657)	98.88	0.37	0	DRR127718_bin.7	PRJDB4176
DRR127718	bin.19	3064111	0.620445	o__Clostridiales (UID1212)	94.33	1.28	25	DRR127718_bin.19	PRJDB4176
DRR127619	bin.21	2871664	0.41839	o__Clostridiales (UID1212)	99.33	0	0	DRR127619_bin.21	PRJDB4176
DRR127619	bin.8	2166849	0.600869	f__Bifidobacteriaceae (UID1462)	99.85	0.12	0	DRR127619_bin.8	PRJDB4176
DRR127619	bin.1	3729929	0.31208	k__Bacteria (UID2372)	96.23	1.26	0	DRR127619_bin.1	PRJDB4176
DRR127619	bin.9	3309118	0.29923	k__Bacteria (UID2329)	98.88	2.25	0	DRR127619_bin.9	PRJDB4176
DRR127619	bin.27_re	3911533	0.454149	o__Bacteroidales (UID2621)	94.49	0	0	DRR127619_bin.27_re	PRJDB4176
DRR127736	bin.17	2318457	0.436619	f__Lachnospiraceae (UID1256)	92.88	1.29	50	DRR127736_bin.17	PRJDB4176
DRR127736	bin.28	2937203	0.442186	o__Clostridiales (UID1226)	99.36	0.42	0	DRR127736_bin.28	PRJDB4176
DRR127736	bin.20_re	3133893	0.406109	o__Bacteroidales (UID2657)	97.39	0	0	DRR127736_bin.20_re	PRJDB4176
DRR127736	bin.19	3133256	0.313769	k__Bacteria (UID2372)	100	0	0	DRR127736_bin.19	PRJDB4176
DRR127736	bin.13	4259084	0.459657	o__Bacteroidales (UID2621)	98.08	0.38	0	DRR127736_bin.13	PRJDB4176
DRR127736	bin.24	2627343	0.289924	k__Bacteria (UID2329)	98.88	1.12	0	DRR127736_bin.24	PRJDB4176
DRR127736	bin.31	2251713	0.628578	p__Proteobacteria (UID3887)	96.27	1.24	0	DRR127736_bin.31	PRJDB4176
DRR127763	bin.23	2601595	0.416935	f__Lachnospiraceae (UID1286)	97.58	0	0	DRR127763_bin.23	PRJDB4176
DRR127763	bin.25	4428423	0.46456	o__Bacteroidales (UID2657)	92.94	0.12	0	DRR127763_bin.25	PRJDB4176
DRR127763	bin.54	2794481	0.441048	o__Clostridiales (UID1212)	98.66	0	0	DRR127763_bin.54	PRJDB4176
DRR127763	bin.27	2466730	0.565029	o__Clostridiales (UID1212)	96.42	0	0	DRR127763_bin.27	PRJDB4176
DRR127763	bin.54_re	3230443	0.448781	o__Bacteroidales (UID2657)	93.28	4.12	23.08	DRR127763_bin.54_re	PRJDB4176
DRR127763	bin.62	3613194	0.420907	o__Bacteroidales (UID2621)	98.08	0.38	0	DRR127763_bin.62	PRJDB4176
DRR127763	bin.61	1778977	0.467178	k__Bacteria (UID2565)	96.77	0	0	DRR127763_bin.61	PRJDB4176
DRR127763	bin.53	2610530	0.375682	o__Clostridiales (UID1212)	97.99	0	0	DRR127763_bin.53	PRJDB4176
DRR127763	bin.63	2016686	0.478414	o__Selenomonadales (UID1024)	98.8	0.8	50	DRR127763_bin.63	PRJDB4176
DRR127763	bin.41	2783968	0.464586	o__Clostridiales (UID1212)	95.97	0	0	DRR127763_bin.41	PRJDB4176
DRR127763	bin.46	2745158	0.552765	p__Proteobacteria (UID3887)	99.38	0	0	DRR127763_bin.46	PRJDB4176
DRR127646	bin.15	1704538	0.538331	o__Clostridiales (UID1120)	93.01	1.63	33.33	DRR127646_bin.15	PRJDB4176
DRR127646	bin.16	2638215	0.421377	f__Lachnospiraceae (UID1286)	97.27	0.48	0	DRR127646_bin.16	PRJDB4176
DRR127646	bin.32	2092383	0.445675	o__Clostridiales (UID1212)	95.58	0	0	DRR127646_bin.32	PRJDB4176
DRR127646	bin.20	2601881	0.413297	o__Clostridiales (UID1212)	96.64	0	0	DRR127646_bin.20	PRJDB4176
DRR127646	bin.28	2341123	0.336999	k__Bacteria (UID2372)	97.3	0.84	25	DRR127646_bin.28	PRJDB4176
DRR127646	bin.37	1884222	0.495504	o__Clostridiales (UID1212)	93.94	1.34	0	DRR127646_bin.37	PRJDB4176
DRR127646	bin.21	2303301	0.599318	o__Clostridiales (UID1212)	90.6	2.24	16.67	DRR127646_bin.21	PRJDB4176
DRR127646	bin.39	1946122	0.411204	o__Clostridiales (UID1212)	98.66	2.35	0	DRR127646_bin.39	PRJDB4176
DRR127628	bin.14	1857545	0.446804	o__Clostridiales (UID1212)	97.99	0.34	0	DRR127628_bin.14	PRJDB4176
DRR127583	bin.12	1898569	0.620011	o__Clostridiales (UID1212)	95.97	1.23	66.67	DRR127583_bin.12	PRJDB4176
DRR127583	bin.15	2346663	0.432152	o__Clostridiales (UID1212)	95.89	0.91	100	DRR127583_bin.15	PRJDB4176
DRR127583	bin.16	2372113	0.521701	o__Clostridiales (UID1212)	91.87	0.73	100	DRR127583_bin.16	PRJDB4176
DRR127583	bin.28	2281067	0.439345	o__Selenomonadales (UID1024)	98.1	1.62	20	DRR127583_bin.28	PRJDB4176
DRR127789	bin.2	3107957	0.63681	o__Clostridiales (UID1212)	99.33	0	0	DRR127789_bin.2	PRJDB4176
DRR127789	bin.23	2358381	0.401161	c__Gammaproteobacteria (UID4201)	99.8	0	0	DRR127789_bin.23	PRJDB4176
DRR127789	bin.27	2619625	0.622145	o__Clostridiales (UID1212)	93.18	0.22	0	DRR127789_bin.27	PRJDB4176
DRR127789	bin.42	1893108	0.685729	p__Actinobacteria (UID2112)	98.39	0	0	DRR127789_bin.42	PRJDB4176
DRR127789	bin.52	1835707	0.389052	k__Bacteria (UID2372)	98.11	4.11	40	DRR127789_bin.52	PRJDB4176
DRR127789	bin.4	3712963	0.4462	o__Clostridiales (UID1226)	98.73	0	0	DRR127789_bin.4	PRJDB4176
DRR127789	bin.61	2458407	0.420738	f__Lachnospiraceae (UID1286)	97.2	0.69	33.33	DRR127789_bin.61	PRJDB4176
DRR127789	bin.47	3769598	0.487122	o__Bacteroidales (UID2657)	99.13	1.12	33.33	DRR127789_bin.47	PRJDB4176
DRR127789	bin.56	2945360	0.465845	g__Prevotella (UID2724)	97.51	0.84	33.33	DRR127789_bin.56	PRJDB4176
DRR127789	bin.79	1758215	0.472126	p__Proteobacteria (UID3887)	98.02	1.25	0	DRR127789_bin.79	PRJDB4176
DRR127789	bin.40_re	4440416	0.451584	o__Bacteroidales (UID2621)	96.35	0.38	0	DRR127789_bin.40_re	PRJDB4176
DRR127789	bin.65	2505568	0.635633	c__Deltaproteobacteria (UID3218)	98.22	2.03	0	DRR127789_bin.65	PRJDB4176
DRR127789	bin.40	3402220	0.404957	k__Bacteria (UID2569)	97.31	0	0	DRR127789_bin.40	PRJDB4176
DRR127789	bin.70	2083695	0.474102	o__Selenomonadales (UID1024)	100	1.1	0	DRR127789_bin.70	PRJDB4176
DRR127789	bin.76	2615166	0.591958	k__Bacteria (UID209)	100	0	0	DRR127789_bin.76	PRJDB4176
DRR127789	bin.82	1729238	0.284441	k__Bacteria (UID2328)	98.67	0.11	0	DRR127789_bin.82	PRJDB4176
DRR127789	bin.84	2066845	0.601472	p__Actinobacteria (UID2112)	98.39	1.61	0	DRR127789_bin.84	PRJDB4176
DRR127789	bin.83	2452976	0.313409	k__Bacteria (UID2372)	100	0.61	0	DRR127789_bin.83	PRJDB4176
DRR127789	bin.80	2755319	0.660405	c__Clostridia (UID1118)	99.17	2.82	28.57	DRR127789_bin.80	PRJDB4176
DRR127789	bin.6	4291098	0.465013	o__Bacteroidales (UID2657)	98.88	0.37	0	DRR127789_bin.6	PRJDB4176
DRR127789	bin.7_re	2808446	0.607988	o__Clostridiales (UID1212)	95.3	0.02	0	DRR127789_bin.7_re	PRJDB4176
DRR127789	bin.85	1941574	0.445917	o__Clostridiales (UID1212)	97.99	0.34	0	DRR127789_bin.85	PRJDB4176
DRR127789	bin.91	2621384	0.506666	o__Bacteroidales (UID2716)	94.85	0	0	DRR127789_bin.91	PRJDB4176
DRR127789	bin.88	2589552	0.450748	o__Clostridiales (UID1212)	96.64	0	0	DRR127789_bin.88	PRJDB4176
DRR127789	bin.9	3665070	0.444646	o__Bacteroidales (UID2657)	97.76	0.75	16.67	DRR127789_bin.9	PRJDB4176
DRR127521	bin.14	2645178	0.494302	o__Clostridiales (UID1226)	96.73	0	0	DRR127521_bin.14	PRJDB4176
DRR127521	bin.17	2379517	0.653096	p__Proteobacteria (UID3887)	98.14	1.55	0	DRR127521_bin.17	PRJDB4176
DRR127521	bin.33	1995741	0.372993	o__Lactobacillales (UID544)	100	0.4	0	DRR127521_bin.33	PRJDB4176
DRR127521	bin.3	1944446	0.601505	f__Bifidobacteriaceae (UID1462)	91.24	1.77	100	DRR127521_bin.3	PRJDB4176
DRR127521	bin.28	2436013	0.38841	o__Clostridiales (UID1226)	94.59	0.16	100	DRR127521_bin.28	PRJDB4176
DRR127521	bin.42	2274108	0.420891	f__Lachnospiraceae (UID1256)	96.1	0	0	DRR127521_bin.42	PRJDB4176
DRR127521	bin.31	2107551	0.460237	o__Clostridiales (UID1212)	92.95	0	0	DRR127521_bin.31	PRJDB4176
DRR127521	bin.60	1924223	0.451502	p__Actinobacteria (UID2112)	97.58	0.12	0	DRR127521_bin.60	PRJDB4176
DRR127521	bin.45_re	2455038	0.438956	f__Lachnospiraceae (UID1256)	96.39	0.97	33.33	DRR127521_bin.45_re	PRJDB4176
DRR127521	bin.7	2383500	0.30072	k__Bacteria (UID2372)	91.04	4.72	66.67	DRR127521_bin.7	PRJDB4176
DRR127521	bin.65	3242574	0.64515	p__Actinobacteria (UID2112)	95.97	0.12	100	DRR127521_bin.65	PRJDB4176
DRR127521	bin.57	3107920	0.408608	o__Bacteroidales (UID2657)	98.51	0.37	0	DRR127521_bin.57	PRJDB4176
DRR127521	bin.37	4682934	0.450523	o__Bacteroidales (UID2621)	97.12	0	0	DRR127521_bin.37	PRJDB4176
DRR127521	bin.66	4819334	0.414744	o__Bacteroidales (UID2654)	98.87	0.5	0	DRR127521_bin.66	PRJDB4176
DRR127521	bin.62	4047424	0.453729	o__Bacteroidales (UID2621)	97.56	0	0	DRR127521_bin.62	PRJDB4176
DRR127596	bin.14	2195822	0.597966	p__Actinobacteria (UID2112)	100	1.61	0	DRR127596_bin.14	PRJDB4176
DRR127596	bin.33	1678763	0.449647	o__Clostridiales (UID1212)	90.38	1.01	0	DRR127596_bin.33	PRJDB4176
DRR127596	bin.43	1961760	0.326789	o__Lactobacillales (UID374)	99.48	0.26	0	DRR127596_bin.43	PRJDB4176
DRR127776	bin.16	1961457	0.410955	o__Clostridiales (UID1212)	98.1	2.57	50	DRR127776_bin.16	PRJDB4176
DRR127776	bin.34	2909820	0.58339	k__Bacteria (UID2982)	94.22	0.38	100	DRR127776_bin.34	PRJDB4176
DRR127776	bin.11_re	2008534	0.60317	f__Bifidobacteriaceae (UID1462)	91.42	0.46	100	DRR127776_bin.11_re	PRJDB4176
DRR127776	bin.31	2535449	0.56301	o__Clostridiales (UID1212)	95.58	1.53	20	DRR127776_bin.31	PRJDB4176
DRR127776	bin.6_re	2538876	0.360832	o__Clostridiales (UID1212)	99.33	0	0	DRR127776_bin.6_re	PRJDB4176
DRR127767	bin.13	1180926	0.278454	k__Bacteria (UID2329)	93.26	0.16	0	DRR127767_bin.13	PRJDB4176
DRR127767	bin.19	1209866	0.26966	k__Bacteria (UID2329)	91.29	4.49	0	DRR127767_bin.19	PRJDB4176
DRR127767	bin.21	2050423	0.528587	f__Porphyromonadaceae (UID2622)	98.66	0.31	100	DRR127767_bin.21	PRJDB4176
DRR127767	bin.18	2573188	0.599792	p__Bacteroidetes (UID2605)	92.49	0.26	100	DRR127767_bin.18	PRJDB4176
DRR127767	bin.19_re	2867260	0.421409	o__Clostridiales (UID1226)	94.3	1.27	50	DRR127767_bin.19_re	PRJDB4176
DRR127767	bin.25_re	2004025	0.406828	o__Clostridiales (UID1212)	97.32	1.68	33.33	DRR127767_bin.25_re	PRJDB4176
DRR127767	bin.27	1777158	0.582756	o__Clostridiales (UID1212)	91.11	0.67	0	DRR127767_bin.27	PRJDB4176
DRR127767	bin.3	2097553	0.600825	p__Actinobacteria (UID2112)	100	1.61	0	DRR127767_bin.3	PRJDB4176
DRR127767	bin.30	2152391	0.422563	f__Lachnospiraceae (UID1256)	93.58	0.29	100	DRR127767_bin.30	PRJDB4176
DRR127767	bin.33	2254440	0.544568	p__Bacteroidetes (UID2605)	98.72	2.4	20	DRR127767_bin.33	PRJDB4176
DRR127767	bin.37	1976902	0.481849	o__Clostridiales (UID1212)	97.44	1.01	0	DRR127767_bin.37	PRJDB4176
DRR127767	bin.37_re	2070496	0.613046	o__Clostridiales (UID1212)	90.94	0.67	0	DRR127767_bin.37_re	PRJDB4176
DRR127767	bin.69	2085202	0.5377	o__Clostridiales (UID1212)	93.12	0.67	0	DRR127767_bin.69	PRJDB4176
DRR127767	bin.73	1931655	0.45326	k__Bacteria (UID2565)	98.92	0	0	DRR127767_bin.73	PRJDB4176
DRR127767	bin.62	2773742	0.555151	k__Bacteria (UID2982)	97.96	0	0	DRR127767_bin.62	PRJDB4176
DRR127767	bin.72	1937276	0.60213	o__Clostridiales (UID1212)	92.28	1.34	0	DRR127767_bin.72	PRJDB4176
DRR127767	bin.4	3025760	0.586778	p__Bacteroidetes (UID2605)	96.43	4.18	45.45	DRR127767_bin.4	PRJDB4176
DRR127767	bin.51	3092727	0.434317	o__Bacteroidales (UID2617)	99.62	0.39	100	DRR127767_bin.51	PRJDB4176
DRR127767	bin.8	2703774	0.48648	o__Clostridiales (UID1226)	96.52	1.96	80	DRR127767_bin.8	PRJDB4176
DRR127767	bin.41	2941023	0.58305	o__Clostridiales (UID1120)	93.94	2.8	25	DRR127767_bin.41	PRJDB4176
DRR127767	bin.5	4682222	0.449939	o__Bacteroidales (UID2621)	98.78	0.38	0	DRR127767_bin.5	PRJDB4176
DRR127488	bin.36	2846094	0.53804	g__Prevotella (UID2724)	96.57	1.78	33.33	DRR127488_bin.36	PRJDB4176
DRR162777	bin.18	1735602	0.464399	o__Selenomonadales (UID1024)	97.6	1.5	0	DRR162777_bin.18	PRJDB4176
DRR162777	bin.24	2269665	0.334982	k__Bacteria (UID2372)	97.84	1.25	14.29	DRR162777_bin.24	PRJDB4176
DRR162777	bin.41	1740487	0.389683	g__Streptococcus (UID684)	99.34	0.2	50	DRR162777_bin.41	PRJDB4176
DRR162777	bin.47	2185379	0.599667	f__Bifidobacteriaceae (UID1462)	99.12	0	0	DRR162777_bin.47	PRJDB4176
DRR162777	bin.6	2138074	0.599335	p__Actinobacteria (UID2112)	98.39	0.81	0	DRR162777_bin.6	PRJDB4176
DRR162777	bin.46	3382967	0.432263	o__Clostridiales (UID1226)	97.47	0.63	0	DRR162777_bin.46	PRJDB4176
DRR127507	bin.12_re	2367144	0.628117	p__Proteobacteria (UID3887)	98.76	1.24	50	DRR127507_bin.12_re	PRJDB4176
DRR127507	bin.37	2267821	0.582288	o__Clostridiales (UID1212)	99.32	0.7	100	DRR127507_bin.37	PRJDB4176
DRR127507	bin.28	3444699	0.453828	g__Prevotella (UID2724)	98.65	0.96	0	DRR127507_bin.28	PRJDB4176
DRR127507	bin.20_re	2561947	0.290266	k__Bacteria (UID2329)	98.88	1.12	0	DRR127507_bin.20_re	PRJDB4176
DRR127507	bin.42	5905755	0.415746	g__Bacteroides (UID2691)	92.21	0.11	0	DRR127507_bin.42	PRJDB4176
DRR127552	bin.15	3668920	0.465875	o__Bacteroidales (UID2657)	90.71	0.5	0	DRR127552_bin.15	PRJDB4176
DRR127552	bin.12	4853509	0.433642	o__Bacteroidales (UID2657)	98.73	1.12	100	DRR127552_bin.12	PRJDB4176
DRR127552	bin.17	3073331	0.359762	o__Clostridiales (UID1212)	99.33	0	0	DRR127552_bin.17	PRJDB4176
DRR127552	bin.3	2157231	0.553297	o__Clostridiales (UID1212)	94.09	2.8	20	DRR127552_bin.3	PRJDB4176
DRR127552	bin.28	2909361	0.551863	p__Proteobacteria (UID3887)	100	0	0	DRR127552_bin.28	PRJDB4176
DRR127552	bin.5	3672431	0.443965	o__Bacteroidales (UID2657)	96.27	0	0	DRR127552_bin.5	PRJDB4176
DRR127552	bin.9	2281418	0.429056	o__Selenomonadales (UID1024)	100	0	0	DRR127552_bin.9	PRJDB4176
DRR127552	bin.6	2766785	0.562529	o__Clostridiales (UID1212)	100	0	0	DRR127552_bin.6	PRJDB4176
DRR127552	bin.7_re	2324631	0.598931	f__Bifidobacteriaceae (UID1462)	99.85	3.46	23.53	DRR127552_bin.7_re	PRJDB4176
DRR127552	bin.26	6124668	0.418545	g__Bacteroides (UID2691)	97.57	0.4	0	DRR127552_bin.26	PRJDB4176
DRR127672	bin.10	2514177	0.59827	o__Clostridiales (UID1212)	95.24	0	0	DRR127672_bin.10	PRJDB4176
DRR127672	bin.20	3040959	0.502274	o__Clostridiales (UID1212)	96.31	0.45	0	DRR127672_bin.20	PRJDB4176
DRR127672	bin.29	2403004	0.418231	f__Lachnospiraceae (UID1256)	96.69	0	0	DRR127672_bin.29	PRJDB4176
DRR127672	bin.32	2070131	0.501948	o__Selenomonadales (UID1024)	97.6	0	0	DRR127672_bin.32	PRJDB4176
DRR127672	bin.30	3738204	0.45583	o__Bacteroidales (UID2621)	97.31	0	0	DRR127672_bin.30	PRJDB4176
DRR127672	bin.36	2996719	0.419916	o__Clostridiales (UID1212)	98.66	0	0	DRR127672_bin.36	PRJDB4176
DRR127519	bin.8	1966269	0.372941	o__Lactobacillales (UID544)	99.84	0.31	50	DRR127519_bin.8	PRJDB4176
DRR127537	bin.21	1819035	0.389487	g__Streptococcus (UID684)	99.73	0.97	42.86	DRR127537_bin.21	PRJDB4176
DRR127537	bin.23_re	1970723	0.603226	f__Bifidobacteriaceae (UID1462)	93.68	0.35	100	DRR127537_bin.23_re	PRJDB4176
DRR127537	bin.2	1989761	0.601462	p__Actinobacteria (UID2112)	97.18	0.81	0	DRR127537_bin.2	PRJDB4176
DRR127537	bin.16	2451161	0.435357	f__Lachnospiraceae (UID1256)	92.28	1.56	100	DRR127537_bin.16	PRJDB4176
DRR127537	bin.51	2562721	0.361412	o__Clostridiales (UID1212)	98.66	0	0	DRR127537_bin.51	PRJDB4176
DRR127537	bin.31	2792344	0.372025	o__Clostridiales (UID1212)	99.33	1.34	0	DRR127537_bin.31	PRJDB4176
DRR127537	bin.57	3282372	0.431631	f__Lachnospiraceae (UID1286)	90.73	0.85	0	DRR127537_bin.57	PRJDB4176
DRR127537	bin.4	2495377	0.50942	o__Selenomonadales (UID1024)	100	0.2	0	DRR127537_bin.4	PRJDB4176
DRR127537	bin.27	1941841	0.386141	o__Selenomonadales (UID1024)	98.68	0	0	DRR127537_bin.27	PRJDB4176
DRR127762	bin.11	2772637	0.373876	o__Clostridiales (UID1212)	98.64	0	0	DRR127762_bin.11	PRJDB4176
DRR127762	bin.23	3068457	0.411854	f__Lachnospiraceae (UID1286)	99.52	0.45	0	DRR127762_bin.23	PRJDB4176
DRR127762	bin.12	3701502	0.412043	f__Lachnospiraceae (UID1286)	99.52	0.48	0	DRR127762_bin.12	PRJDB4176
DRR127762	bin.34	1713107	0.463591	o__Selenomonadales (UID1024)	97.5	1.1	33.33	DRR127762_bin.34	PRJDB4176
DRR127762	bin.44	1642543	0.396662	f__Pasteurellaceae (UID4932)	90.53	1.62	50	DRR127762_bin.44	PRJDB4176
DRR127762	bin.43	1985967	0.369438	o__Clostridiales (UID1212)	96.2	0.34	0	DRR127762_bin.43	PRJDB4176
DRR127762	bin.28	3484975	0.404578	o__Bacteroidales (UID2657)	97.62	2.71	63.64	DRR127762_bin.28	PRJDB4176
DRR127762	bin.35	3452476	0.488624	o__Bacteroidales (UID2657)	96.9	0	0	DRR127762_bin.35	PRJDB4176
DRR127762	bin.40	3090348	0.454701	g__Prevotella (UID2724)	98.31	1.35	0	DRR127762_bin.40	PRJDB4176
DRR127708	bin.13	2631584	0.449807	o__Clostridiales (UID1212)	98.99	0	0	DRR127708_bin.13	PRJDB4176
DRR127708	bin.15	1958700	0.465364	o__Clostridiales (UID1212)	93.06	0.67	0	DRR127708_bin.15	PRJDB4176
DRR127708	bin.21	1861070	0.527845	p__Firmicutes (UID1022)	92.84	1.48	33.33	DRR127708_bin.21	PRJDB4176
DRR127708	bin.18	3010437	0.581469	k__Bacteria (UID2982)	97.96	0.68	0	DRR127708_bin.18	PRJDB4176
DRR127708	bin.31	1895958	0.355909	k__Bacteria (UID2329)	98.88	0.37	0	DRR127708_bin.31	PRJDB4176
DRR127708	bin.34	1829792	0.53685	c__Clostridia (UID1118)	97.58	1.08	0	DRR127708_bin.34	PRJDB4176
DRR127708	bin.25	4394474	0.418664	o__Bacteroidales (UID2654)	96.24	0.94	33.33	DRR127708_bin.25	PRJDB4176
DRR127708	bin.44	2049854	0.516398	o__Clostridiales (UID1212)	96.94	0	0	DRR127708_bin.44	PRJDB4176
DRR127708	bin.46	1913692	0.598375	f__Bifidobacteriaceae (UID1458)	98.55	0.45	0	DRR127708_bin.46	PRJDB4176
DRR127708	bin.48	1863575	0.495703	o__Clostridiales (UID1212)	93.27	1.34	0	DRR127708_bin.48	PRJDB4176
DRR127708	bin.7	2048874	0.476397	o__Selenomonadales (UID1024)	96.41	0.6	0	DRR127708_bin.7	PRJDB4176
DRR127708	bin.47	4469612	0.508429	f__Enterobacteriaceae (UID5124)	99.97	0.04	0	DRR127708_bin.47	PRJDB4176
DRR127708	bin.67	2929507	0.622843	c__Clostridia (UID1118)	96.1	0.27	0	DRR127708_bin.67	PRJDB4176
DRR127708	bin.66	2755389	0.468147	g__Prevotella (UID2724)	91.72	2.09	62.5	DRR127708_bin.66	PRJDB4176
DRR127546	bin.25	1792173	0.495766	o__Clostridiales (UID1212)	90.19	2.91	40	DRR127546_bin.25	PRJDB4176
DRR127546	bin.38	1681470	0.495252	k__Bacteria (UID2565)	96.77	0	0	DRR127546_bin.38	PRJDB4176
DRR127546	bin.36	2149524	0.546835	p__Proteobacteria (UID3887)	92.15	1.46	33.33	DRR127546_bin.36	PRJDB4176
DRR127546	bin.33	2366274	0.423385	f__Lachnospiraceae (UID1286)	99.37	0.77	33.33	DRR127546_bin.33	PRJDB4176
DRR127546	bin.39	2551944	0.360672	o__Clostridiales (UID1212)	97.32	0.67	0	DRR127546_bin.39	PRJDB4176
DRR127546	bin.41	2234998	0.438767	o__Selenomonadales (UID1024)	97.98	2.1	20	DRR127546_bin.41	PRJDB4176
DRR127546	bin.50	2548973	0.282342	c__Spirochaetia (UID2496)	99.2	0.8	100	DRR127546_bin.50	PRJDB4176
DRR127700	bin.24	1207831	0.261725	k__Bacteria (UID2329)	92.7	2.25	0	DRR127700_bin.24	PRJDB4176
DRR127700	bin.20	1932979	0.530191	f__Porphyromonadaceae (UID2622)	97.72	0	0	DRR127700_bin.20	PRJDB4176
DRR127700	bin.27	1931531	0.477076	f__Porphyromonadaceae (UID2622)	99.61	0.08	100	DRR127700_bin.27	PRJDB4176
DRR127700	bin.33	2568404	0.41543	f__Lachnospiraceae (UID1256)	92.54	2.98	57.14	DRR127700_bin.33	PRJDB4176
DRR127700	bin.28	2450609	0.560179	k__Bacteria (UID2982)	90.82	0.71	50	DRR127700_bin.28	PRJDB4176
DRR127559	bin.11	2150374	0.408051	o__Clostridiales (UID1212)	99.33	1.01	0	DRR127559_bin.11	PRJDB4176
DRR127559	bin.10	2427583	0.622358	p__Bacteroidetes (UID2605)	95.19	1.44	0	DRR127559_bin.10	PRJDB4176
DRR127559	bin.17_re	1945215	0.445892	o__Clostridiales (UID1212)	97.99	0.34	0	DRR127559_bin.17_re	PRJDB4176
DRR127559	bin.32	2721711	0.53995	o__Bacteroidales (UID2617)	93.03	0.63	100	DRR127559_bin.32	PRJDB4176
DRR127559	bin.39	2130604	0.491261	p__Proteobacteria (UID3887)	91.56	3.69	75	DRR127559_bin.39	PRJDB4176
DRR127559	bin.41	2133995	0.581209	o__Clostridiales (UID1212)	96.64	0.34	0	DRR127559_bin.41	PRJDB4176
DRR127559	bin.42	2151068	0.474411	o__Selenomonadales (UID1024)	100	0.9	0	DRR127559_bin.42	PRJDB4176
DRR127559	bin.4	2626584	0.449107	o__Clostridiales (UID1212)	98.99	0	0	DRR127559_bin.4	PRJDB4176
DRR127559	bin.37	4656819	0.450499	o__Bacteroidales (UID2621)	99.04	0	0	DRR127559_bin.37	PRJDB4176
DRR127559	bin.50	2063202	0.585676	o__Clostridiales (UID1212)	98.66	2.37	14.29	DRR127559_bin.50	PRJDB4176
DRR127559	bin.52	2899343	0.481801	o__Bacteroidales (UID2716)	97.41	0.12	0	DRR127559_bin.52	PRJDB4176
DRR127478	bin.13	1727676	0.517859	k__Bacteria (UID2565)	95.7	0	0	DRR127478_bin.13	PRJDB4176
DRR127478	bin.21	2668884	0.491723	o__Clostridiales (UID1226)	94.62	2.85	0	DRR127478_bin.21	PRJDB4176
DRR127478	bin.37	2229988	0.423815	f__Lachnospiraceae (UID1256)	93.43	1.02	40	DRR127478_bin.37	PRJDB4176
DRR127478	bin.22	2946903	0.311363	k__Bacteria (UID2329)	98.88	2.25	0	DRR127478_bin.22	PRJDB4176
DRR127478	bin.3	3164936	0.43331	o__Clostridiales (UID1226)	96.58	1.27	0	DRR127478_bin.3	PRJDB4176
DRR127478	bin.8_re	5256627	0.416369	o__Bacteroidales (UID2654)	98.5	1.13	0	DRR127478_bin.8_re	PRJDB4176
DRR127685	bin.24_re	2014658	0.400302	g__Streptococcus (UID684)	96.03	0.85	40	DRR127685_bin.24_re	PRJDB4176
DRR127685	bin.3	2666732	0.416335	f__Lachnospiraceae (UID1286)	99.52	0	0	DRR127685_bin.3	PRJDB4176
DRR127685	bin.17	3649976	0.487582	o__Bacteroidales (UID2657)	97.11	0.2	50	DRR127685_bin.17	PRJDB4176
DRR127685	bin.22	2600392	0.482448	o__Bacteroidales (UID2617)	93.96	0.5	50	DRR127685_bin.22	PRJDB4176
DRR127685	bin.41	2306632	0.287028	c__Spirochaetia (UID2496)	92.87	3.2	100	DRR127685_bin.41	PRJDB4176
DRR127685	bin.36	3579451	0.40459	o__Bacteroidales (UID2657)	96.64	2.61	80	DRR127685_bin.36	PRJDB4176
DRR127685	bin.48	2066172	0.599511	p__Actinobacteria (UID2112)	96.77	2.42	0	DRR127685_bin.48	PRJDB4176
DRR127685	bin.60	1813872	0.593002	o__Clostridiales (UID1212)	91.44	1.18	50	DRR127685_bin.60	PRJDB4176
DRR127685	bin.54	1973519	0.36727	o__Lactobacillales (UID544)	98.88	1.5	25	DRR127685_bin.54	PRJDB4176
DRR127685	bin.47	2587937	0.584279	f__Bifidobacteriaceae (UID1458)	100	0.45	0	DRR127685_bin.47	PRJDB4176
DRR127649	bin.27	2144785	0.388426	o__Clostridiales (UID1212)	97.03	1.01	50	DRR127649_bin.27	PRJDB4176
DRR127649	bin.26	2353871	0.42353	f__Lachnospiraceae (UID1286)	95.85	1.01	75	DRR127649_bin.26	PRJDB4176
DRR127649	bin.16	1930808	0.592862	o__Clostridiales (UID1212)	94.4	1.46	25	DRR127649_bin.16	PRJDB4176
DRR127649	bin.10	2794538	0.464286	o__Clostridiales (UID1212)	97.32	2.68	100	DRR127649_bin.10	PRJDB4176
DRR127649	bin.7	2411205	0.376992	o__Clostridiales (UID1212)	98.04	0.5	100	DRR127649_bin.7	PRJDB4176
DRR162776	bin.6	1567387	0.455038	o__Selenomonadales (UID1024)	96.19	1.2	0	DRR162776_bin.6	PRJDB4176
DRR127748	bin.30	1577428	0.392576	g__Streptococcus (UID684)	93.85	1.96	55.56	DRR127748_bin.30	PRJDB4176
DRR127748	bin.22	2058146	0.499958	o__Selenomonadales (UID1024)	98.78	0.87	66.67	DRR127748_bin.22	PRJDB4176
DRR127524	bin.6	2699132	0.418473	f__Lachnospiraceae (UID1286)	98.23	1.69	50	DRR127524_bin.6	PRJDB4176
DRR127704	bin.22_re	2355393	0.577016	o__Clostridiales (UID1212)	97.96	0.17	100	DRR127704_bin.22_re	PRJDB4176
DRR127704	bin.29	1858733	0.460933	o__Selenomonadales (UID1024)	98.2	1	0	DRR127704_bin.29	PRJDB4176
DRR127704	bin.22	2743735	0.448831	o__Clostridiales (UID1212)	97.32	0.34	0	DRR127704_bin.22	PRJDB4176
DRR127704	bin.32_re	1821350	0.514292	k__Bacteria (UID2565)	94.27	2.15	0	DRR127704_bin.32_re	PRJDB4176
DRR127704	bin.35	2078694	0.600399	p__Actinobacteria (UID2112)	98.39	0.89	0	DRR127704_bin.35	PRJDB4176
DRR127704	bin.21	5451508	0.429929	g__Bacteroides (UID2691)	91.78	0.08	0	DRR127704_bin.21	PRJDB4176
DRR127704	bin.26	2953427	0.372613	o__Clostridiales (UID1212)	98.66	0	0	DRR127704_bin.26	PRJDB4176
DRR127704	bin.36	2274332	0.540167	p__Bacteroidetes (UID2605)	99.04	0.96	0	DRR127704_bin.36	PRJDB4176
DRR127704	bin.25	3176956	0.433351	o__Bacteroidales (UID2617)	99.45	0.58	0	DRR127704_bin.25	PRJDB4176
DRR127704	bin.31	2744775	0.483772	p__Proteobacteria (UID3887)	97.47	0.68	100	DRR127704_bin.31	PRJDB4176
DRR127704	bin.38	1871130	0.413696	o__Clostridiales (UID1212)	97.15	0.67	0	DRR127704_bin.38	PRJDB4176
DRR127704	bin.8_re	2575309	0.420791	f__Lachnospiraceae (UID1286)	98.55	0.48	0	DRR127704_bin.8_re	PRJDB4176
DRR127704	bin.5_re	2529832	0.606035	o__Clostridiales (UID1212)	94.56	0.67	0	DRR127704_bin.5_re	PRJDB4176
DRR127704	bin.6	2586679	0.38328	o__Clostridiales (UID1212)	97.32	1.45	0	DRR127704_bin.6	PRJDB4176
DRR127704	bin.37	4632601	0.450338	o__Bacteroidales (UID2621)	99.23	0.19	0	DRR127704_bin.37	PRJDB4176
DRR127704	bin.9	3922393	0.406407	f__Lachnospiraceae (UID1286)	99.52	1.93	0	DRR127704_bin.9	PRJDB4176
DRR127731	bin.14	1990351	0.50312	o__Selenomonadales (UID1024)	99.4	0.12	0	DRR127731_bin.14	PRJDB4176
DRR127731	bin.30	2695240	0.374638	o__Clostridiales (UID1212)	97.32	0	0	DRR127731_bin.30	PRJDB4176
DRR127713	bin.32	3325191	0.429872	f__Lachnospiraceae (UID1286)	94.55	1.46	28.57	DRR127713_bin.32	PRJDB4176
DRR127713	bin.8	1998056	0.503712	o__Selenomonadales (UID1024)	95.21	0	0	DRR127713_bin.8	PRJDB4176
DRR127713	bin.46	2306313	0.40594	o__Clostridiales (UID1226)	93.67	0	0	DRR127713_bin.46	PRJDB4176
DRR127515	bin.16	1937323	0.601577	p__Actinobacteria (UID2112)	98.39	1.73	66.67	DRR127515_bin.16	PRJDB4176
DRR127515	bin.32	2257892	0.367245	o__Clostridiales (UID1212)	97.32	1.01	0	DRR127515_bin.32	PRJDB4176
DRR127515	bin.35	3283268	0.406125	k__Bacteria (UID2569)	97.85	0.27	100	DRR127515_bin.35	PRJDB4176
DRR127515	bin.2	2672662	0.521549	o__Clostridiales (UID1212)	97.32	1.34	0	DRR127515_bin.2	PRJDB4176
DRR127515	bin.45	1832663	0.536501	c__Clostridia (UID1118)	98.39	2.55	40	DRR127515_bin.45	PRJDB4176
DRR127515	bin.8	2495989	0.432121	o__Clostridiales (UID1212)	98.12	0	0	DRR127515_bin.8	PRJDB4176
DRR127674	bin.11	2656623	0.617286	p__Bacteroidetes (UID2605)	94.87	0.5	50	DRR127674_bin.11	PRJDB4176
DRR127674	bin.15	2462913	0.606096	o__Clostridiales (UID1212)	96.59	0.34	0	DRR127674_bin.15	PRJDB4176
DRR127674	bin.17	2589230	0.587784	o__Clostridiales (UID1212)	97.73	1.7	0	DRR127674_bin.17	PRJDB4176
DRR127674	bin.32	2745248	0.565818	o__Clostridiales (UID1212)	98.66	0	0	DRR127674_bin.32	PRJDB4176
DRR127674	bin.26	2293518	0.390812	o__Clostridiales (UID1212)	98.66	0.34	0	DRR127674_bin.26	PRJDB4176
DRR127674	bin.34	2675487	0.432565	o__Clostridiales (UID1212)	98.63	0	0	DRR127674_bin.34	PRJDB4176
DRR127674	bin.38	1648712	0.374429	o__Clostridiales (UID1120)	98.25	0	0	DRR127674_bin.38	PRJDB4176
DRR127674	bin.33	2910564	0.588748	o__Clostridiales (UID1212)	92.52	0.68	0	DRR127674_bin.33	PRJDB4176
DRR127674	bin.35	2392319	0.530671	o__Selenomonadales (UID1024)	99.4	0	0	DRR127674_bin.35	PRJDB4176
DRR127674	bin.20	4367115	0.434329	k__Bacteria (UID2569)	99.46	0	0	DRR127674_bin.20	PRJDB4176
DRR127674	bin.38_re	2455401	0.374228	o__Clostridiales (UID1212)	95.53	1.01	0	DRR127674_bin.38_re	PRJDB4176
DRR127674	bin.4	3021622	0.435184	f__Lachnospiraceae (UID1286)	97.83	2.17	20	DRR127674_bin.4	PRJDB4176
DRR127674	bin.53	2250297	0.595764	o__Clostridiales (UID1212)	90.83	2.35	0	DRR127674_bin.53	PRJDB4176
DRR127674	bin.52	2020244	0.569127	o__Selenomonadales (UID1024)	95.79	0	0	DRR127674_bin.52	PRJDB4176
DRR127674	bin.56	2470783	0.460781	o__Bacteroidales (UID2657)	95.61	1.25	0	DRR127674_bin.56	PRJDB4176
DRR127755	bin.18	2641782	0.342669	c__Bacilli (UID285)	91.6	2.58	16.67	DRR127755_bin.18	PRJDB4176
DRR127755	bin.1	3138460	0.417393	f__Lachnospiraceae (UID1286)	98.55	0	0	DRR127755_bin.1	PRJDB4176
DRR127755	bin.22	2039616	0.603233	f__Bifidobacteriaceae (UID1462)	95.92	0.92	33.33	DRR127755_bin.22	PRJDB4176
DRR127755	bin.20	2024338	0.599324	p__Actinobacteria (UID2112)	98.39	1.88	33.33	DRR127755_bin.20	PRJDB4176
DRR127755	bin.19	2732545	0.373595	o__Clostridiales (UID1212)	98.64	0	0	DRR127755_bin.19	PRJDB4176
DRR127755	bin.23	2824107	0.558563	o__Clostridiales (UID1212)	94.56	2.72	14.29	DRR127755_bin.23	PRJDB4176
DRR127755	bin.57	2241707	0.545357	p__Proteobacteria (UID3887)	98.75	0.96	33.33	DRR127755_bin.57	PRJDB4176
DRR127755	bin.41	2622419	0.41716	f__Lachnospiraceae (UID1286)	98.79	0	0	DRR127755_bin.41	PRJDB4176
DRR127755	bin.50	2926452	0.43447	f__Lachnospiraceae (UID1286)	99.21	2.17	0	DRR127755_bin.50	PRJDB4176
DRR127755	bin.26	3950683	0.278916	o__Clostridiales (UID1375)	99.19	4.28	14.29	DRR127755_bin.26	PRJDB4176
DRR127755	bin.6	2439304	0.586146	o__Clostridiales (UID1212)	95.92	0.68	0	DRR127755_bin.6	PRJDB4176
DRR127755	bin.43	4598563	0.50855	f__Enterobacteriaceae (UID5162)	99.01	0.75	0	DRR127755_bin.43	PRJDB4176
DRR127557	bin.10_re	2838005	0.456955	g__Prevotella (UID2724)	94.93	0.68	0	DRR127557_bin.10_re	PRJDB4176
DRR127557	bin.4	2335166	0.422074	f__Lachnospiraceae (UID1286)	99.52	0.5	50	DRR127557_bin.4	PRJDB4176
DRR127476	bin.27	2630909	0.419696	f__Lachnospiraceae (UID1286)	95.17	0	0	DRR127476_bin.27	PRJDB4176
DRR127476	bin.12	3821109	0.434432	k__Bacteria (UID2569)	97.31	0	0	DRR127476_bin.12	PRJDB4176
DRR127476	bin.27_re	3115719	0.429995	f__Lachnospiraceae (UID1256)	99.42	0	0	DRR127476_bin.27_re	PRJDB4176
DRR127476	bin.38	2399153	0.450758	o__Clostridiales (UID1212)	94.18	0	0	DRR127476_bin.38	PRJDB4176
DRR127476	bin.39	2317884	0.581693	o__Clostridiales (UID1212)	97.99	0	0	DRR127476_bin.39	PRJDB4176
DRR127476	bin.53	2087572	0.479461	o__Clostridiales (UID1212)	95.3	1.34	0	DRR127476_bin.53	PRJDB4176
DRR127476	bin.51	2605458	0.488108	f__Lachnospiraceae (UID1255)	93.49	0.55	0	DRR127476_bin.51	PRJDB4176
DRR127476	bin.21	4576742	0.449917	o__Bacteroidales (UID2621)	98.65	0.38	0	DRR127476_bin.21	PRJDB4176
DRR127476	bin.47	2862097	0.544838	o__Bacteroidales (UID2657)	94.67	0.19	0	DRR127476_bin.47	PRJDB4176
DRR127476	bin.78	1882723	0.538308	o__Clostridiales (UID1212)	97.32	0	0	DRR127476_bin.78	PRJDB4176
DRR127476	bin.58	2975256	0.456389	o__Bacteroidales (UID2716)	91.11	1.17	0	DRR127476_bin.58	PRJDB4176
DRR127476	bin.66	3160892	0.522282	o__Clostridiales (UID1226)	99.37	0	0	DRR127476_bin.66	PRJDB4176
DRR127638	bin.17	2028134	0.466561	o__Clostridiales (UID1212)	92.74	1.34	33.33	DRR127638_bin.17	PRJDB4176
DRR127692	bin.31	2504168	0.422018	f__Lachnospiraceae (UID1286)	98.46	0	0	DRR127692_bin.31	PRJDB4176
DRR127692	bin.5_re	1844405	0.446554	o__Clostridiales (UID1212)	97.99	0.46	0	DRR127692_bin.5_re	PRJDB4176
DRR127692	bin.33	2490090	0.431676	o__Clostridiales (UID1212)	97.95	0	0	DRR127692_bin.33	PRJDB4176
DRR127692	bin.9	3406081	0.454184	g__Prevotella (UID2724)	97.8	0.68	0	DRR127692_bin.9	PRJDB4176
DRR127737	bin.24	2012858	0.479343	o__Selenomonadales (UID1024)	98.2	0.9	0	DRR127737_bin.24	PRJDB4176
DRR127737	bin.23	2093057	0.512409	o__Selenomonadales (UID1024)	98.8	0.2	100	DRR127737_bin.23	PRJDB4176
DRR127737	bin.3	2518934	0.555947	k__Bacteria (UID2982)	97.28	0.34	100	DRR127737_bin.3	PRJDB4176
DRR127683	bin.6	1950140	0.411972	o__Clostridiales (UID1212)	97.99	0.67	0	DRR127683_bin.6	PRJDB4176
DRR127683	bin.11	2685157	0.553398	p__Proteobacteria (UID3887)	97.72	0	0	DRR127683_bin.11	PRJDB4176
DRR127683	bin.3	2147177	0.42757	o__Selenomonadales (UID1024)	97.01	0	0	DRR127683_bin.3	PRJDB4176
DRR127683	bin.31	2101700	0.548038	p__Bacteroidetes (UID2605)	99.04	0.96	0	DRR127683_bin.31	PRJDB4176
DRR127683	bin.4	2118750	0.541079	o__Selenomonadales (UID1024)	93.41	0	0	DRR127683_bin.4	PRJDB4176
DRR127683	bin.24	4336979	0.454035	o__Bacteroidales (UID2621)	98.46	0.51	0	DRR127683_bin.24	PRJDB4176
DRR127728	bin.3	2700507	0.419856	o__Clostridiales (UID1212)	99.33	0.17	100	DRR127728_bin.3	PRJDB4176
DRR127485	bin.10	2044857	0.409495	o__Clostridiales (UID1212)	99.33	1.01	0	DRR127485_bin.10	PRJDB4176
DRR127485	bin.21	2127820	0.376357	o__Clostridiales (UID1212)	96.31	0	0	DRR127485_bin.21	PRJDB4176
DRR127485	bin.37	1966912	0.444772	o__Clostridiales (UID1212)	97.99	1.01	0	DRR127485_bin.37	PRJDB4176
DRR127485	bin.38_re	1774432	0.452628	p__Firmicutes (UID1022)	96.2	0.63	0	DRR127485_bin.38_re	PRJDB4176
DRR127485	bin.3	2062394	0.59165	o__Clostridiales (UID1212)	93.06	3.64	33.33	DRR127485_bin.3	PRJDB4176
DRR127485	bin.49	3333382	0.570512	o__Clostridiales (UID1212)	93.96	1.68	0	DRR127485_bin.49	PRJDB4176
DRR127485	bin.54	2412325	0.417418	o__Clostridiales (UID1212)	95.97	0	0	DRR127485_bin.54	PRJDB4176
DRR127485	bin.42	2750715	0.442116	o__Clostridiales (UID1212)	99.33	0	0	DRR127485_bin.42	PRJDB4176
DRR127485	bin.55	2860309	0.608706	p__Bacteroidetes (UID2605)	98.08	0.96	0	DRR127485_bin.55	PRJDB4176
DRR127485	bin.34	2154977	0.514217	o__Clostridiales (UID1212)	97.27	0	0	DRR127485_bin.34	PRJDB4176
DRR127485	bin.80	2014248	0.495356	o__Clostridiales (UID1212)	93.94	1.34	0	DRR127485_bin.80	PRJDB4176
DRR127485	bin.6	2635750	0.44549	o__Clostridiales (UID1212)	95.3	0.67	0	DRR127485_bin.6	PRJDB4176
DRR127485	bin.82	2326767	0.464322	o__Clostridiales (UID1212)	92.73	1.98	60	DRR127485_bin.82	PRJDB4176
DRR127485	bin.78	2973895	0.582817	o__Clostridiales (UID1120)	99.3	1.17	0	DRR127485_bin.78	PRJDB4176
DRR127647	bin.23	2659006	0.445919	o__Clostridiales (UID1226)	92.48	0.96	50	DRR127647_bin.23	PRJDB4176
DRR127647	bin.28	2395856	0.420361	f__Lachnospiraceae (UID1256)	95.32	0	0	DRR127647_bin.28	PRJDB4176
DRR127647	bin.24	2117831	0.566795	f__Bifidobacteriaceae (UID1458)	100	0.23	0	DRR127647_bin.24	PRJDB4176
DRR127647	bin.7_re	2313440	0.437639	o__Selenomonadales (UID1024)	99.98	2.1	0	DRR127647_bin.7_re	PRJDB4176
DRR127647	bin.14	4124402	0.513133	f__Enterobacteriaceae (UID5124)	96.08	1.3	84.21	DRR127647_bin.14	PRJDB4176
DRR127603	bin.16_re	2637789	0.447861	o__Bacteroidales (UID2657)	93.46	0	0	DRR127603_bin.16_re	PRJDB4176
DRR127603	bin.14	2768401	0.481951	o__Bacteroidales (UID2716)	96.63	0.41	50	DRR127603_bin.14	PRJDB4176
DRR127603	bin.25	2116978	0.473501	o__Selenomonadales (UID1024)	99.8	0.9	0	DRR127603_bin.25	PRJDB4176
DRR127603	bin.31	2630278	0.419919	f__Lachnospiraceae (UID1286)	98.07	0	0	DRR127603_bin.31	PRJDB4176
DRR127603	bin.41	2152054	0.599908	p__Actinobacteria (UID2112)	100	0.81	0	DRR127603_bin.41	PRJDB4176
DRR127603	bin.46	2735984	0.484472	o__Bacteroidales (UID2716)	94.01	0	0	DRR127603_bin.46	PRJDB4176
DRR127603	bin.49	3039649	0.459796	g__Prevotella (UID2724)	96.1	0.84	50	DRR127603_bin.49	PRJDB4176
DRR127720	bin.30	1852493	0.445859	o__Clostridiales (UID1212)	97.99	0.34	0	DRR127720_bin.30	PRJDB4176
DRR127720	bin.27	2103229	0.480314	o__Clostridiales (UID1212)	97.32	0	0	DRR127720_bin.27	PRJDB4176
DRR127720	bin.45	1838499	0.410989	o__Clostridiales (UID1212)	96.57	2.91	50	DRR127720_bin.45	PRJDB4176
DRR127720	bin.35	2428612	0.459967	p__Bacteroidetes (UID2605)	100	1.22	50	DRR127720_bin.35	PRJDB4176
DRR127720	bin.39	2640356	0.55653	k__Bacteria (UID2982)	97.28	0.68	0	DRR127720_bin.39	PRJDB4176
DRR127720	bin.47	3212506	0.404913	k__Bacteria (UID2569)	98.39	0.54	0	DRR127720_bin.47	PRJDB4176
DRR127597	bin.13	1806290	0.385858	o__Clostridiales (UID1212)	96.64	0	0	DRR127597_bin.13	PRJDB4176
DRR127597	bin.25	1775875	0.392611	o__Campylobacterales (UID3068)	93.6	1.41	0	DRR127597_bin.25	PRJDB4176
DRR127597	bin.22	2387151	0.378811	o__Clostridiales (UID1212)	95.64	2.35	25	DRR127597_bin.22	PRJDB4176
DRR127597	bin.32	2510965	0.450385	o__Clostridiales (UID1212)	98.1	0.34	0	DRR127597_bin.32	PRJDB4176
DRR127597	bin.27	2183081	0.317781	p__Firmicutes (UID1022)	98.84	0.63	0	DRR127597_bin.27	PRJDB4176
DRR127597	bin.3	2495723	0.414067	o__Clostridiales (UID1212)	96.64	0	0	DRR127597_bin.3	PRJDB4176
DRR127597	bin.44	1565646	0.493647	k__Bacteria (UID2565)	90.32	0	0	DRR127597_bin.44	PRJDB4176
DRR127597	bin.45	2562542	0.618834	p__Bacteroidetes (UID2605)	98.56	2.88	50	DRR127597_bin.45	PRJDB4176
DRR127597	bin.52	1857345	0.460053	o__Selenomonadales (UID1024)	98.2	0.6	0	DRR127597_bin.52	PRJDB4176
DRR127597	bin.49	1614357	0.471658	o__Clostridiales (UID1120)	92.4	0.7	0	DRR127597_bin.49	PRJDB4176
DRR127597	bin.56	2186654	0.544868	p__Bacteroidetes (UID2605)	94.87	0.96	0	DRR127597_bin.56	PRJDB4176
DRR127597	bin.64	2229948	0.533417	o__Bacteroidales (UID2617)	94.8	0.58	0	DRR127597_bin.64	PRJDB4176
DRR127597	bin.50	2937233	0.527236	o__Clostridiales (UID1212)	95.3	0	0	DRR127597_bin.50	PRJDB4176
DRR127597	bin.59	2184274	0.531892	o__Clostridiales (UID1212)	97.05	0	0	DRR127597_bin.59	PRJDB4176
DRR127777	bin.13_re	2105852	0.599685	p__Actinobacteria (UID2112)	100	0.89	0	DRR127777_bin.13_re	PRJDB4176
DRR127777	bin.31	2318585	0.433123	o__Clostridiales (UID1212)	94.58	0	0	DRR127777_bin.31	PRJDB4176
DRR127777	bin.16	2587730	0.380952	o__Lactobacillales (UID544)	95.35	0.7	75	DRR127777_bin.16	PRJDB4176
DRR127579	bin.17	1668640	0.454349	o__Selenomonadales (UID1024)	99.4	0	0	DRR127579_bin.17	PRJDB4176
DRR162778	bin.16	2293593	0.581308	o__Clostridiales (UID1212)	99.04	0	0	DRR162778_bin.16	PRJDB4176
DRR162778	bin.2	1669437	0.517951	k__Bacteria (UID2565)	93.37	0.16	0	DRR162778_bin.2	PRJDB4176
DRR162778	bin.4	1937973	0.389732	o__Clostridiales (UID1212)	97.32	0.34	0	DRR162778_bin.4	PRJDB4176
DRR162778	bin.41	2584561	0.431029	o__Clostridiales (UID1212)	97.26	0.68	0	DRR162778_bin.41	PRJDB4176
DRR162778	bin.52	2689552	0.41879	f__Lachnospiraceae (UID1286)	98.55	0	0	DRR162778_bin.52	PRJDB4176
DRR162778	bin.45	2623069	0.375295	o__Clostridiales (UID1212)	97.99	0.67	0	DRR162778_bin.45	PRJDB4176
DRR162778	bin.5	1909437	0.48112	o__Clostridiales (UID1212)	97.99	0	0	DRR162778_bin.5	PRJDB4176
DRR162778	bin.50	2014669	0.404859	o__Clostridiales (UID1212)	92.28	1.34	0	DRR162778_bin.50	PRJDB4176
DRR162778	bin.48	2778468	0.597316	p__Bacteroidetes (UID2605)	96.47	0	0	DRR162778_bin.48	PRJDB4176
DRR162778	bin.57	2194817	0.602883	o__Clostridiales (UID1212)	96.64	0	0	DRR162778_bin.57	PRJDB4176
DRR162778	bin.59	2263590	0.545921	p__Bacteroidetes (UID2605)	99.52	0.96	0	DRR162778_bin.59	PRJDB4176
DRR162778	bin.68	2029062	0.572532	o__Clostridiales (UID1212)	91.95	0.89	0	DRR162778_bin.68	PRJDB4176
DRR162778	bin.77	1744649	0.464137	o__Selenomonadales (UID1024)	98.2	0.85	33.33	DRR162778_bin.77	PRJDB4176
DRR162778	bin.79	1935575	0.444386	o__Clostridiales (UID1212)	97.99	0.34	0	DRR162778_bin.79	PRJDB4176
DRR162778	bin.73	2321347	0.653462	p__Proteobacteria (UID3887)	98.03	2.17	0	DRR162778_bin.73	PRJDB4176
DRR162778	bin.82	3849528	0.43463	k__Bacteria (UID2569)	96.77	1.88	20	DRR162778_bin.82	PRJDB4176
DRR162778	bin.83	1986050	0.617373	o__Clostridiales (UID1212)	90.17	1.79	0	DRR162778_bin.83	PRJDB4176
DRR127588	bin.11	2840215	0.417157	f__Lachnospiraceae (UID1286)	99.52	0	0	DRR127588_bin.11	PRJDB4176
DRR127588	bin.10	2523149	0.569977	o__Clostridiales (UID1212)	94.9	0.82	100	DRR127588_bin.10	PRJDB4176
DRR127588	bin.3	4234260	0.451972	o__Bacteroidales (UID2621)	93.26	1.47	0	DRR127588_bin.3	PRJDB4176
DRR127669	bin.13	1804051	0.54144	o__Clostridiales (UID1212)	94.14	0.22	0	DRR127669_bin.13	PRJDB4176
DRR127669	bin.12	2163211	0.421375	f__Lachnospiraceae (UID1256)	92.76	0.78	50	DRR127669_bin.12	PRJDB4176
DRR127669	bin.21_re	2103556	0.60046	p__Actinobacteria (UID2112)	97.58	1.21	50	DRR127669_bin.21_re	PRJDB4176
DRR127669	bin.17	2217389	0.556999	p__Proteobacteria (UID3887)	97.5	0.62	0	DRR127669_bin.17	PRJDB4176
DRR127669	bin.27	2195603	0.600848	f__Bifidobacteriaceae (UID1462)	97.12	4.53	35	DRR127669_bin.27	PRJDB4176
DRR127669	bin.36	2892195	0.413025	f__Lachnospiraceae (UID1286)	96.62	0.05	0	DRR127669_bin.36	PRJDB4176
DRR127669	bin.6	2891893	0.428926	o__Clostridiales (UID1212)	98.63	0	0	DRR127669_bin.6	PRJDB4176
DRR127669	bin.40	3211008	0.441982	o__Clostridiales (UID1226)	97.89	1.27	0	DRR127669_bin.40	PRJDB4176
DRR127669	bin.38	2640704	0.587229	o__Clostridiales (UID1212)	93.88	0.68	0	DRR127669_bin.38	PRJDB4176
DRR127669	bin.4	4321582	0.450627	o__Bacteroidales (UID2621)	97.69	1.22	0	DRR127669_bin.4	PRJDB4176
DRR127724	bin.18	2274509	0.459606	o__Clostridiales (UID1212)	95.97	0	0	DRR127724_bin.18	PRJDB4176
DRR127724	bin.2	2357422	0.572724	p__Proteobacteria (UID3887)	93.75	0	0	DRR127724_bin.2	PRJDB4176
DRR127724	bin.17	3018974	0.313124	k__Bacteria (UID2372)	97.17	0	0	DRR127724_bin.17	PRJDB4176
DRR127724	bin.38	2831590	0.41711	f__Lachnospiraceae (UID1286)	96.94	0	0	DRR127724_bin.38	PRJDB4176
DRR127724	bin.29	3942880	0.461815	o__Bacteroidales (UID2657)	96.65	0	0	DRR127724_bin.29	PRJDB4176
DRR127724	bin.31	2448812	0.585129	o__Clostridiales (UID1212)	96.6	0	0	DRR127724_bin.31	PRJDB4176
DRR127724	bin.56	2699103	0.491396	o__Clostridiales (UID1226)	98.1	0.63	0	DRR127724_bin.56	PRJDB4176
DRR127724	bin.45	2873470	0.62953	o__Clostridiales (UID1212)	92.62	1.79	50	DRR127724_bin.45	PRJDB4176
DRR127724	bin.40_re	2454803	0.495707	o__Selenomonadales (UID1024)	98.8	0	0	DRR127724_bin.40_re	PRJDB4176
DRR127481	bin.18	2292048	0.355641	k__Bacteria (UID1453)	92.31	1.71	0	DRR127481_bin.18	PRJDB4176
DRR127481	bin.13	2197549	0.543855	p__Proteobacteria (UID3887)	97.19	0.62	0	DRR127481_bin.13	PRJDB4176
DRR127481	bin.28	1886259	0.457137	o__Selenomonadales (UID1024)	98.18	0.6	0	DRR127481_bin.28	PRJDB4176
DRR127481	bin.38	2087180	0.601537	p__Actinobacteria (UID2112)	100	0.81	0	DRR127481_bin.38	PRJDB4176
DRR127481	bin.32	2635962	0.593509	p__Bacteroidetes (UID2605)	90.87	0.96	0	DRR127481_bin.32	PRJDB4176
DRR127481	bin.48	1987808	0.506507	k__Bacteria (UID2565)	96.77	0	0	DRR127481_bin.48	PRJDB4176
DRR127481	bin.15	2569990	0.43052	o__Clostridiales (UID1212)	96.58	0.68	0	DRR127481_bin.15	PRJDB4176
DRR127481	bin.55	2612331	0.503394	o__Clostridiales (UID1212)	96.64	0	0	DRR127481_bin.55	PRJDB4176
DRR127481	bin.56	2610054	0.557499	k__Bacteria (UID2982)	97.96	0	0	DRR127481_bin.56	PRJDB4176
DRR127481	bin.33	3379130	0.488031	o__Bacteroidales (UID2657)	96.67	0.19	100	DRR127481_bin.33	PRJDB4176
DRR127481	bin.53	4696403	0.45105	o__Bacteroidales (UID2621)	97.88	0.13	0	DRR127481_bin.53	PRJDB4176
DRR127481	bin.25	2646628	0.376247	o__Clostridiales (UID1212)	98.66	0.34	0	DRR127481_bin.25	PRJDB4176
DRR127625	bin.24	2386451	0.432502	o__Clostridiales (UID1212)	96.58	0.91	50	DRR127625_bin.24	PRJDB4176
DRR127625	bin.39	1984756	0.478268	o__Selenomonadales (UID1024)	98.45	1	25	DRR127625_bin.39	PRJDB4176
DRR127625	bin.40	2270969	0.298205	k__Bacteria (UID2329)	94.94	1.12	0	DRR127625_bin.40	PRJDB4176
DRR127625	bin.9	2088949	0.426633	f__Lachnospiraceae (UID1286)	94.61	1.4	100	DRR127625_bin.9	PRJDB4176
DRR127580	bin.22	2385453	0.423984	f__Lachnospiraceae (UID1286)	98.79	0.72	100	DRR127580_bin.22	PRJDB4176
DRR127580	bin.6	2014823	0.549241	p__Bacteroidetes (UID2605)	96.98	1.92	50	DRR127580_bin.6	PRJDB4176
DRR127535	bin.10	1754057	0.461687	o__Selenomonadales (UID1024)	99.4	0.6	0	DRR127535_bin.10	PRJDB4176
DRR127535	bin.20	1872949	0.448483	o__Clostridiales (UID1212)	97.99	0.34	0	DRR127535_bin.20	PRJDB4176
DRR127535	bin.12	3205477	0.450633	g__Prevotella (UID2724)	90.2	1.97	33.33	DRR127535_bin.12	PRJDB4176
DRR127535	bin.34	2046305	0.601112	p__Actinobacteria (UID2112)	96.43	0.81	0	DRR127535_bin.34	PRJDB4176
DRR127535	bin.4	2732093	0.49478	o__Bacteroidales (UID2716)	98.7	0	0	DRR127535_bin.4	PRJDB4176
DRR127535	bin.6	2688339	0.44288	o__Clostridiales (UID1212)	98.66	0	0	DRR127535_bin.6	PRJDB4176
DRR127616	bin.21	2483708	0.432338	o__Clostridiales (UID1212)	96.23	0.23	100	DRR127616_bin.21	PRJDB4176
DRR127616	bin.25	1977324	0.600783	p__Actinobacteria (UID2112)	96.1	2.82	50	DRR127616_bin.25	PRJDB4176
DRR127616	bin.26	2499886	0.377977	o__Clostridiales (UID1212)	95.97	0.36	100	DRR127616_bin.26	PRJDB4176
DRR127616	bin.30	3241288	0.341497	o__Clostridiales (UID1212)	91.45	3.02	40	DRR127616_bin.30	PRJDB4176
DRR127634	bin.22	1764447	0.599307	f__Bifidobacteriaceae (UID1458)	95.97	0	0	DRR127634_bin.22	PRJDB4176
DRR127634	bin.21	2025745	0.540173	o__Selenomonadales (UID1024)	94.59	1.2	0	DRR127634_bin.21	PRJDB4176
DRR127634	bin.27	1946720	0.615986	p__Actinobacteria (UID2112)	95.97	0	0	DRR127634_bin.27	PRJDB4176
DRR127634	bin.32	2122619	0.599434	p__Actinobacteria (UID2112)	97.21	0.81	0	DRR127634_bin.32	PRJDB4176
DRR127634	bin.36	2281489	0.601677	f__Bifidobacteriaceae (UID1462)	98.62	3.07	75	DRR127634_bin.36	PRJDB4176
DRR127634	bin.34	2410967	0.501207	o__Clostridiales (UID1226)	93.51	0	0	DRR127634_bin.34	PRJDB4176
DRR127634	bin.57	2664649	0.416694	f__Lachnospiraceae (UID1286)	99.03	0	0	DRR127634_bin.57	PRJDB4176
DRR127634	bin.45_re	2501750	0.292415	k__Bacteria (UID2329)	98.88	1.12	0	DRR127634_bin.45_re	PRJDB4176
DRR127634	bin.56	2713187	0.371521	o__Clostridiales (UID1212)	99.33	4.03	0	DRR127634_bin.56	PRJDB4176
DRR127634	bin.61	2331713	0.435985	o__Selenomonadales (UID1024)	99.08	1.5	0	DRR127634_bin.61	PRJDB4176
DRR127634	bin.53	3189039	0.440881	o__Clostridiales (UID1226)	95.7	1.42	16.67	DRR127634_bin.53	PRJDB4176
DRR127634	bin.54	3387241	0.38423	o__Bacteroidales (UID2617)	97.74	0.75	0	DRR127634_bin.54	PRJDB4176
DRR127517	bin.20	2626778	0.374929	o__Clostridiales (UID1212)	98.3	0	0	DRR127517_bin.20	PRJDB4176
DRR127517	bin.25	2485567	0.449138	o__Clostridiales (UID1212)	95.59	0.17	0	DRR127517_bin.25	PRJDB4176
DRR127517	bin.7	1908656	0.389956	o__Clostridiales (UID1212)	97.44	1.01	50	DRR127517_bin.7	PRJDB4176
DRR127751	bin.1	2040596	0.383601	o__Clostridiales (UID1212)	96.48	0	0	DRR127751_bin.1	PRJDB4176
DRR127751	bin.66	1608114	0.533521	o__Lactobacillales (UID355)	91.48	1.34	33.33	DRR127751_bin.66	PRJDB4176
ERR710429	bin.20	1893242	0.598094	f__Bifidobacteriaceae (UID1458)	96.98	1.76	33.33	ERR710429_bin.20	PRJEB7774
ERR710429	bin.2	1982467	0.575559	p__Actinobacteria (UID2112)	93.72	1.88	0	ERR710429_bin.2	PRJEB7774
ERR710429	bin.24	2396865	0.532279	p__Bacteroidetes (UID2605)	93.65	0.63	0	ERR710429_bin.24	PRJEB7774
ERR710429	bin.26	2333909	0.410501	o__Clostridiales (UID1212)	93.29	0	0	ERR710429_bin.26	PRJEB7774
ERR710429	bin.56	2065534	0.338653	k__Bacteria (UID2372)	98.11	0	0	ERR710429_bin.56	PRJEB7774
ERR688638	bin.1	2560576	0.380948	o__Lactobacillales (UID544)	99.63	0.6	66.67	ERR688638_bin.1	PRJEB7774
ERR688557	bin.24	2642949	0.371695	o__Clostridiales (UID1212)	99.33	1.36	33.33	ERR688557_bin.24	PRJEB7774
ERR688557	bin.21	2657361	0.293248	k__Bacteria (UID2372)	96.23	1.89	0	ERR688557_bin.21	PRJEB7774
ERR688557	bin.5	2089492	0.629743	f__Bifidobacteriaceae (UID1462)	97	0.82	50	ERR688557_bin.5	PRJEB7774
ERR688557	bin.34	2408075	0.420053	f__Lachnospiraceae (UID1286)	98.55	0.48	0	ERR688557_bin.34	PRJEB7774
ERR688593	bin.12	2789849	0.487409	f__Lachnospiraceae (UID1255)	97.51	0.82	25	ERR688593_bin.12	PRJEB7774
ERR688593	bin.15_re	1968412	0.550512	p__Bacteroidetes (UID2605)	91.39	2.93	60	ERR688593_bin.15_re	PRJEB7774
ERR688593	bin.23_re	2436631	0.587491	c__Deltaproteobacteria (UID3218)	96.13	0.99	0	ERR688593_bin.23_re	PRJEB7774
ERR688593	bin.27	2448955	0.569565	o__Clostridiales (UID1212)	98.2	0.34	100	ERR688593_bin.27	PRJEB7774
ERR688593	bin.29	1603113	0.445637	o__Clostridiales (UID1212)	92.95	2.03	0	ERR688593_bin.29	PRJEB7774
ERR688593	bin.36	1968170	0.536323	o__Clostridiales (UID1212)	97.32	0	0	ERR688593_bin.36	PRJEB7774
ERR688593	bin.35	1940831	0.536146	o__Clostridiales (UID1212)	90.27	0.67	0	ERR688593_bin.35	PRJEB7774
ERR688593	bin.46	1907838	0.576935	p__Actinobacteria (UID2112)	92.34	0.81	0	ERR688593_bin.46	PRJEB7774
ERR688593	bin.47	2955501	0.414774	f__Lachnospiraceae (UID1286)	99.03	0.48	0	ERR688593_bin.47	PRJEB7774
ERR688593	bin.33	1579099	0.550276	p__Actinobacteria (UID2112)	97.38	0.12	0	ERR688593_bin.33	PRJEB7774
ERR688593	bin.6	1768334	0.536672	c__Clostridia (UID1118)	99.19	1.48	0	ERR688593_bin.6	PRJEB7774
ERR688575	bin.13	2021611	0.527111	f__Porphyromonadaceae (UID2622)	95.52	0.79	66.67	ERR688575_bin.13	PRJEB7774
ERR688575	bin.34	1195012	0.264408	k__Bacteria (UID2329)	91.29	2.25	0	ERR688575_bin.34	PRJEB7774
ERR688575	bin.34_re	1846554	0.356895	k__Bacteria (UID2372)	90.44	1.9	0	ERR688575_bin.34_re	PRJEB7774
ERR688575	bin.36	1981178	0.533245	f__Porphyromonadaceae (UID2622)	95.68	1.57	100	ERR688575_bin.36	PRJEB7774
ERR688575	bin.38	2168355	0.515615	o__Clostridiales (UID1212)	95.6	0	0	ERR688575_bin.38	PRJEB7774
ERR688575	bin.32	2271527	0.435975	g__Prevotella (UID2724)	97.62	0.62	0	ERR688575_bin.32	PRJEB7774
ERR688575	bin.40	2159892	0.338403	o__Clostridiales (UID1212)	98.66	0	0	ERR688575_bin.40	PRJEB7774
ERR688575	bin.33	3034633	0.580947	o__Clostridiales (UID1120)	98.6	1.17	0	ERR688575_bin.33	PRJEB7774
ERR688575	bin.73	1649556	0.296096	k__Bacteria (UID2329)	96.63	0	0	ERR688575_bin.73	PRJEB7774
ERR688575	bin.65	2291396	0.469866	o__Selenomonadales (UID1024)	100	1.2	0	ERR688575_bin.65	PRJEB7774
ERR688575	bin.63	2802477	0.405635	o__Clostridiales (UID1212)	98.66	0	0	ERR688575_bin.63	PRJEB7774
ERR688575	bin.49	4196580	0.4529	o__Bacteroidales (UID2621)	95.7	0.77	20	ERR688575_bin.49	PRJEB7774
ERR688575	bin.75	2799354	0.431502	o__Clostridiales (UID1212)	94.63	0	0	ERR688575_bin.75	PRJEB7774
ERR688575	bin.68	3107319	0.435422	o__Bacteroidales (UID2617)	99.62	0	0	ERR688575_bin.68	PRJEB7774
ERR688539	bin.14	2277427	0.56386	o__Clostridiales (UID1212)	94.1	0.68	0	ERR688539_bin.14	PRJEB7774
ERR688539	bin.21	2751138	0.486827	f__Lachnospiraceae (UID1255)	94.64	0.19	0	ERR688539_bin.21	PRJEB7774
ERR688539	bin.38	2482375	0.418065	f__Lachnospiraceae (UID1286)	98.55	0	0	ERR688539_bin.38	PRJEB7774
ERR688539	bin.42	2672926	0.558186	k__Bacteria (UID2982)	97.96	0	0	ERR688539_bin.42	PRJEB7774
ERR688539	bin.44	2441695	0.382804	o__Clostridiales (UID1212)	97.32	1.01	0	ERR688539_bin.44	PRJEB7774
ERR688647	bin.26	2281659	0.554636	o__Clostridiales (UID1212)	94.63	0	0	ERR688647_bin.26	PRJEB7774
ERR688647	bin.37	2721570	0.37536	o__Clostridiales (UID1212)	98.66	0.67	0	ERR688647_bin.37	PRJEB7774
ERR688647	bin.30	1873836	0.457157	o__Clostridiales (UID1120)	95.04	1.65	25	ERR688647_bin.30	PRJEB7774
ERR688647	bin.53	2224316	0.59948	f__Bifidobacteriaceae (UID1462)	99.71	2.37	44.44	ERR688647_bin.53	PRJEB7774
ERR688647	bin.17	2516186	0.635936	p__Actinobacteria (UID2112)	100	0	0	ERR688647_bin.17	PRJEB7774
ERR688647	bin.40	2282731	0.605067	o__Clostridiales (UID1212)	90.59	2.61	28.57	ERR688647_bin.40	PRJEB7774
ERR688647	bin.33	1980846	0.533036	o__Clostridiales (UID1212)	97.32	0	0	ERR688647_bin.33	PRJEB7774
ERR688647	bin.66	2391930	0.420197	f__Lachnospiraceae (UID1256)	98.25	0	0	ERR688647_bin.66	PRJEB7774
ERR688647	bin.9	2540397	0.613377	o__Clostridiales (UID1212)	92.23	0.69	0	ERR688647_bin.9	PRJEB7774
ERR688647	bin.77	4637799	0.5054	f__Enterobacteriaceae (UID5124)	98.26	0.48	16.67	ERR688647_bin.77	PRJEB7774
ERR688566	bin.16_re	2508297	0.416018	f__Lachnospiraceae (UID1256)	99.42	0	0	ERR688566_bin.16_re	PRJEB7774
ERR688566	bin.11	2301904	0.383897	o__Clostridiales (UID1212)	94.74	1.34	0	ERR688566_bin.11	PRJEB7774
ERR688566	bin.23	1478253	0.39226	g__Streptococcus (UID684)	90.78	2.88	72.22	ERR688566_bin.23	PRJEB7774
ERR688566	bin.18	2269342	0.336277	o__Clostridiales (UID1212)	92.84	1.9	25	ERR688566_bin.18	PRJEB7774
ERR688566	bin.14_re	2696973	0.485523	o__Clostridiales (UID1226)	92.62	0.63	0	ERR688566_bin.14_re	PRJEB7774
ERR688566	bin.26	2047733	0.409029	o__Clostridiales (UID1212)	98.66	1.01	0	ERR688566_bin.26	PRJEB7774
ERR688566	bin.27	2834777	0.435603	f__Lachnospiraceae (UID1286)	97.52	2.17	0	ERR688566_bin.27	PRJEB7774
ERR688566	bin.37	2488705	0.563135	o__Clostridiales (UID1212)	95.92	2.72	0	ERR688566_bin.37	PRJEB7774
ERR688566	bin.8	2215460	0.55592	o__Clostridiales (UID1212)	95.3	0	0	ERR688566_bin.8	PRJEB7774
ERR688566	bin.5	2768794	0.29213	k__Bacteria (UID2372)	97.64	0	0	ERR688566_bin.5	PRJEB7774
ERR688566	bin.42	2340549	0.421875	f__Lachnospiraceae (UID1286)	98.31	0	0	ERR688566_bin.42	PRJEB7774
ERR688548	bin.4	1949870	0.342255	k__Bacteria (UID2372)	96.77	1.25	14.29	ERR688548_bin.4	PRJEB7774
ERR688548	bin.46	2087691	0.600053	p__Actinobacteria (UID2112)	98.39	0.81	0	ERR688548_bin.46	PRJEB7774
ERR688513	bin.18	1895870	0.387374	o__Selenomonadales (UID1024)	97.9	2.54	60	ERR688513_bin.18	PRJEB7774
ERR688513	bin.25	1993463	0.411501	o__Clostridiales (UID1212)	97.2	4.94	0	ERR688513_bin.25	PRJEB7774
ERR688513	bin.37	2076131	0.596721	f__Bifidobacteriaceae (UID1458)	100	0	0	ERR688513_bin.37	PRJEB7774
ERR688513	bin.31_re	2392354	0.422372	o__Clostridiales (UID1226)	94.94	0	0	ERR688513_bin.31_re	PRJEB7774
ERR688513	bin.20	2163348	0.600558	p__Actinobacteria (UID2112)	100	0.81	0	ERR688513_bin.20	PRJEB7774
ERR688612	bin.23	1822264	0.469502	o__Lactobacillales (UID355)	98.64	0	0	ERR688612_bin.23	PRJEB7774
ERR688612	bin.18	2248791	0.38515	o__Clostridiales (UID1212)	96.64	2.68	20	ERR688612_bin.18	PRJEB7774
ERR688612	bin.1	2483047	0.587324	o__Clostridiales (UID1120)	90.15	2.18	0	ERR688612_bin.1	PRJEB7774
ERR688612	bin.20	2104896	0.574886	o__Clostridiales (UID1212)	95.75	0.34	0	ERR688612_bin.20	PRJEB7774
ERR688612	bin.33	2036316	0.601483	f__Bifidobacteriaceae (UID1462)	90.08	1.5	33.33	ERR688612_bin.33	PRJEB7774
ERR688612	bin.5	1826151	0.619771	p__Actinobacteria (UID2112)	92.2	1.19	0	ERR688612_bin.5	PRJEB7774
ERR688612	bin.47	1722141	0.413161	o__Clostridiales (UID1212)	97.99	0	0	ERR688612_bin.47	PRJEB7774
ERR688612	bin.55	2046419	0.558502	o__Clostridiales (UID1212)	95.07	0.89	0	ERR688612_bin.55	PRJEB7774
ERR688603	bin.21	1992855	0.574629	p__Actinobacteria (UID2112)	96.37	0	0	ERR688603_bin.21	PRJEB7774
ERR688603	bin.29	2759859	0.421995	o__Clostridiales (UID1212)	95.97	0	0	ERR688603_bin.29	PRJEB7774
ERR688603	bin.22	2533500	0.290513	k__Bacteria (UID2372)	96.23	0	0	ERR688603_bin.22	PRJEB7774
ERR688603	bin.23	2648234	0.555559	k__Bacteria (UID2982)	96.6	0	0	ERR688603_bin.23	PRJEB7774
ERR688603	bin.27	3026460	0.580159	o__Clostridiales (UID1120)	97.38	1.86	0	ERR688603_bin.27	PRJEB7774
ERR688603	bin.55_re	2515482	0.414501	o__Clostridiales (UID1212)	95.97	0	0	ERR688603_bin.55_re	PRJEB7774
ERR688603	bin.8	2069729	0.419226	f__Lachnospiraceae (UID1286)	90.46	0.15	0	ERR688603_bin.8	PRJEB7774
ERR688603	bin.60_re	1944477	0.534417	o__Clostridiales (UID1212)	90.27	0.71	0	ERR688603_bin.60_re	PRJEB7774
ERR710430	bin.24	2800566	0.370096	o__Clostridiales (UID1212)	99.33	2.68	20	ERR710430_bin.24	PRJEB7774
ERR710430	bin.41	1912919	0.444877	o__Clostridiales (UID1212)	97.99	0.34	0	ERR710430_bin.41	PRJEB7774
ERR710430	bin.5	1769330	0.452638	p__Firmicutes (UID1022)	96.84	0.63	0	ERR710430_bin.5	PRJEB7774
ERR710430	bin.34_re	2704901	0.408921	f__Lachnospiraceae (UID1256)	96.49	1.75	0	ERR710430_bin.34_re	PRJEB7774
ERR710430	bin.42	2928102	0.3467	o__Clostridiales (UID1212)	98.66	1.5	0	ERR710430_bin.42	PRJEB7774
ERR710430	bin.43	2689832	0.341684	c__Bacilli (UID285)	91.6	1.84	0	ERR710430_bin.43	PRJEB7774
ERR710430	bin.6	1942912	0.385873	o__Selenomonadales (UID1024)	93.21	0.3	0	ERR710430_bin.6	PRJEB7774
ERR710430	bin.32	2852740	0.435238	f__Lachnospiraceae (UID1286)	97.83	1.76	0	ERR710430_bin.32	PRJEB7774
ERR710430	bin.35	2013224	0.558585	o__Clostridiales (UID1212)	94.34	1.01	50	ERR710430_bin.35	PRJEB7774
ERR688579	bin.1	2405737	0.565005	o__Clostridiales (UID1212)	98.64	1.4	50	ERR688579_bin.1	PRJEB7774
ERR688579	bin.26	2536656	0.412986	o__Clostridiales (UID1212)	97.62	0	0	ERR688579_bin.26	PRJEB7774
ERR688579	bin.20	3018596	0.581651	o__Clostridiales (UID1120)	98.43	1.17	0	ERR688579_bin.20	PRJEB7774
ERR688579	bin.30	1906365	0.603147	o__Clostridiales (UID1212)	91.95	0.69	50	ERR688579_bin.30	PRJEB7774
ERR688579	bin.32	2008649	0.573726	p__Bacteroidetes (UID2605)	93.27	0.48	0	ERR688579_bin.32	PRJEB7774
ERR688579	bin.56	2347048	0.418926	f__Lachnospiraceae (UID1256)	96.49	0	0	ERR688579_bin.56	PRJEB7774
ERR688579	bin.63	2020856	0.516914	o__Clostridiales (UID1212)	95.93	0	0	ERR688579_bin.63	PRJEB7774
ERR688579	bin.59	2883906	0.591574	p__Bacteroidetes (UID2605)	98.7	0.48	0	ERR688579_bin.59	PRJEB7774
ERR688579	bin.67	2251682	0.424993	f__Lachnospiraceae (UID1286)	97.34	0.02	100	ERR688579_bin.67	PRJEB7774
ERR688579	bin.69	2157076	0.529335	f__Porphyromonadaceae (UID2622)	98.98	0	0	ERR688579_bin.69	PRJEB7774
ERR688579	bin.53	2785630	0.552855	k__Bacteria (UID2982)	97.96	0.68	0	ERR688579_bin.53	PRJEB7774
ERR688579	bin.25	3066100	0.434748	o__Bacteroidales (UID2617)	97.55	0	0	ERR688579_bin.25	PRJEB7774
ERR688579	bin.3	1963235	0.339992	k__Bacteria (UID2372)	93.53	0.71	0	ERR688579_bin.3	PRJEB7774
ERR688579	bin.66	2059003	0.54894	p__Bacteroidetes (UID2605)	99.04	0.96	0	ERR688579_bin.66	PRJEB7774
ERR688634	bin.2	2415248	0.561715	o__Clostridiales (UID1212)	95.92	0.68	0	ERR688634_bin.2	PRJEB7774
ERR688634	bin.20	2139274	0.600164	p__Actinobacteria (UID2112)	98.39	0.81	0	ERR688634_bin.20	PRJEB7774
ERR688634	bin.43	2724204	0.496883	o__Bacteroidales (UID2716)	91.48	0.12	0	ERR688634_bin.43	PRJEB7774
ERR688634	bin.21	2022039	0.475783	o__Selenomonadales (UID1024)	97.52	1.92	0	ERR688634_bin.21	PRJEB7774
ERR688634	bin.50	1266945	0.249685	k__Bacteria (UID2329)	90.45	4.49	0	ERR688634_bin.50	PRJEB7774
ERR688634	bin.44	2062991	0.341178	k__Bacteria (UID2372)	97.3	0.71	0	ERR688634_bin.44	PRJEB7774
ERR688634	bin.68	1247062	0.276327	k__Bacteria (UID2329)	93.26	1.28	0	ERR688634_bin.68	PRJEB7774
ERR688634	bin.69	2471231	0.425544	o__Clostridiales (UID1212)	93.29	0	0	ERR688634_bin.69	PRJEB7774
ERR688634	bin.66	2825405	0.464436	o__Clostridiales (UID1212)	96.64	0.06	100	ERR688634_bin.66	PRJEB7774
ERR688634	bin.4	2453552	0.447238	o__Clostridiales (UID1212)	95.94	0.67	0	ERR688634_bin.4	PRJEB7774
ERR688634	bin.42	1768604	0.365449	o__Clostridiales (UID1212)	95.69	2.68	0	ERR688634_bin.42	PRJEB7774
ERR688634	bin.86	1044052	0.267803	k__Bacteria (UID2329)	93.54	1.12	0	ERR688634_bin.86	PRJEB7774
ERR688634	bin.43_re	2846710	0.344249	o__Clostridiales (UID1212)	92.17	2.31	0	ERR688634_bin.43_re	PRJEB7774
ERR688634	bin.33	2781158	0.585924	o__Clostridiales (UID1120)	95.43	1.17	0	ERR688634_bin.33	PRJEB7774
ERR688634	bin.46	3030649	0.486545	p__Bacteroidetes (UID2605)	95.95	0.71	0	ERR688634_bin.46	PRJEB7774
ERR688634	bin.79	2463694	0.526576	o__Clostridiales (UID1212)	95.18	0.67	0	ERR688634_bin.79	PRJEB7774
ERR688634	bin.9	1894642	0.538075	o__Clostridiales (UID1212)	96.64	0.67	0	ERR688634_bin.9	PRJEB7774
ERR688634	bin.8	2683712	0.44204	o__Clostridiales (UID1212)	98.66	0.02	100	ERR688634_bin.8	PRJEB7774
ERR688553	bin.23	2122491	0.424146	f__Lachnospiraceae (UID1286)	91.67	0.07	100	ERR688553_bin.23	PRJEB7774
ERR688553	bin.32	1684675	0.507865	o__Clostridiales (UID1120)	95.74	0	0	ERR688553_bin.32	PRJEB7774
ERR688553	bin.29	2050579	0.355649	k__Bacteria (UID2372)	92.38	0	0	ERR688553_bin.29	PRJEB7774
ERR688553	bin.28	2444027	0.513303	f__Lachnospiraceae (UID1255)	97.7	0	0	ERR688553_bin.28	PRJEB7774
ERR688553	bin.58	2500521	0.637972	p__Actinobacteria (UID2112)	96.77	0	0	ERR688553_bin.58	PRJEB7774
ERR688517	bin.13	1868999	0.530432	o__Clostridiales (UID1212)	90.88	0	0	ERR688517_bin.13	PRJEB7774
ERR688517	bin.27	2044685	0.534849	o__Clostridiales (UID1212)	95.01	2.01	0	ERR688517_bin.27	PRJEB7774
ERR688517	bin.32	2284541	0.454608	o__Clostridiales (UID1120)	97.87	0.71	0	ERR688517_bin.32	PRJEB7774
ERR688517	bin.43	1952955	0.591139	o__Clostridiales (UID1212)	91.28	0.67	0	ERR688517_bin.43	PRJEB7774
ERR688517	bin.37	2219105	0.444191	o__Clostridiales (UID1212)	97.09	0	0	ERR688517_bin.37	PRJEB7774
ERR688517	bin.47	1844446	0.422012	o__Clostridiales (UID1212)	95.97	0	0	ERR688517_bin.47	PRJEB7774
ERR688517	bin.66	1376880	0.255422	k__Bacteria (UID2329)	91.57	1.69	0	ERR688517_bin.66	PRJEB7774
ERR688517	bin.36	2392804	0.431095	o__Clostridiales (UID1120)	96.1	0	0	ERR688517_bin.36	PRJEB7774
ERR688517	bin.31	3087171	0.605919	c__Clostridia (UID1118)	95.77	4.84	0	ERR688517_bin.31	PRJEB7774
ERR688517	bin.6	2461738	0.553467	c__Clostridia (UID1118)	97.58	0.03	0	ERR688517_bin.6	PRJEB7774
ERR688517	bin.8	1764498	0.538294	o__Clostridiales (UID1212)	92.95	0	0	ERR688517_bin.8	PRJEB7774
ERR688517	bin.67	2111917	0.530698	c__Clostridia (UID1118)	99.19	0	0	ERR688517_bin.67	PRJEB7774
ERR688517	bin.61	2616577	0.513749	o__Bacteroidales (UID2617)	96.98	0.13	0	ERR688517_bin.61	PRJEB7774
ERR688517	bin.39	3153576	0.565914	k__Bacteria (UID2982)	96.6	0	0	ERR688517_bin.39	PRJEB7774
ERR688517	bin.69	1991512	0.494776	o__Clostridiales (UID1212)	93.27	1.57	0	ERR688517_bin.69	PRJEB7774
ERR688517	bin.60	3350118	0.516476	p__Bacteroidetes (UID2605)	94.6	2.54	50	ERR688517_bin.60	PRJEB7774
ERR688571	bin.27	2570436	0.369635	o__Lactobacillales (UID544)	99.06	1.06	0	ERR688571_bin.27	PRJEB7774
ERR688571	bin.25	2929166	0.644905	p__Actinobacteria (UID2112)	95.85	0	0	ERR688571_bin.25	PRJEB7774
ERR688571	bin.6	2354620	0.38319	o__Clostridiales (UID1212)	97.99	1.01	0	ERR688571_bin.6	PRJEB7774
ERR688616	bin.21	2010612	0.547652	p__Bacteroidetes (UID2605)	97.12	0.96	0	ERR688616_bin.21	PRJEB7774
ERR688616	bin.1	2192916	0.435472	o__Clostridiales (UID1212)	95.89	0	0	ERR688616_bin.1	PRJEB7774
ERR688616	bin.32	1909647	0.535711	o__Clostridiales (UID1212)	97.32	0	0	ERR688616_bin.32	PRJEB7774
ERR688616	bin.25_re	1865229	0.596913	f__Bifidobacteriaceae (UID1458)	91.99	0.11	100	ERR688616_bin.25_re	PRJEB7774
ERR688616	bin.16	2577943	0.634095	p__Actinobacteria (UID2112)	92.07	1.61	50	ERR688616_bin.16	PRJEB7774
ERR688616	bin.26	2268301	0.600458	o__Clostridiales (UID1212)	90.48	0	0	ERR688616_bin.26	PRJEB7774
ERR688616	bin.18	2284266	0.600537	f__Bifidobacteriaceae (UID1462)	98.52	0	0	ERR688616_bin.18	PRJEB7774
ERR688616	bin.25	2459216	0.293561	k__Bacteria (UID2372)	99.06	0	0	ERR688616_bin.25	PRJEB7774
ERR688616	bin.29	2123415	0.601232	p__Actinobacteria (UID2112)	100	0.81	0	ERR688616_bin.29	PRJEB7774
ERR688616	bin.31	2652085	0.557583	k__Bacteria (UID2982)	96.6	0	0	ERR688616_bin.31	PRJEB7774
ERR688616	bin.36	2165675	0.557178	o__Clostridiales (UID1212)	96.84	0.67	0	ERR688616_bin.36	PRJEB7774
ERR688616	bin.42	2736327	0.415689	f__Lachnospiraceae (UID1286)	99.03	0.48	0	ERR688616_bin.42	PRJEB7774
ERR688535	bin.18	2386873	0.419046	f__Lachnospiraceae (UID1256)	98.25	0.03	100	ERR688535_bin.18	PRJEB7774
ERR688535	bin.46	1999981	0.342369	k__Bacteria (UID2372)	97.3	0	0	ERR688535_bin.46	PRJEB7774
ERR688535	bin.4	2550113	0.419001	f__Lachnospiraceae (UID1286)	99.52	0	0	ERR688535_bin.4	PRJEB7774
ERR688535	bin.47_re	2611003	0.379584	o__Clostridiales (UID1212)	96.64	0.67	0	ERR688535_bin.47_re	PRJEB7774
ERR688535	bin.7	2110191	0.5567	o__Clostridiales (UID1212)	94.07	2.01	100	ERR688535_bin.7	PRJEB7774
ERR688535	bin.59	3979842	0.468745	o__Bacteroidales (UID2657)	95.17	0.62	66.67	ERR688535_bin.59	PRJEB7774
ERR688643	bin.16	2677893	0.458168	g__Prevotella (UID2724)	95.63	1.18	0	ERR688643_bin.16	PRJEB7774
ERR688643	bin.22	2710851	0.487639	f__Lachnospiraceae (UID1255)	95.43	0.19	0	ERR688643_bin.22	PRJEB7774
ERR688643	bin.31	1904962	0.445442	o__Clostridiales (UID1212)	97.99	0.34	0	ERR688643_bin.31	PRJEB7774
ERR688643	bin.24	2463596	0.420489	f__Lachnospiraceae (UID1286)	97.1	0.48	0	ERR688643_bin.24	PRJEB7774
ERR688643	bin.8	2582828	0.576406	o__Clostridiales (UID1212)	98.42	0	0	ERR688643_bin.8	PRJEB7774
ERR688643	bin.34	3218518	0.440259	o__Clostridiales (UID1226)	96.84	0.63	0	ERR688643_bin.34	PRJEB7774
ERR688562	bin.23	1980193	0.597715	p__Actinobacteria (UID2112)	100	0.81	0	ERR688562_bin.23	PRJEB7774
ERR688562	bin.3	2205418	0.557254	o__Clostridiales (UID1212)	93.29	0.67	0	ERR688562_bin.3	PRJEB7774
ERR688562	bin.18	2026663	0.628644	f__Bifidobacteriaceae (UID1462)	95.58	0.58	50	ERR688562_bin.18	PRJEB7774
ERR688562	bin.49	2342365	0.582598	o__Clostridiales (UID1212)	98.64	0.11	0	ERR688562_bin.49	PRJEB7774
ERR688607	bin.12_re	2736088	0.371563	o__Clostridiales (UID1212)	99.33	1.34	0	ERR688607_bin.12_re	PRJEB7774
ERR688607	bin.18	3440295	0.426595	f__Lachnospiraceae (UID1286)	93.24	0.52	33.33	ERR688607_bin.18	PRJEB7774
ERR688607	bin.16	3252152	0.640391	p__Actinobacteria (UID2112)	100	0	0	ERR688607_bin.16	PRJEB7774
ERR688607	bin.36	2499509	0.421183	f__Lachnospiraceae (UID1286)	97.58	0.54	0	ERR688607_bin.36	PRJEB7774
ERR688607	bin.30	2445208	0.415636	f__Lachnospiraceae (UID1256)	92.4	0.1	0	ERR688607_bin.30	PRJEB7774
ERR688607	bin.6	2691528	0.42974	o__Clostridiales (UID1226)	98.22	0	0	ERR688607_bin.6	PRJEB7774
ERR688580	bin.12_re	2234025	0.495975	o__Clostridiales (UID1212)	96.98	0	0	ERR688580_bin.12_re	PRJEB7774
ERR688580	bin.20	1613462	0.454348	p__Actinobacteria (UID2112)	99.19	0.12	0	ERR688580_bin.20	PRJEB7774
ERR688580	bin.14	2538494	0.529984	o__Clostridiales (UID1212)	95.47	0.67	0	ERR688580_bin.14	PRJEB7774
ERR688580	bin.4	1842416	0.539993	o__Clostridiales (UID1212)	97.32	0	0	ERR688580_bin.4	PRJEB7774
ERR688580	bin.45	2304391	0.421602	f__Lachnospiraceae (UID1256)	93.61	1.36	16.67	ERR688580_bin.45	PRJEB7774
ERR688580	bin.31	3879091	0.466872	o__Bacteroidales (UID2657)	91.73	0.65	33.33	ERR688580_bin.31	PRJEB7774
ERR688580	bin.33	2448682	0.600966	c__Clostridia (UID1118)	93.15	0.27	0	ERR688580_bin.33	PRJEB7774
ERR688580	bin.37	4591654	0.507369	f__Enterobacteriaceae (UID5162)	99.42	0.1	0	ERR688580_bin.37	PRJEB7774
ERR688544	bin.11	1919566	0.381717	o__Clostridiales (UID1212)	95.3	0	0	ERR688544_bin.11	PRJEB7774
ERR688544	bin.32	1347548	0.275112	k__Bacteria (UID2329)	93.26	1.28	0	ERR688544_bin.32	PRJEB7774
ERR688544	bin.19	1950316	0.531701	o__Clostridiales (UID1212)	92.62	0	0	ERR688544_bin.19	PRJEB7774
ERR688544	bin.31	2078196	0.614206	o__Clostridiales (UID1212)	92.28	0.67	0	ERR688544_bin.31	PRJEB7774
ERR688544	bin.26	2801156	0.556688	k__Bacteria (UID2982)	97.28	0	0	ERR688544_bin.26	PRJEB7774
ERR688544	bin.33	1870358	0.44583	o__Clostridiales (UID1212)	97.99	2.01	0	ERR688544_bin.33	PRJEB7774
ERR688544	bin.27_re	2476458	0.580049	o__Clostridiales (UID1212)	97.65	0.67	0	ERR688544_bin.27_re	PRJEB7774
ERR688544	bin.23	2397879	0.409851	o__Clostridiales (UID1212)	95.97	0.67	0	ERR688544_bin.23	PRJEB7774
ERR688544	bin.43	1928535	0.528283	o__Clostridiales (UID1212)	92.23	0.67	0	ERR688544_bin.43	PRJEB7774
ERR688544	bin.6	1804265	0.529474	p__Actinobacteria (UID2112)	97.58	0.81	0	ERR688544_bin.6	PRJEB7774
ERR688544	bin.42	2050189	0.337229	k__Bacteria (UID2372)	99.34	1.89	0	ERR688544_bin.42	PRJEB7774
ERR688544	bin.52	2991444	0.582357	o__Clostridiales (UID1120)	98.6	1.17	0	ERR688544_bin.52	PRJEB7774
ERR688544	bin.48	2716453	0.491107	p__Bacteroidetes (UID2605)	90	2.41	0	ERR688544_bin.48	PRJEB7774
ERR688544	bin.38	2647076	0.430538	o__Clostridiales (UID1212)	93.84	0.91	0	ERR688544_bin.38	PRJEB7774
ERR688559	bin.10	3127927	0.516751	p__Bacteroidetes (UID2605)	94.13	0.95	50	ERR688559_bin.10	PRJEB7774
ERR688559	bin.11	2496407	0.537178	o__Clostridiales (UID1212)	93.29	0.84	0	ERR688559_bin.11	PRJEB7774
ERR688559	bin.43	1246403	0.277091	k__Bacteria (UID2329)	93.26	1.28	0	ERR688559_bin.43	PRJEB7774
ERR688559	bin.36	2416529	0.462021	o__Clostridiales (UID1212)	93.27	2.01	0	ERR688559_bin.36	PRJEB7774
ERR688559	bin.55	1994004	0.356189	k__Bacteria (UID2372)	94.76	1.9	0	ERR688559_bin.55	PRJEB7774
ERR688559	bin.48	1780554	0.400349	g__Streptococcus (UID684)	92.4	1.16	20	ERR688559_bin.48	PRJEB7774
ERR688559	bin.76	1991731	0.559032	o__Clostridiales (UID1212)	94.41	2.24	75	ERR688559_bin.76	PRJEB7774
ERR688595	bin.29	1880863	0.381639	o__Clostridiales (UID1212)	97.99	0.67	0	ERR688595_bin.29	PRJEB7774
ERR688595	bin.16	2834029	0.585518	o__Clostridiales (UID1120)	97.55	1.28	0	ERR688595_bin.16	PRJEB7774
ERR688595	bin.4_re	3514965	0.431704	o__Clostridiales (UID1226)	96.3	1.9	33.33	ERR688595_bin.4_re	PRJEB7774
ERR688577	bin.41	2182724	0.562229	o__Clostridiales (UID1212)	91.84	0.68	0	ERR688577_bin.41	PRJEB7774
ERR688577	bin.34	2670032	0.556077	k__Bacteria (UID2982)	97.96	0	0	ERR688577_bin.34	PRJEB7774
ERR688577	bin.39	1994316	0.476002	f__Porphyromonadaceae (UID2622)	94.68	2.07	0	ERR688577_bin.39	PRJEB7774
ERR688577	bin.50	2089479	0.544962	p__Bacteroidetes (UID2605)	98.56	0.96	0	ERR688577_bin.50	PRJEB7774
ERR688577	bin.67	1899404	0.533928	f__Porphyromonadaceae (UID2622)	94.89	0.16	100	ERR688577_bin.67	PRJEB7774
ERR688577	bin.26	3154238	0.433968	o__Bacteroidales (UID2617)	99.62	0	0	ERR688577_bin.26	PRJEB7774
ERR688577	bin.63	2423520	0.496365	o__Selenomonadales (UID1024)	99.96	0.3	50	ERR688577_bin.63	PRJEB7774
ERR688577	bin.59	2040267	0.472684	o__Selenomonadales (UID1024)	96.89	2.1	0	ERR688577_bin.59	PRJEB7774
ERR688577	bin.54	3091743	0.46172	o__Bacteroidales (UID2657)	97.39	1.7	27.27	ERR688577_bin.54	PRJEB7774
ERR688577	bin.62	2516998	0.587037	c__Deltaproteobacteria (UID3218)	95.74	1.38	0	ERR688577_bin.62	PRJEB7774
ERR688577	bin.51	3795290	0.454482	o__Bacteroidales (UID2621)	94.23	1.09	0	ERR688577_bin.51	PRJEB7774
ERR688649	bin.13	1826998	0.531125	f__Porphyromonadaceae (UID2622)	94.58	2.75	0	ERR688649_bin.13	PRJEB7774
ERR688649	bin.11	2507928	0.431508	o__Clostridiales (UID1212)	98.63	0	0	ERR688649_bin.11	PRJEB7774
ERR688649	bin.12	2818662	0.486139	f__Lachnospiraceae (UID1255)	98.08	0.19	0	ERR688649_bin.12	PRJEB7774
ERR688649	bin.28	3015342	0.435594	f__Lachnospiraceae (UID1286)	98.31	1.76	0	ERR688649_bin.28	PRJEB7774
ERR688649	bin.47_re	2228133	0.61015	o__Clostridiales (UID1212)	90.1	0.67	100	ERR688649_bin.47_re	PRJEB7774
ERR688649	bin.51_re	1752733	0.608833	o__Clostridiales (UID1212)	90.6	1.68	0	ERR688649_bin.51_re	PRJEB7774
ERR688649	bin.9	2269924	0.341972	o__Clostridiales (UID1212)	97.99	0	0	ERR688649_bin.9	PRJEB7774
ERR688649	bin.9_re	2255066	0.472475	o__Selenomonadales (UID1024)	97.6	1.5	0	ERR688649_bin.9_re	PRJEB7774
ERR688568	bin.24	1842645	0.365349	o__Clostridiales (UID1212)	97.99	0	0	ERR688568_bin.24	PRJEB7774
ERR688568	bin.40	2407127	0.372277	o__Clostridiales (UID1212)	96.42	0.34	0	ERR688568_bin.40	PRJEB7774
ERR688568	bin.4	2556704	0.599368	o__Clostridiales (UID1212)	97.28	0	0	ERR688568_bin.4	PRJEB7774
ERR688551	bin.21	1329962	0.276485	k__Bacteria (UID2329)	93.82	1.69	0	ERR688551_bin.21	PRJEB7774
ERR688551	bin.25	2035984	0.600649	p__Actinobacteria (UID2112)	97.58	1.59	0	ERR688551_bin.25	PRJEB7774
ERR688551	bin.32	1265008	0.267351	k__Bacteria (UID2329)	92.42	2.25	0	ERR688551_bin.32	PRJEB7774
ERR688551	bin.31	2410362	0.365697	o__Clostridiales (UID1212)	98.66	0	0	ERR688551_bin.31	PRJEB7774
ERR688551	bin.4	1065745	0.256471	k__Bacteria (UID2329)	93.82	3.37	0	ERR688551_bin.4	PRJEB7774
ERR688551	bin.28	2481421	0.598069	c__Clostridia (UID1118)	91.94	2.36	0	ERR688551_bin.28	PRJEB7774
ERR688551	bin.42	1856209	0.381074	o__Clostridiales (UID1212)	98.66	0	0	ERR688551_bin.42	PRJEB7774
ERR688551	bin.30	3009706	0.58243	o__Clostridiales (UID1120)	99.3	1.17	0	ERR688551_bin.30	PRJEB7774
ERR688551	bin.26	2362681	0.598027	o__Clostridiales (UID1212)	92.18	0	0	ERR688551_bin.26	PRJEB7774
ERR688551	bin.47	2815916	0.412748	f__Lachnospiraceae (UID1286)	99.52	0	0	ERR688551_bin.47	PRJEB7774
ERR688551	bin.37	2614958	0.466225	g__Prevotella (UID2724)	90.2	1.18	0	ERR688551_bin.37	PRJEB7774
ERR688551	bin.45	2686418	0.553588	k__Bacteria (UID2982)	97.96	0	0	ERR688551_bin.45	PRJEB7774
ERR688515	bin.20	2295866	0.375518	o__Clostridiales (UID1212)	96.64	0	0	ERR688515_bin.20	PRJEB7774
ERR688515	bin.22	4358963	0.46568	o__Bacteroidales (UID2657)	97.77	0.12	0	ERR688515_bin.22	PRJEB7774
ERR688515	bin.3	1959222	0.525579	o__Clostridiales (UID1212)	92.33	2.35	0	ERR688515_bin.3	PRJEB7774
ERR688515	bin.55	1993460	0.529224	c__Clostridia (UID1118)	98.39	0	0	ERR688515_bin.55	PRJEB7774
ERR688515	bin.25	1768778	0.382568	o__Clostridiales (UID1212)	96.31	0	0	ERR688515_bin.25	PRJEB7774
ERR688515	bin.61	2099512	0.590199	o__Clostridiales (UID1212)	95.3	1.5	60	ERR688515_bin.61	PRJEB7774
ERR688515	bin.49	2972729	0.453861	g__Prevotella (UID2724)	91.81	3.63	29.41	ERR688515_bin.49	PRJEB7774
ERR688515	bin.60	3001270	0.58293	o__Clostridiales (UID1120)	99.07	2.16	0	ERR688515_bin.60	PRJEB7774
ERR688515	bin.65	3317973	0.514158	p__Bacteroidetes (UID2605)	93.89	2.06	20	ERR688515_bin.65	PRJEB7774
ERR688515	bin.73	1974334	0.614644	o__Clostridiales (UID1212)	95.64	0.67	0	ERR688515_bin.73	PRJEB7774
ERR688515	bin.77	2483154	0.584413	c__Clostridia (UID1118)	94.65	2.36	0	ERR688515_bin.77	PRJEB7774
ERR688650	bin.14	1930929	0.592925	o__Clostridiales (UID1212)	93.23	1.68	100	ERR688650_bin.14	PRJEB7774
ERR688650	bin.21	2268228	0.541824	p__Bacteroidetes (UID2605)	99.52	0.96	0	ERR688650_bin.21	PRJEB7774
ERR688650	bin.23	2305646	0.605711	o__Clostridiales (UID1212)	92.04	0.68	33.33	ERR688650_bin.23	PRJEB7774
ERR688650	bin.33	1854033	0.445081	o__Clostridiales (UID1212)	91.95	0.34	0	ERR688650_bin.33	PRJEB7774
ERR688650	bin.28	2929926	0.373489	o__Clostridiales (UID1212)	97.99	0.67	0	ERR688650_bin.28	PRJEB7774
ERR688650	bin.3	5112490	0.415539	o__Bacteroidales (UID2654)	99.25	0.75	0	ERR688650_bin.3	PRJEB7774
ERR688650	bin.36	2748605	0.552773	p__Proteobacteria (UID3887)	100	0	0	ERR688650_bin.36	PRJEB7774
ERR688650	bin.42	1992276	0.603175	p__Actinobacteria (UID2112)	95.16	0.97	0	ERR688650_bin.42	PRJEB7774
ERR688650	bin.31	3496511	0.414244	f__Lachnospiraceae (UID1286)	96.14	1.13	66.67	ERR688650_bin.31	PRJEB7774
ERR688650	bin.38	4640282	0.448311	o__Bacteroidales (UID2621)	97.88	0.51	0	ERR688650_bin.38	PRJEB7774
ERR688650	bin.47	3156045	0.441835	o__Clostridiales (UID1226)	94.41	3.9	12.5	ERR688650_bin.47	PRJEB7774
ERR688650	bin.43	2419196	0.41096	f__Lachnospiraceae (UID1256)	95.26	0	0	ERR688650_bin.43	PRJEB7774
ERR688650	bin.50	2823910	0.503668	o__Clostridiales (UID1226)	97.47	1.9	33.33	ERR688650_bin.50	PRJEB7774
ERR688614	bin.10	2368786	0.561194	o__Clostridiales (UID1212)	93.54	0.68	0	ERR688614_bin.10	PRJEB7774
ERR688614	bin.36	1197650	0.261521	k__Bacteria (UID2329)	92.7	2.25	0	ERR688614_bin.36	PRJEB7774
ERR688614	bin.45	2025490	0.591996	f__Bifidobacteriaceae (UID1458)	95.97	3.27	9.09	ERR688614_bin.45	PRJEB7774
ERR688614	bin.24	5043377	0.414325	o__Bacteroidales (UID2654)	95.43	1.38	16.67	ERR688614_bin.24	PRJEB7774
ERR688533	bin.11	1915699	0.338982	k__Bacteria (UID2372)	97.13	0.28	0	ERR688533_bin.11	PRJEB7774
ERR688533	bin.1	3210292	0.642804	p__Actinobacteria (UID2112)	96.77	2.42	33.33	ERR688533_bin.1	PRJEB7774
ERR688533	bin.13	3204231	0.583362	p__Bacteroidetes (UID2605)	98.8	0.96	50	ERR688533_bin.13	PRJEB7774
ERR688533	bin.10_re	4233076	0.464334	o__Bacteroidales (UID2657)	98.14	0	0	ERR688533_bin.10_re	PRJEB7774
ERR688533	bin.2	1735126	0.511367	o__Clostridiales (UID1120)	96.45	0	0	ERR688533_bin.2	PRJEB7774
ERR688533	bin.23	2699882	0.331555	o__Clostridiales (UID1212)	97.65	1.68	0	ERR688533_bin.23	PRJEB7774
ERR688533	bin.29	1999891	0.575029	p__Actinobacteria (UID2112)	96.77	0.81	100	ERR688533_bin.29	PRJEB7774
ERR688533	bin.30	2525249	0.432757	o__Clostridiales (UID1212)	98.63	0	0	ERR688533_bin.30	PRJEB7774
ERR688533	bin.28	1853761	0.593518	o__Clostridiales (UID1212)	93.92	0.67	100	ERR688533_bin.28	PRJEB7774
ERR688533	bin.4	2501878	0.414164	f__Lachnospiraceae (UID1286)	91.79	0.48	100	ERR688533_bin.4	PRJEB7774
ERR688533	bin.48	2087819	0.543243	p__Bacteroidetes (UID2605)	98.24	0.96	0	ERR688533_bin.48	PRJEB7774
ERR688533	bin.19_re	2658531	0.55593	k__Bacteria (UID2982)	97.96	0	0	ERR688533_bin.19_re	PRJEB7774
ERR688641	bin.32	2021422	0.474237	o__Selenomonadales (UID1024)	99.28	2.1	0	ERR688641_bin.32	PRJEB7774
ERR688641	bin.41	2749994	0.552852	k__Bacteria (UID2982)	97.96	0	0	ERR688641_bin.41	PRJEB7774
ERR688641	bin.7	2565599	0.419371	f__Lachnospiraceae (UID1256)	98.25	0	0	ERR688641_bin.7	PRJEB7774
ERR688641	bin.56	3031269	0.433918	o__Clostridiales (UID1226)	99.37	1.9	20	ERR688641_bin.56	PRJEB7774
ERR688605	bin.3	1719920	0.528684	o__Clostridiales (UID1212)	92.95	0	0	ERR688605_bin.3	PRJEB7774
ERR688605	bin.34	2967023	0.44022	o__Clostridiales (UID1212)	99.33	0	0	ERR688605_bin.34	PRJEB7774
ERR688605	bin.26	2566333	0.597627	c__Clostridia (UID1118)	95.16	0.27	0	ERR688605_bin.26	PRJEB7774
ERR688605	bin.4	2047141	0.415686	o__Clostridiales (UID1212)	92.62	1.01	0	ERR688605_bin.4	PRJEB7774
ERR688605	bin.38	2375893	0.561163	o__Clostridiales (UID1212)	91.84	0.68	0	ERR688605_bin.38	PRJEB7774
ERR688605	bin.19	2007302	0.629981	f__Bifidobacteriaceae (UID1462)	96.26	0	0	ERR688605_bin.19	PRJEB7774
ERR688605	bin.49	2235180	0.376578	o__Clostridiales (UID1212)	95.87	3.58	14.29	ERR688605_bin.49	PRJEB7774
ERR688605	bin.8	2825053	0.583055	k__Bacteria (UID2982)	93.65	1.4	0	ERR688605_bin.8	PRJEB7774
ERR688605	bin.9	2244276	0.383554	o__Clostridiales (UID1212)	97.32	0.67	0	ERR688605_bin.9	PRJEB7774
ERR688605	bin.43	2657372	0.586108	o__Clostridiales (UID1120)	93.71	1.17	0	ERR688605_bin.43	PRJEB7774
ERR688506	bin.16	2004292	0.594472	f__Bifidobacteriaceae (UID1458)	98.45	1.1	33.33	ERR688506_bin.16	PRJEB7774
ERR688506	bin.23	1875963	0.530093	p__Actinobacteria (UID2112)	99.19	0.81	0	ERR688506_bin.23	PRJEB7774
ERR688506	bin.22	2207401	0.603593	p__Actinobacteria (UID2112)	99.19	2.22	0	ERR688506_bin.22	PRJEB7774
ERR688506	bin.46	1201431	0.267558	k__Bacteria (UID2329)	92.37	0	0	ERR688506_bin.46	PRJEB7774
ERR688506	bin.36_re	2082774	0.595256	o__Clostridiales (UID1212)	93.2	0	0	ERR688506_bin.36_re	PRJEB7774
ERR688506	bin.40	1319953	0.268774	k__Bacteria (UID2329)	93.82	0	0	ERR688506_bin.40	PRJEB7774
ERR688506	bin.25	2369115	0.537294	o__Clostridiales (UID1212)	92.35	2.01	0	ERR688506_bin.25	PRJEB7774
ERR688506	bin.51	1348096	0.368808	o__Clostridiales (UID1212)	90.04	1.01	0	ERR688506_bin.51	PRJEB7774
ERR688506	bin.48	2474816	0.441034	o__Clostridiales (UID1212)	91.13	4.03	28.57	ERR688506_bin.48	PRJEB7774
ERR688506	bin.72	2028052	0.330553	o__Clostridiales (UID1212)	96.64	0	0	ERR688506_bin.72	PRJEB7774
ERR688506	bin.56	2591157	0.446169	o__Clostridiales (UID1212)	98.32	0	0	ERR688506_bin.56	PRJEB7774
ERR688506	bin.79	2414019	0.636456	p__Actinobacteria (UID2112)	94.26	0.27	0	ERR688506_bin.79	PRJEB7774
ERR688506	bin.57	3260072	0.51349	p__Bacteroidetes (UID2605)	94.13	1.83	20	ERR688506_bin.57	PRJEB7774
ERR710432	bin.2	1105615	0.276202	k__Bacteria (UID2329)	92.42	2.25	0	ERR710432_bin.2	PRJEB7774
ERR710432	bin.30	2302751	0.332268	o__Clostridiales (UID1212)	95.33	0.73	0	ERR710432_bin.30	PRJEB7774
ERR710432	bin.26	2961447	0.43878	o__Clostridiales (UID1212)	99.33	0.34	0	ERR710432_bin.26	PRJEB7774
ERR710432	bin.39	2257719	0.545571	p__Bacteroidetes (UID2605)	99.04	0.96	0	ERR710432_bin.39	PRJEB7774
ERR710432	bin.42	2185939	0.42329	f__Lachnospiraceae (UID1286)	97.79	1.13	66.67	ERR710432_bin.42	PRJEB7774
ERR710432	bin.49	1341113	0.266374	k__Bacteria (UID2329)	92.42	2.25	0	ERR710432_bin.49	PRJEB7774
ERR710432	bin.37	1941495	0.535271	o__Clostridiales (UID1212)	97.32	0	0	ERR710432_bin.37	PRJEB7774
ERR710432	bin.3_re	2453953	0.586676	o__Clostridiales (UID1212)	91.16	1.68	0	ERR710432_bin.3_re	PRJEB7774
ERR710432	bin.68	2149772	0.629703	f__Bifidobacteriaceae (UID1462)	96.13	3.49	40	ERR710432_bin.68	PRJEB7774
ERR710432	bin.45	2053109	0.407225	o__Clostridiales (UID1212)	99.33	1.01	0	ERR710432_bin.45	PRJEB7774
ERR710432	bin.56	3758951	0.468245	o__Bacteroidales (UID2657)	93.93	0.12	0	ERR710432_bin.56	PRJEB7774
ERR710432	bin.65	2194048	0.534886	o__Clostridiales (UID1212)	96.42	1.68	0	ERR710432_bin.65	PRJEB7774
ERR710432	bin.60	2920734	0.549889	p__Bacteroidetes (UID2605)	99.04	0.51	66.67	ERR710432_bin.60	PRJEB7774
ERR688511	bin.19	1634039	0.392098	g__Streptococcus (UID684)	95.19	0.15	0	ERR688511_bin.19	PRJEB7774
ERR688511	bin.11	2099701	0.588082	o__Clostridiales (UID1212)	96.6	0	0	ERR688511_bin.11	PRJEB7774
ERR688511	bin.22	2607444	0.418082	f__Lachnospiraceae (UID1286)	99.52	0.72	0	ERR688511_bin.22	PRJEB7774
ERR688511	bin.32	2066860	0.576564	p__Actinobacteria (UID2112)	100	0	0	ERR688511_bin.32	PRJEB7774
ERR688511	bin.17	2204078	0.566382	o__Clostridiales (UID1212)	92.48	1.84	25	ERR688511_bin.17	PRJEB7774
ERR688511	bin.26	2349119	0.420922	f__Lachnospiraceae (UID1256)	98.63	0	0	ERR688511_bin.26	PRJEB7774
ERR688610	bin.13	1938373	0.530674	c__Clostridia (UID1118)	97.58	0	0	ERR688610_bin.13	PRJEB7774
ERR688610	bin.15	2041085	0.606283	o__Clostridiales (UID1212)	91.95	1.34	50	ERR688610_bin.15	PRJEB7774
ERR688610	bin.12	3046778	0.605261	c__Clostridia (UID1118)	95.16	2.69	0	ERR688610_bin.12	PRJEB7774
ERR688610	bin.27_re	2080673	0.532988	o__Clostridiales (UID1212)	90.79	0	0	ERR688610_bin.27_re	PRJEB7774
ERR688610	bin.30	2071756	0.475613	o__Selenomonadales (UID1024)	100	1.05	0	ERR688610_bin.30	PRJEB7774
ERR688610	bin.3	2850620	0.420894	o__Clostridiales (UID1212)	94.8	4.29	8.33	ERR688610_bin.3	PRJEB7774
ERR688610	bin.41	2461070	0.41886	f__Lachnospiraceae (UID1286)	96.62	0	0	ERR688610_bin.41	PRJEB7774
ERR688610	bin.45	2069524	0.44319	o__Clostridiales (UID1212)	95.97	0	0	ERR688610_bin.45	PRJEB7774
ERR688610	bin.4	2308863	0.584013	o__Clostridiales (UID1212)	97.32	1.34	0	ERR688610_bin.4	PRJEB7774
ERR688610	bin.84	1003518	0.241527	k__Bacteria (UID2329)	93.82	1.85	0	ERR688610_bin.84	PRJEB7774
ERR688610	bin.50	2520086	0.584516	c__Clostridia (UID1118)	97.18	1.88	0	ERR688610_bin.50	PRJEB7774
ERR688610	bin.48	2055012	0.405864	o__Clostridiales (UID1212)	98.66	1.01	0	ERR688610_bin.48	PRJEB7774
ERR688610	bin.57	1837733	0.498944	c__Clostridia (UID1118)	97.55	0.81	0	ERR688610_bin.57	PRJEB7774
ERR688610	bin.83	1731341	0.4385	o__Clostridiales (UID1120)	95.74	0	0	ERR688610_bin.83	PRJEB7774
ERR688610	bin.40	2944085	0.497381	f__Lachnospiraceae (UID1286)	97.09	0.24	0	ERR688610_bin.40	PRJEB7774
ERR688610	bin.80	1903156	0.533893	c__Clostridia (UID1118)	96.77	1.08	0	ERR688610_bin.80	PRJEB7774
ERR688610	bin.56	2341764	0.413231	o__Clostridiales (UID1212)	94.3	0.69	0	ERR688610_bin.56	PRJEB7774
ERR688610	bin.89	3165017	0.516971	p__Bacteroidetes (UID2605)	94.29	1.83	20	ERR688610_bin.89	PRJEB7774
ERR688520	bin.16	2089087	0.407274	o__Clostridiales (UID1212)	99.33	1.01	0	ERR688520_bin.16	PRJEB7774
ERR688520	bin.18	2489760	0.600669	c__Clostridia (UID1118)	96.37	2.28	0	ERR688520_bin.18	PRJEB7774
ERR688520	bin.1	2444262	0.561958	o__Clostridiales (UID1212)	97.28	0.82	50	ERR688520_bin.1	PRJEB7774
ERR688520	bin.29	2166138	0.533356	o__Clostridiales (UID1212)	95.97	0	0	ERR688520_bin.29	PRJEB7774
ERR688520	bin.36	2073998	0.438512	o__Selenomonadales (UID1024)	95.79	1.5	0	ERR688520_bin.36	PRJEB7774
ERR688520	bin.44	2062143	0.546449	p__Bacteroidetes (UID2605)	98.08	0.96	0	ERR688520_bin.44	PRJEB7774
ERR688520	bin.49	2203182	0.593104	o__Clostridiales (UID1212)	98.27	0.17	100	ERR688520_bin.49	PRJEB7774
ERR688520	bin.37	2329740	0.383451	o__Clostridiales (UID1212)	96.64	3.69	0	ERR688520_bin.37	PRJEB7774
ERR688520	bin.48	2966444	0.582782	o__Clostridiales (UID1120)	97.9	1.17	0	ERR688520_bin.48	PRJEB7774
ERR688520	bin.50	2776350	0.43661	f__Lachnospiraceae (UID1286)	95.65	2.48	12.5	ERR688520_bin.50	PRJEB7774
ERR688599	bin.25	2052072	0.326912	o__Lactobacillales (UID374)	97.71	1.68	0	ERR688599_bin.25	PRJEB7774
ERR688599	bin.23_re	2746302	0.631892	p__Actinobacteria (UID2112)	99.12	2.22	25	ERR688599_bin.23_re	PRJEB7774
ERR688599	bin.37	1791520	0.507939	o__Lactobacillales (UID355)	94.01	0.55	0	ERR688599_bin.37	PRJEB7774
ERR688599	bin.32	2257817	0.583165	o__Clostridiales (UID1212)	99.32	0	0	ERR688599_bin.32	PRJEB7774
ERR688599	bin.21	3187327	0.445938	o__Lactobacillales (UID462)	99.38	2.78	0	ERR688599_bin.21	PRJEB7774
ERR688599	bin.24	2102222	0.630205	f__Bifidobacteriaceae (UID1462)	99.31	0.92	33.33	ERR688599_bin.24	PRJEB7774
ERR688599	bin.18	2659718	0.38148	o__Clostridiales (UID1212)	93.29	1.01	0	ERR688599_bin.18	PRJEB7774
ERR688599	bin.39	2001504	0.601162	p__Actinobacteria (UID2112)	96.11	0.81	0	ERR688599_bin.39	PRJEB7774
ERR688636	bin.11	1763489	0.540425	p__Actinobacteria (UID2112)	100	0.12	0	ERR688636_bin.11	PRJEB7774
ERR688636	bin.16	1509941	0.391111	g__Streptococcus (UID684)	90.82	0.95	71.43	ERR688636_bin.16	PRJEB7774
ERR688636	bin.35	2224417	0.384789	o__Clostridiales (UID1212)	90.88	1.01	0	ERR688636_bin.35	PRJEB7774
ERR688636	bin.30	2352981	0.637371	p__Actinobacteria (UID2112)	90.53	1.61	50	ERR688636_bin.30	PRJEB7774
ERR688636	bin.50_re	2154818	0.602042	p__Actinobacteria (UID2112)	97.58	0.81	0	ERR688636_bin.50_re	PRJEB7774
ERR688636	bin.44	2943941	0.436159	f__Lachnospiraceae (UID1286)	98.07	1.76	0	ERR688636_bin.44	PRJEB7774
ERR688636	bin.64	2092446	0.609567	o__Clostridiales (UID1212)	91.91	0.48	100	ERR688636_bin.64	PRJEB7774
ERR688636	bin.63	2312013	0.417722	f__Lachnospiraceae (UID1256)	96.49	0	0	ERR688636_bin.63	PRJEB7774
ERR688636	bin.58	3177260	0.286146	o__Clostridiales (UID1120)	99.12	2.11	25	ERR688636_bin.58	PRJEB7774
ERR688591	bin.25	2056704	0.55862	o__Clostridiales (UID1212)	90.93	1.34	0	ERR688591_bin.25	PRJEB7774
ERR688591	bin.33	2183440	0.626835	f__Bifidobacteriaceae (UID1462)	99.42	0	0	ERR688591_bin.33	PRJEB7774
ERR688591	bin.18	2674756	0.33906	o__Clostridiales (UID1212)	99.33	2.01	0	ERR688591_bin.18	PRJEB7774
ERR688591	bin.34	2627958	0.556698	k__Bacteria (UID2982)	96.6	0	0	ERR688591_bin.34	PRJEB7774
ERR688591	bin.39	2542984	0.419032	f__Lachnospiraceae (UID1286)	96.67	0	0	ERR688591_bin.39	PRJEB7774
ERR688573	bin.25	1545140	0.546149	p__Actinobacteria (UID2112)	93.61	0.12	0	ERR688573_bin.25	PRJEB7774
ERR688573	bin.21	2191667	0.563673	o__Clostridiales (UID1212)	94.56	0	0	ERR688573_bin.21	PRJEB7774
ERR688573	bin.29	2342344	0.542785	p__Bacteroidetes (UID2605)	99.04	1.92	25	ERR688573_bin.29	PRJEB7774
ERR688573	bin.35	1918374	0.536981	o__Clostridiales (UID1212)	97.32	0.67	0	ERR688573_bin.35	PRJEB7774
ERR688573	bin.41	2023569	0.601937	p__Actinobacteria (UID2112)	94.35	1.61	50	ERR688573_bin.41	PRJEB7774
ERR688573	bin.34	2523701	0.444762	o__Clostridiales (UID1212)	94.97	0	0	ERR688573_bin.34	PRJEB7774
ERR688573	bin.28	2796451	0.554878	k__Bacteria (UID2982)	97.96	0	0	ERR688573_bin.28	PRJEB7774
ERR688573	bin.44	1970709	0.617599	o__Clostridiales (UID1212)	90.94	0	0	ERR688573_bin.44	PRJEB7774
ERR688573	bin.39	2833656	0.584721	c__Clostridia (UID1118)	96.37	1.88	0	ERR688573_bin.39	PRJEB7774
ERR688573	bin.46	2156432	0.432495	f__Lachnospiraceae (UID1256)	97.66	1.17	50	ERR688573_bin.46	PRJEB7774
ERR688573	bin.43	3033083	0.603062	p__Bacteroidetes (UID2605)	96.02	1.3	25	ERR688573_bin.43	PRJEB7774
ERR688573	bin.45	1988565	0.591778	o__Clostridiales (UID1212)	92.96	1.34	0	ERR688573_bin.45	PRJEB7774
ERR688573	bin.63	2462626	0.63868	p__Actinobacteria (UID2112)	96.66	0	0	ERR688573_bin.63	PRJEB7774
ERR688573	bin.57	2865854	0.583065	o__Clostridiales (UID1120)	97.55	1.17	0	ERR688573_bin.57	PRJEB7774
ERR688573	bin.6	2520392	0.449859	o__Clostridiales (UID1212)	97.65	0	0	ERR688573_bin.6	PRJEB7774
ERR688618	bin.19	1417145	0.34712	k__Bacteria (UID2329)	96.63	1.12	0	ERR688618_bin.19	PRJEB7774
ERR688618	bin.20	1825834	0.627402	o__Clostridiales (UID1212)	90.6	0.56	33.33	ERR688618_bin.20	PRJEB7774
ERR688618	bin.13	2590841	0.418178	f__Lachnospiraceae (UID1286)	98.15	0	0	ERR688618_bin.13	PRJEB7774
ERR688618	bin.15	2670172	0.428829	o__Clostridiales (UID1212)	98.63	0	0	ERR688618_bin.15	PRJEB7774
ERR688618	bin.22	2856964	0.374204	o__Clostridiales (UID1212)	98.66	0.67	0	ERR688618_bin.22	PRJEB7774
ERR688618	bin.23	3006667	0.587233	p__Bacteroidetes (UID2605)	98.32	1.39	60	ERR688618_bin.23	PRJEB7774
ERR688618	bin.30	1928203	0.496198	o__Clostridiales (UID1212)	93.94	1.68	0	ERR688618_bin.30	PRJEB7774
ERR688618	bin.39	1877382	0.516652	o__Clostridiales (UID1120)	92.28	2.45	0	ERR688618_bin.39	PRJEB7774
ERR688618	bin.29	2656024	0.556788	k__Bacteria (UID2982)	97.96	0	0	ERR688618_bin.29	PRJEB7774
ERR688618	bin.59	1730023	0.373986	o__Clostridiales (UID1120)	98.6	0	0	ERR688618_bin.59	PRJEB7774
ERR688618	bin.41	2245919	0.388174	o__Clostridiales (UID1212)	97.99	0.34	0	ERR688618_bin.41	PRJEB7774
ERR688618	bin.61	2292145	0.334232	k__Bacteria (UID2372)	97.84	1.25	14.29	ERR688618_bin.61	PRJEB7774
ERR688618	bin.49_re	2315875	0.59212	o__Clostridiales (UID1212)	90.6	0.67	0	ERR688618_bin.49_re	PRJEB7774
ERR688618	bin.69	2194546	0.565076	p__Bacteroidetes (UID2605)	95.19	0	0	ERR688618_bin.69	PRJEB7774
ERR688618	bin.71	2577998	0.627444	o__Clostridiales (UID1212)	94.97	0	0	ERR688618_bin.71	PRJEB7774
ERR688618	bin.72	2623019	0.381322	o__Clostridiales (UID1212)	95.75	2.24	0	ERR688618_bin.72	PRJEB7774
ERR688537	bin.23	1998411	0.646077	f__Bifidobacteriaceae (UID1458)	98.94	0.23	0	ERR688537_bin.23	PRJEB7774
ERR688537	bin.14	2740886	0.376431	k__Bacteria (UID2372)	100	0	0	ERR688537_bin.14	PRJEB7774
ERR688537	bin.18	3323906	0.489756	o__Clostridiales (UID1226)	96.2	0.47	0	ERR688537_bin.18	PRJEB7774
ERR688537	bin.42	3042328	0.470947	o__Clostridiales (UID1226)	99.37	0.95	50	ERR688537_bin.42	PRJEB7774
ERR688537	bin.6_re	2593701	0.503942	o__Clostridiales (UID1212)	96.64	0	0	ERR688537_bin.6_re	PRJEB7774
ERR688564	bin.23	2310057	0.636812	o__Clostridiales (UID1212)	97.28	0.87	33.33	ERR688564_bin.23	PRJEB7774
ERR688564	bin.31	1150590	0.270022	k__Bacteria (UID2329)	91.29	1.12	0	ERR688564_bin.31	PRJEB7774
ERR688564	bin.26	2154977	0.386102	o__Clostridiales (UID1212)	97.99	0.34	0	ERR688564_bin.26	PRJEB7774
ERR688564	bin.5	1956721	0.44498	o__Clostridiales (UID1212)	97.99	0.34	0	ERR688564_bin.5	PRJEB7774
ERR688564	bin.62	1656405	0.656297	p__Actinobacteria (UID2112)	96.77	0.97	50	ERR688564_bin.62	PRJEB7774
ERR688564	bin.29	2275143	0.594009	o__Clostridiales (UID1212)	93.2	0	0	ERR688564_bin.29	PRJEB7774
ERR688564	bin.50_re	2238079	0.520418	p__Firmicutes (UID1022)	99.37	0.63	0	ERR688564_bin.50_re	PRJEB7774
ERR688564	bin.79	2290483	0.587652	o__Clostridiales (UID1212)	97.85	0	0	ERR688564_bin.79	PRJEB7774
ERR688564	bin.90	1804964	0.382854	o__Clostridiales (UID1212)	95.3	1.34	50	ERR688564_bin.90	PRJEB7774
ERR688528	bin.10	1973343	0.575974	p__Actinobacteria (UID2112)	98.39	0.81	100	ERR688528_bin.10	PRJEB7774
ERR688528	bin.24	2035090	0.375318	o__Clostridiales (UID1212)	97.32	0	0	ERR688528_bin.24	PRJEB7774
ERR688528	bin.1	2508858	0.534814	o__Clostridiales (UID1212)	97.99	0.67	0	ERR688528_bin.1	PRJEB7774
ERR688528	bin.29	2566678	0.563698	o__Clostridiales (UID1212)	95.08	1.01	0	ERR688528_bin.29	PRJEB7774
ERR688528	bin.35	2048326	0.593098	p__Actinobacteria (UID2112)	100	1.81	0	ERR688528_bin.35	PRJEB7774
ERR688528	bin.36	1886526	0.534914	o__Clostridiales (UID1212)	95.97	0	0	ERR688528_bin.36	PRJEB7774
ERR688528	bin.47	1875743	0.389688	o__Clostridiales (UID1212)	96.85	0.34	0	ERR688528_bin.47	PRJEB7774
ERR688528	bin.49	2455868	0.419523	f__Lachnospiraceae (UID1286)	98.07	1.21	33.33	ERR688528_bin.49	PRJEB7774
ERR688528	bin.54	2313728	0.420268	o__Clostridiales (UID1212)	98.62	0	0	ERR688528_bin.54	PRJEB7774
ERR688528	bin.59	1127950	0.2763	k__Bacteria (UID2329)	92.42	1.12	0	ERR688528_bin.59	PRJEB7774
ERR688528	bin.42_re	2821575	0.445516	o__Clostridiales (UID1212)	98.66	0	0	ERR688528_bin.42_re	PRJEB7774
ERR688528	bin.80	2211678	0.61585	p__Actinobacteria (UID2112)	96.26	0.4	0	ERR688528_bin.80	PRJEB7774
ERR688528	bin.61	2112576	0.547356	p__Bacteroidetes (UID2605)	96.15	1.6	0	ERR688528_bin.61	PRJEB7774
ERR688528	bin.9	2250789	0.439486	o__Clostridiales (UID1212)	97.76	0	0	ERR688528_bin.9	PRJEB7774
ERR688528	bin.62	2266507	0.59813	f__Bifidobacteriaceae (UID1462)	100	0.35	0	ERR688528_bin.62	PRJEB7774
ERR688528	bin.57	2569848	0.600905	c__Clostridia (UID1118)	94.9	4.77	22.22	ERR688528_bin.57	PRJEB7774
ERR688528	bin.79	2575070	0.420014	o__Clostridiales (UID1212)	98.66	0	0	ERR688528_bin.79	PRJEB7774
ERR688582	bin.3	1671403	0.285405	k__Bacteria (UID2328)	98.67	0.11	0	ERR688582_bin.3	PRJEB7774
ERR688582	bin.31_re	1183085	0.267554	k__Bacteria (UID2329)	91.29	0.16	0	ERR688582_bin.31_re	PRJEB7774
ERR688582	bin.33	2258023	0.614617	o__Clostridiales (UID1212)	92.56	0.69	100	ERR688582_bin.33	PRJEB7774
ERR688582	bin.47_re	2011300	0.601094	o__Clostridiales (UID1212)	90.47	3.02	40	ERR688582_bin.47_re	PRJEB7774
ERR688582	bin.39	2188443	0.415213	o__Clostridiales (UID1212)	92.72	1.17	0	ERR688582_bin.39	PRJEB7774
ERR688582	bin.54	1273670	0.260096	k__Bacteria (UID2329)	92.7	3.37	0	ERR688582_bin.54	PRJEB7774
ERR688582	bin.43	2943121	0.583399	c__Clostridia (UID1118)	96.77	2.69	0	ERR688582_bin.43	PRJEB7774
ERR688582	bin.48	2067945	0.598074	p__Actinobacteria (UID2112)	100	2.42	33.33	ERR688582_bin.48	PRJEB7774
ERR688582	bin.38	2253259	0.419534	f__Lachnospiraceae (UID1256)	97.21	0.39	0	ERR688582_bin.38	PRJEB7774
ERR688582	bin.26	1885162	0.535528	c__Clostridia (UID1118)	99.19	1.08	0	ERR688582_bin.26	PRJEB7774
ERR688582	bin.28	2030350	0.494802	o__Clostridiales (UID1212)	93.6	1.34	0	ERR688582_bin.28	PRJEB7774
ERR688582	bin.47	2692700	0.555336	k__Bacteria (UID2982)	97.96	0.68	0	ERR688582_bin.47	PRJEB7774
ERR688582	bin.65	2363895	0.602313	o__Clostridiales (UID1212)	95.22	0	0	ERR688582_bin.65	PRJEB7774
ERR688582	bin.69	2394289	0.51443	p__Firmicutes (UID1022)	100	1.27	0	ERR688582_bin.69	PRJEB7774
ERR688582	bin.61	1862467	0.343006	k__Bacteria (UID2372)	94.2	1.79	20	ERR688582_bin.61	PRJEB7774
ERR688582	bin.63	2266887	0.527773	c__Clostridia (UID1118)	99.19	0	0	ERR688582_bin.63	PRJEB7774
ERR688582	bin.66	3130890	0.581582	o__Clostridiales (UID1120)	99.18	1.17	0	ERR688582_bin.66	PRJEB7774
ERR710427	bin.12	1987711	0.393406	o__Clostridiales (UID1212)	98.66	0	0	ERR710427_bin.12	PRJEB7774
ERR710427	bin.29	996138	0.243084	k__Bacteria (UID2329)	93.82	2.41	0	ERR710427_bin.29	PRJEB7774
ERR710427	bin.10	2625453	0.590909	o__Clostridiales (UID1212)	99.23	1.36	100	ERR710427_bin.10	PRJEB7774
ERR710427	bin.39	1999334	0.387163	o__Clostridiales (UID1212)	97.32	0.56	0	ERR710427_bin.39	PRJEB7774
ERR710427	bin.15	2150791	0.341831	o__Clostridiales (UID1212)	97.76	1.01	0	ERR710427_bin.15	PRJEB7774
ERR710427	bin.13	2700338	0.425661	o__Clostridiales (UID1212)	96.36	1.01	0	ERR710427_bin.13	PRJEB7774
ERR710427	bin.24	2672468	0.407483	o__Clostridiales (UID1212)	99.33	2.35	25	ERR710427_bin.24	PRJEB7774
ERR710427	bin.27	2715177	0.422455	o__Clostridiales (UID1212)	99.33	0	0	ERR710427_bin.27	PRJEB7774
ERR710427	bin.43	3054189	0.581997	o__Clostridiales (UID1120)	99.3	1.17	0	ERR710427_bin.43	PRJEB7774
ERR710427	bin.28	2740602	0.448435	o__Clostridiales (UID1212)	98.99	0	0	ERR710427_bin.28	PRJEB7774
ERR710427	bin.44	3164969	0.444159	o__Clostridiales (UID1212)	98.66	0	0	ERR710427_bin.44	PRJEB7774
ERR710427	bin.87	1546905	0.392645	g__Streptococcus (UID684)	96.01	0.95	20	ERR710427_bin.87	PRJEB7774
ERR710427	bin.5	2345699	0.537579	o__Clostridiales (UID1212)	92.39	0	0	ERR710427_bin.5	PRJEB7774
ERR710427	bin.58	4282621	0.421041	o__Bacteroidales (UID2654)	96.23	0.88	50	ERR710427_bin.58	PRJEB7774
ERR710427	bin.7	1969597	0.549284	p__Bacteroidetes (UID2605)	95.03	0.96	0	ERR710427_bin.7	PRJEB7774
ERR710427	bin.85	2310046	0.376285	o__Clostridiales (UID1212)	99.33	0	0	ERR710427_bin.85	PRJEB7774
ERR710427	bin.66	2154085	0.439953	o__Clostridiales (UID1212)	93.67	2.18	25	ERR710427_bin.66	PRJEB7774
ERR710427	bin.59_re	2996558	0.485898	o__Bacteroidales (UID2617)	99.43	0.75	0	ERR710427_bin.59_re	PRJEB7774
ERR710427	bin.59	4346586	0.45295	o__Bacteroidales (UID2621)	96.54	0.51	0	ERR710427_bin.59	PRJEB7774
ERR688639	bin.2	2251954	0.622836	o__Clostridiales (UID1212)	92.95	0.34	0	ERR688639_bin.2	PRJEB7774
ERR688639	bin.14	2247046	0.493319	o__Clostridiales (UID1226)	93.57	1.48	66.67	ERR688639_bin.14	PRJEB7774
ERR688639	bin.34	1952462	0.587409	o__Clostridiales (UID1212)	90.27	0	0	ERR688639_bin.34	PRJEB7774
ERR688639	bin.25	2479493	0.419784	f__Lachnospiraceae (UID1286)	95.63	0.72	100	ERR688639_bin.25	PRJEB7774
ERR688639	bin.4	2515738	0.634063	p__Actinobacteria (UID2112)	94.28	3.49	80	ERR688639_bin.4	PRJEB7774
ERR688639	bin.50	2258122	0.598824	f__Bifidobacteriaceae (UID1462)	98.62	0.46	0	ERR688639_bin.50	PRJEB7774
ERR688639	bin.49	2065728	0.600448	p__Actinobacteria (UID2112)	99.19	0.81	0	ERR688639_bin.49	PRJEB7774
ERR688639	bin.55	2521572	0.492477	f__Lachnospiraceae (UID1255)	95.24	0.19	0	ERR688639_bin.55	PRJEB7774
ERR688639	bin.7	1768193	0.539616	o__Clostridiales (UID1212)	93.29	0	0	ERR688639_bin.7	PRJEB7774
ERR688639	bin.59	2194140	0.610527	o__Clostridiales (UID1212)	90.67	0	0	ERR688639_bin.59	PRJEB7774
ERR688558	bin.12	1976457	0.529074	o__Clostridiales (UID1212)	97.32	0	0	ERR688558_bin.12	PRJEB7774
[truncated: 3,882 more rows]

## Sheet: Table S3
Table S3. Data volume of samples
Project ID	Sample_ID	Download sequencing data	High quality sequencing data	Number of High quality reads	Number of assembled contigs	Total length of contigs (bp)	N50 length of contigs (bp)	Mapped reads ratio(SGB)	depth(SGB)
PRJDB4176	DRR127638	4392262187	4323495212	29372854	17446	63849185	6634	0.724267	67.7142
PRJDB4176	DRR127700	4536585291	4475967901	30364602	30379	91439962	4400	0.75666	48.9498
PRJDB4176	DRR127708	3987681761	3933127923	26693112	40862	177917500	9318	0.770625	22.1065
PRJDB4176	DRR127588	5592064154	5516518264	37467448	14890	58079413	7092	0.771647	94.9823
PRJDB4176	DRR162776	4533125582	4481687542	30288320	19205	64430884	4774	0.786709	69.5581
PRJDB4176	DRR127579	6076662716	5979725449	40800984	21165	79702346	7355	0.789892	75.0257
PRJDB4176	DRR127583	6871403826	6732387838	46083124	34910	105849035	4268	0.790075	63.6037
PRJDB4176	DRR127619	4991972078	4937846572	33415614	9095	77754034	36481	0.790896	63.506
PRJDB4176	DRR127649	5738425209	5661000418	38462458	38447	110846005	3827	0.796377	51.0709
PRJDB4176	DRR127718	5221622815	5130680343	35001430	14640	81060810	20705	0.797762	63.2942
PRJDB4176	DRR127704	5873187832	5796897711	39316064	34171	160386086	14920	0.799433	36.1434
PRJDB4176	DRR127597	4888766664	4823678390	32748816	54216	179754230	5172	0.799605	26.8349
PRJDB4176	DRR127685	6025260440	5944435237	40350228	48338	185818000	6867	0.801088	31.9906
PRJDB4176	DRR127617	4771753337	4713529243	31959512	29577	89151339	4421	0.801463	52.8711
PRJDB4176	DRR127669	3490667721	3446277013	23364866	25409	133681615	19978	0.80703	25.7797
PRJDB4176	DRR127666	5739012149	5671780186	38429644	38374	130161211	5311	0.80947	43.575
PRJDB4176	DRR127692	5212777494	5150940843	34883492	28334	83662458	4037	0.810943	61.5681
PRJDB4176	DRR127720	6960096202	6824616367	46713988	48552	149922338	4204	0.814329	45.521
PRJDB4176	DRR127580	6252293877	6148567546	41966428	35534	109732156	4367	0.815917	56.0325
PRJDB4176	DRR127634	9939899085	9795070558	66523252	26489	169069148	23955	0.817444	57.9353
PRJDB4176	DRR127559	6378836336	6285466798	42745606	34505	172714614	13231	0.819329	36.3922
PRJDB4176	DRR127596	5331619173	5252598257	35766652	37730	143757472	6754	0.821572	36.5379
PRJDB4176	DRR127674	6595493462	6490728102	44231206	34080	193578032	20944	0.822933	33.5303
PRJDB4176	DRR127532	4923550468	4873823624	32962646	30239	147988246	13645	0.825819	32.9339
PRJDB4176	DRR127713	6844558145	6747477482	45805630	15533	99306576	34886	0.826216	67.9459
PRJDB4176	DRR127628	5978887632	5908577891	40039714	36049	108205338	4011	0.826316	54.6052
PRJDB4176	DRR127707	8557938486	8444084691	57340296	28539	173092953	23396	0.827101	48.7835
PRJDB4176	DRR162778	8218292553	8094015439	55047194	65527	286328212	9618	0.827745	28.2683
PRJDB4176	DRR127646	5807760372	5715574690	39019084	43785	122638703	3571	0.82781	46.605
PRJDB4176	DRR127789	6668054752	6559640445	44914702	52233	253594815	15248	0.831647	25.8666
PRJDB4176	DRR127514	2090332272	2068164726	14020526	23517	86749044	7439	0.832319	23.8408
PRJDB4176	DRR127721	6215965208	6125435231	41736796	18237	98762600	14870	0.835834	62.0218
PRJDB4176	DRR127616	6472369661	6389556043	43421878	35943	115168496	4943	0.836747	55.4801
PRJDB4176	DRR127647	5299259399	5219850769	35718314	18849	100680503	16232	0.837211	51.8457
PRJDB4176	DRR127603	4405320619	4351753167	29512700	47521	145330461	4121	0.843057	29.9438
PRJDB4176	DRR127567	5519147080	5413596920	37017846	18230	82684931	9477	0.845685	65.4726
PRJDB4176	DRR127672	5975197450	5890460614	40061832	20691	121051940	18247	0.846414	48.6606
PRJDB4176	DRR127625	6063214733	5986962716	40612530	32791	100797868	4526	0.847465	59.3957
PRJDB4176	DRR127613	5711315605	5622304324	38338222	46786	171610573	6148	0.849074	32.762
PRJDB4176	DRR162779	3505552173	3452775999	23485074	32930	148592910	9289	0.851537	23.2365
PRJDB4176	DRR162777	4822525748	4753435484	32307942	21384	149823557	24862	0.852401	31.7269
PRJDB4176	DRR127557	4710443973	4650373066	31664266	28346	72163508	3002	0.853526	64.4422
PRJDB4176	DRR127594	5162789720	5084985374	34636946	34668	81051913	2566	0.856527	62.7374
PRJDB4176	DRR127683	6041888886	5956947588	40404220	19516	102348851	13326	0.859139	58.2024
PRJDB4176	DRR127476	8235608463	8068729636	55849322	65808	251172726	7148	0.88212	32.1242
PRJDB4176	DRR127724	8039395131	7837935840	55102916	23518	137089397	19576	0.88428	57.1739
PRJDB4176	DRR162775	5851271770	5745387881	39502904	20079	60546227	4192	0.885064	94.8926
PRJDB4176	DRR127752	6911862247	6803594783	46820034	22291	84992061	6217	0.894395	80.0498
PRJDB4176	DRR127754	6577464602	6429615552	44818338	39435	177161146	12322	0.896359	36.2925
PRJDB4176	DRR127767	6653889064	6513551707	45258714	55456	217741940	7967	0.901187	29.9141
PRJDB4176	DRR127521	7318254432	7194964336	49563784	37254	194020682	15780	0.902375	37.0835
PRJDB4176	DRR127748	5036838060	4946353282	34190182	19984	78592929	6955	0.907454	62.9364
PRJDB4176	DRR127552	3940040422	3858230697	26848948	13593	80208685	30050	0.913683	48.1024
PRJDB4176	DRR127751	7738061923	7568089870	52649830	20968	110978930	18674	0.914144	68.1939
PRJDB4176	DRR127507	4963728967	4867166332	33779930	31853	124775392	8049	0.916909	39.0074
PRJDB4176	DRR127524	10834531359	10572187172	74163738	38279	90572108	2604	0.91791	116.727
PRJDB4176	DRR127515	10571010170	10282412860	72486156	73446	204222214	3429	0.918282	50.3491
PRJDB4176	DRR127478	6344628789	6191009555	43523218	28369	133766268	11827	0.918299	46.2823
PRJDB4176	DRR127756	7140034501	6941207458	49346360	34345	105689756	4450	0.921287	65.6753
PRJDB4176	DRR127763	6734168067	6548420926	46385976	48826	167922561	5748	0.921858	38.9967
PRJDB4176	DRR127736	5877007992	5741465335	40325114	13003	95019944	26748	0.923945	60.4238
PRJDB4176	DRR127509	6193179606	6025916189	42582124	34663	158108998	10992	0.92457	38.1124
PRJDB4176	DRR127546	13818196257	13387064945	95328120	36717	135369437	6163	0.929336	98.8928
PRJDB4176	DRR127737	8999943345	8765783409	62100572	38921	113986186	3927	0.931276	76.9022
PRJDB4176	DRR127519	8337183718	8119276931	57129456	21096	76765899	6513	0.932369	105.767
PRJDB4176	DRR127777	7425212657	7238748105	50968540	41010	121251896	4022	0.932995	59.7001
PRJDB4176	DRR127537	5806934386	5669646074	39631310	24070	103631746	10641	0.933104	54.7095
PRJDB4176	DRR127536	6637138255	6383826004	46231228	31408	110592488	5369	0.935372	57.7239
PRJDB4176	DRR127774	5417929413	5272678762	37225306	36927	103969783	3541	0.935713	50.7136
PRJDB4176	DRR127481	8552562679	8230320861	59367240	35474	162826686	14277	0.938004	50.5465
PRJDB4176	DRR127762	7338903107	7145464334	50634540	40626	142550394	6811	0.940338	50.1259
PRJDB4176	DRR127517	8001121376	7682769139	55983222	42259	131483098	4408	0.942482	58.4316
PRJDB4176	DRR127485	8861574557	8542089836	61453776	71977	246579147	5369	0.946666	34.6424
PRJDB4176	DRR127755	6158580579	6005094082	42316662	29186	145306938	15718	0.947426	41.327
PRJDB4176	DRR127731	9042731896	8778977147	62661766	25659	106125084	7683	0.948147	82.7229
PRJDB4176	DRR127488	11087764089	10627618465	77597922	36942	101828741	3600	0.951864	104.368
PRJDB4176	DRR127535	3803399325	3663734451	26449464	24235	92830117	7443	0.957065	39.4671
PRJDB4176	DRR127776	7361231812	7027146865	51660232	22446	69345610	4161	0.963876	101.335
PRJDB4176	DRR127728	6862346454	6444176760	49547580	23201	56273275	2641	0.972777	114.516
PRJDB4176	DRR127491	2092385130	1987984471	14777524	24279	65549750	3198	0.974274	30.3279
PRJEB10878	ERR1018267	4658180996	4200426335	43259976	42974	166249525	6803	0.78928	25.2658
PRJEB10878	ERR1018199	2776553275	2585607468	26402838	15695	76042319	16336	0.788394	34.0022
PRJEB10878	ERR1018186	4843676701	4432951420	45510126	19362	71601096	5826	0.61795	61.9118
PRJEB10878	ERR1018244	5889199239	5734769497	57815128	34449	171860851	20154	0.618399	33.3687
PRJEB10878	ERR1018223	5952688026	5779699392	58343426	48060	163807077	5224	0.621031	35.2836
PRJEB10878	ERR1018201	5250158903	4810243996	49204686	27173	125424969	14476	0.630237	38.3516
PRJEB10878	ERR1018189	5967264210	5473712862	55982774	42328	156003127	6741	0.635507	35.0872
PRJEB10878	ERR1018265	6095975320	5921419828	59798218	44219	187476596	9193	0.63595	31.5848
PRJEB10878	ERR1018262	7505280439	7285806582	73477580	48260	212967084	9573	0.642413	34.211
PRJEB10878	ERR1018253	4269668891	3736722876	38718574	35401	140830513	7411	0.647147	26.5335
PRJEB10878	ERR1018306	4821007763	4698459605	47338130	30025	120577106	8074	0.647364	38.9664
PRJEB10878	ERR1018310	6401869529	6193317675	62454584	33247	81163593	2777	0.647985	76.3066
PRJEB10878	ERR1018296	1069589491	1038067878	10454640	16887	45840038	3261	0.653356	22.6454
PRJEB10878	ERR1018255	3970561460	3551526855	36506332	24396	53242699	2236	0.653549	66.7045
PRJEB10878	ERR1018239	5679188844	5462504215	55223960	39377	182555117	11480	0.654638	29.9225
PRJEB10878	ERR1018206	5884844305	5489111553	55913222	14038	70070886	24849	0.656828	78.3366
PRJEB10878	ERR1018281	4666268411	4050332005	41832304	48524	161520633	4976	0.659149	25.0763
PRJEB10878	ERR1018298	3535026189	3331461575	33996244	40041	133424291	4998	0.659623	24.9689
PRJEB10878	ERR1018282	5176019880	4576068312	47047504	42658	177554340	7822	0.660228	25.7728
PRJEB10878	ERR1018297	4589462519	4369539371	44481898	32087	128375719	7951	0.661072	34.0371
PRJEB10878	ERR1018221	5381078515	4695371215	48517050	51270	192690128	6505	0.661229	24.3675
PRJEB10878	ERR1018205	5353420567	5020341836	51290314	23697	121473738	16423	0.667169	41.3286
PRJEB10878	ERR1018273	5675164355	5077574931	52218792	50898	177261243	5803	0.667179	28.6446
PRJEB10878	ERR1018187	5569060577	5203753675	53195546	40594	175633880	9075	0.667783	29.6284
PRJEB10878	ERR1018260	5819261046	5432048019	55370942	21290	95458163	14052	0.668133	56.905
PRJEB10878	ERR1018238	6959665934	6727062792	68037326	23263	150324570	20655	0.669483	44.7503
PRJEB10878	ERR1018190	4866851217	4541375085	46374548	19240	91281949	21873	0.669924	49.7511
PRJEB10878	ERR1018185	5686298654	5337583671	54495506	57825	241026619	8370	0.670805	22.1452
PRJEB10878	ERR1018210	5638192009	5152912969	52727510	29334	163275403	21265	0.671775	31.5596
PRJEB10878	ERR1018213	5397531544	4985864629	50897128	18084	107794854	25656	0.673735	46.2533
PRJEB10878	ERR1018198	5229306344	4773839643	48988232	41569	192573447	11380	0.673971	24.7897
PRJEB10878	ERR1018196	6214978574	5827253651	59438302	33871	157273819	11981	0.678567	37.0516
PRJEB10878	ERR1018302	6414976825	6279876498	63149442	31184	140179441	11042	0.678568	44.7988
PRJEB10878	ERR1018248	5676753669	5504226576	55598372	22613	49534849	2240	0.683437	111.118
PRJEB10878	ERR1018285	5677794494	5043305824	51827084	33766	154801033	11821	0.684197	32.5793
PRJEB10878	ERR1018268	5653661394	5485002512	55346170	46455	214413671	12393	0.685365	25.5814
PRJEB10878	ERR1018291	3644845067	3467207248	35327176	34665	150373325	11039	0.688373	23.0573
PRJEB10878	ERR1018274	5838499521	5349847193	54757774	40875	188593825	10731	0.691236	28.367
PRJEB10878	ERR1018216	4187291429	3693303420	38096050	38549	150136343	6838	0.693092	24.5997
PRJEB10878	ERR1018224	4720417030	4407784506	44962700	21890	111996720	17221	0.693945	39.3564
PRJEB10878	ERR1018301	4296384139	4162455712	41953760	35947	152008308	9670	0.695431	27.3831
PRJEB10878	ERR1018309	5521089668	5329424146	53773450	36162	171070491	12626	0.697285	31.1534
PRJEB10878	ERR1018299	4944201815	4828409455	48563608	21123	132419530	21364	0.699037	36.463
PRJEB10878	ERR1018305	5686800324	5524893131	55649616	47945	214574140	9486	0.699128	25.7482
PRJEB10878	ERR1018197	5669627909	5360886107	54640886	34329	158465019	11448	0.699907	33.8301
PRJEB10878	ERR1018258	5334989884	4875492593	49931810	27877	160394584	18932	0.702301	30.3969
PRJEB10878	ERR1018207	4239065750	3925215254	40158972	18360	127095044	37576	0.703315	30.8841
PRJEB10878	ERR1018220	6593166984	6383748799	64562472	45463	197554574	9898	0.705791	32.3138
PRJEB10878	ERR1018278	5865273558	5401274063	55229104	22395	131221313	16955	0.705903	41.1616
PRJEB10878	ERR1018202	4828004772	4540669156	46352602	24509	105965478	8459	0.706696	42.8505
PRJEB10878	ERR1018259	5159725227	4687582385	48202312	45220	178520276	7640	0.708746	26.258
PRJEB10878	ERR1018266	6023564121	5856482971	59042752	34080	101613210	3986	0.710403	57.6351
PRJEB10878	ERR1018212	5500273471	5094019481	52180690	49294	209540238	9257	0.712634	24.3105
PRJEB10878	ERR1018290	3649859346	3488322082	35464276	36769	162313996	9812	0.712836	21.4912
PRJEB10878	ERR1018217	5826066939	5351483362	54858214	30976	163515303	12968	0.716221	32.7277
PRJEB10878	ERR1018303	5528743188	5331337693	53778472	39393	178349118	11302	0.716695	29.8927
PRJEB10878	ERR1018251	5116822057	4691028200	48017232	33301	142557830	10547	0.71899	32.9061
PRJEB10878	ERR1018241	6533785452	6346537357	64207396	23362	164383105	27527	0.719502	38.6082
PRJEB10878	ERR1018294	3764375583	3523733933	36050054	39901	177730240	9716	0.719716	19.8263
PRJEB10878	ERR1018247	5508121394	5316781918	53703130	39933	166957454	11186	0.720274	31.8451
PRJEB10878	ERR1018276	4295190639	4174146535	42148232	30656	131178932	9979	0.720649	31.8203
PRJEB10878	ERR1018272	5784135794	5556182515	56317580	44804	209735491	14647	0.721389	26.4914
PRJEB10878	ERR1018233	6847008728	6652785140	67168284	17480	132395543	30440	0.721902	50.2493
PRJEB10878	ERR1018194	5748934269	5369981201	54829598	33122	167818576	15676	0.723845	31.9987
PRJEB10878	ERR1018308	5636049861	5467425846	55089642	43833	191162116	9929	0.72414	28.601
PRJEB10878	ERR1018188	5271667983	4974393463	50663252	34333	202539127	21649	0.727103	24.5602
PRJEB10878	ERR1018228	6017482317	5803541088	58838494	31019	175405313	16029	0.727703	33.0865
PRJEB10878	ERR1018218	6075020686	5921124311	59692152	31542	152003421	12102	0.729899	38.9539
PRJEB10878	ERR1018283	4685509658	4166067177	42794294	25287	138459267	15608	0.733017	30.0888
PRJEB10878	ERR1018219	7019202389	6802448607	68794694	23285	107649430	18037	0.734964	63.1908
PRJEB10878	ERR1018264	5237919155	4621642766	47869200	37410	159713083	7710	0.737072	28.9372
PRJEB10878	ERR1018225	4181253831	4048873590	40934094	30445	129436093	7993	0.737123	31.2809
PRJEB10878	ERR1018288	3654222792	3447537062	35182314	24254	98229777	8019	0.739076	35.0967
PRJEB10878	ERR1018211	5757894593	5362148338	54801052	42163	178009734	10179	0.739454	30.1228
PRJEB10878	ERR1018200	5511204886	5198570425	53016516	25133	156838194	25756	0.739806	33.1461
PRJEB10878	ERR1018300	3811474952	3614332689	36825406	20387	100449221	17436	0.739993	35.9817
PRJEB10878	ERR1018311	5747093374	5618648645	56545126	50252	221200135	9098	0.740268	25.4007
PRJEB10878	ERR1018215	6645770140	6128472568	62634356	34715	176375926	12516	0.741284	34.7466
PRJEB10878	ERR1018240	6585408945	6420451205	64680802	35071	90336820	2977	0.741948	71.0724
PRJEB10878	ERR1018230	5740584844	5512887298	55976362	37286	190143948	13450	0.742665	28.9932
PRJEB10878	ERR1018256	4338571002	4194529963	42409060	32496	137435003	8714	0.742708	30.5201
PRJEB10878	ERR1018269	5916703567	5769189376	58204894	31166	158450430	13206	0.743625	36.4101
PRJEB10878	ERR1018257	5979517526	5810735973	58607310	26902	60268973	2395	0.746606	96.4134
PRJEB10878	ERR1018295	4031280774	3835276119	39064090	38980	132006564	5111	0.747225	29.0537
PRJEB10878	ERR1018232	6373289883	6154081534	62272448	25018	66564370	3348	0.74985	92.4531
PRJEB10878	ERR1018209	5351669960	5085826082	51886216	31742	134172837	8727	0.749934	37.905
PRJEB10878	ERR1018222	5409806469	5149999153	52326772	36426	176441408	12101	0.750439	29.1882
PRJEB10878	ERR1018191	5863832323	5500614575	56091982	23658	115260639	14133	0.751111	47.7233
PRJEB10878	ERR1018293	3448959436	3230285609	33034566	26514	96370152	6848	0.752524	33.5196
PRJEB10878	ERR1018245	4804748395	4348421336	44582666	35157	147430894	9061	0.754968	29.4946
PRJEB10878	ERR1018226	6597742970	6364736748	64413000	34823	177510622	16004	0.755096	35.8555
PRJEB10878	ERR1018277	5925325782	5786226675	58288712	43816	190343801	9213	0.756234	30.3988
PRJEB10878	ERR1018289	3348437813	3203212886	32577222	24827	101220588	8879	0.756542	31.6459
PRJEB10878	ERR1018246	5111626409	4951252174	50039588	35869	159636052	12375	0.758942	31.0159
PRJEB10878	ERR1018312	6172486543	6018778275	60608784	31854	163296930	12752	0.759541	36.8579
PRJEB10878	ERR1018236	6765624734	6570085763	66261940	27582	127371209	12182	0.760801	51.5822
PRJEB10878	ERR1018261	5019353656	4621371874	47398554	16515	108780857	29706	0.762708	42.4833
PRJEB10878	ERR1018229	5216594647	4611713702	47544624	31400	134571831	8320	0.762874	34.2695
PRJEB10878	ERR1018270	6176789601	6022328760	60754534	25756	148095688	20446	0.763158	40.6651
PRJEB10878	ERR1018304	5749200925	5588544176	56271422	21920	123491050	18422	0.765717	45.2546
PRJEB10878	ERR1018195	6042542114	5685291785	58027230	21834	104709719	11653	0.765812	54.2957
PRJEB10878	ERR1018249	4667472197	4355508203	44442930	29655	104809577	5839	0.767804	41.5564
PRJEB10878	ERR1018292	3491833820	3357260521	34074752	20920	98398023	18481	0.768092	34.1192
PRJEB10878	ERR1018231	5236382491	5105535265	51490976	41954	167920022	9515	0.768487	30.4046
PRJEB10878	ERR1018271	4901397825	4309279713	44495866	24341	89630283	6269	0.768574	48.0784
PRJEB10878	ERR1018235	6612254151	6388296485	64595572	33656	88531580	3164	0.76965	72.1584
PRJEB10878	ERR1018254	5477611296	5302824359	53542930	46261	204113365	10485	0.772346	25.9798
PRJEB10878	ERR1018242	5829802205	5293682751	54318818	22534	63322163	3499	0.772732	83.5992
PRJEB10878	ERR1018237	6609253674	6414291972	64698626	12945	97728478	33775	0.772778	65.6338
PRJEB10878	ERR1018307	4941108424	4783112700	48213374	31045	135744503	8829	0.776433	35.2361
PRJEB10878	ERR1018203	5095949745	4795247861	48934094	24915	142490358	23794	0.77697	33.6531
PRJEB10878	ERR1018284	4753274591	4238877362	43609242	30520	120714782	8743	0.779305	35.1148
PRJEB10878	ERR1018275	4173643997	4031163394	40896364	29070	112668221	7480	0.779846	35.7791
PRJEB10878	ERR1018193	5702501373	5309952636	54319888	19667	111594205	24544	0.780016	47.5827
PRJEB10878	ERR1018214	5740712788	5250457121	53771976	20726	61316349	4055	0.781714	85.629
PRJEB10878	ERR1018286	5127313390	4587473670	47054370	32050	151378258	13201	0.781806	30.3047
PRJEB10878	ERR1018192	5506228059	5041470668	51747298	16159	98924072	32429	0.78332	50.963
PRJEB10878	ERR1018227	7018750224	6823576112	69031032	36770	175043766	13152	0.789503	38.9821
PRJEB10878	ERR1018280	6218163281	5928428851	60266132	27361	151982189	21510	0.79083	39.0074
PRJEB10878	ERR1018252	4156951649	3710528636	38178866	23924	108841387	13736	0.797277	34.0912
PRJEB10878	ERR1018250	4557171423	4377715759	44465084	28062	145527518	15958	0.80577	30.0817
PRJEB10878	ERR1018263	5424761028	5287730028	53293602	32756	155469915	12502	0.807543	34.0113
PRJEB10878	ERR1018204	5114047724	4563724678	46958306	14253	69354243	13311	0.81531	65.8031
PRJEB10878	ERR1018287	3521635628	3368019508	34254426	18728	97393534	16093	0.820585	34.5816
PRJEB10878	ERR1018279	6091563719	5807002427	58986840	4664	41235964	45105	0.822552	140.824
PRJEB10878	ERR1018243	6215054760	6039632873	60890240	7823	64740568	45500	0.826714	93.2898
PRJEB10878	ERR1018208	5301685206	4786410729	49279306	16220	59078377	6232	0.841872	81.018
PRJEB10878	ERR1018234	5840968807	5561061380	56360200	9709	42086486	8326	0.853596	132.134
PRJEB12449	MMRS51728985ST	327331615	286027902	3235898	1336	10166093	56155	0.882442	28.1355
PRJEB12449	MMRS97327636ST	4618333002	3927194491	46462168	26520	128247902	12895	0.636633	30.6219
PRJEB12449	MMRS65945127ST	5931326981	5178275584	58085520	18207	101774715	16149	0.636972	50.8798
PRJEB12449	MMRS44197125ST	3650593569	3257923190	35067802	33766	153677059	10625	0.639872	21.1998
PRJEB12449	MMRS93621581ST	6942452401	6151559173	68913248	56530	251251536	12143	0.646547	24.4837
PRJEB12449	MMRS57276462ST	5385972696	4764187209	55683162	48933	200356996	7918	0.650893	23.7785
PRJEB12449	MMRS32573774ST	6012585441	5238504378	59023802	52886	219646138	8513	0.652564	23.8497
PRJEB12449	MMRS88581325ST	5343385933	4841411351	54103672	58118	235553258	7460	0.653042	20.5534
PRJEB12449	MMRS62192467ST	5021292520	4434787109	53013902	16526	60271448	5970	0.660168	73.5802
PRJEB12449	MMRS85548821ST	5341211821	4844696152	54142284	29421	137004078	13571	0.674609	35.3617
PRJEB12449	MMRS38954404ST	6261960860	5492720866	61578796	50931	207301623	8183	0.675153	26.4963
PRJEB12449	MMRS81194191ST	4510484752	3994313344	44742770	36462	158719343	9092	0.675562	25.1659
PRJEB12449	MMRS81135225ST	6257172069	5540490211	63048002	30157	86369282	3779	0.675713	64.1489
PRJEB12449	MMRS34569532ST	5084143438	4442451411	50319676	55294	191583734	5422	0.676809	23.188
PRJEB12449	MMRS92546335ST	3310063780	2555648778	29693582	12390	36023597	3744	0.677373	70.9437
PRJEB12449	MMRS65862658ST	5762716257	5085896355	57257000	52490	223416143	9041	0.682719	22.7642
PRJEB12449	MMRS95277876ST	3228776295	2816674422	31743620	33983	136913336	7093	0.683552	20.5727
PRJEB12449	MMRS11932626ST	3143148430	2378059993	27155070	37343	134576985	5966	0.684054	17.6706
PRJEB12449	MMRS20257302ST	4416195278	3830264383	42962174	42509	184144568	9067	0.687628	20.8003
PRJEB12449	MMRS25211151ST	4879546822	3948697602	44022580	36442	136125870	6628	0.692046	29.0077
PRJEB12449	MMRS15137911ST	5464871278	4914300988	53278594	45232	213219117	12654	0.693334	23.0481
PRJEB12449	MMRS39582183ST	5038760540	4512145059	50456522	46885	185069186	7190	0.695178	24.3809
PRJEB12449	MMRS51307502ST	4259396401	3491782942	39297626	47279	139602704	3815	0.696219	25.0123
PRJEB12449	MMRS80093644ST	4434761725	3804684940	42911838	26671	136521760	16014	0.699	27.8687
PRJEB12449	MMRS54316675ST	5252636846	4528744480	51289622	48288	199918725	8265	0.699772	22.6529
PRJEB12449	MMRS65742083ST	5938426464	5084736988	57678042	47892	182093431	6619	0.700328	27.9238
PRJEB12449	MMRS86168210ST	4385679149	3683639958	39996296	39141	111923504	3730	0.700502	32.9121
PRJEB12449	MMRS84954772ST	6334674976	5561912736	63672250	48034	200951567	8447	0.70315	27.6779
PRJEB12449	MMRS59699117ST	3886092770	3484468930	38999290	15823	98979391	30231	0.704929	35.204
PRJEB12449	MMRS47662059ST	3668642972	2793937294	31859922	40274	152233404	6207	0.705584	18.353
PRJEB12449	MMRS90191266ST	5182206510	4428531210	50715764	58603	213760832	5644	0.705718	20.7172
PRJEB12449	MMRS31306426ST	3610786808	2818087811	32126688	29536	110822831	6301	0.707476	25.4288
PRJEB12449	MMRS81671217ST	6399598866	5615386761	63574798	62535	219398920	5347	0.710192	25.5944
PRJEB12449	MMRS84159866ST	5820235919	5097095992	57415280	52939	207734235	6887	0.712474	24.5366
PRJEB12449	MMRS85438660ST	5607457340	4899039135	56356262	9380	54963931	17080	0.713423	89.1319
PRJEB12449	MMRS56137463ST	5758992538	5169396920	61763272	28049	137200063	12627	0.715249	37.6778
PRJEB12449	MMRS55294627ST	6204214307	5584627259	62437444	30724	164791034	18063	0.716277	33.8891
PRJEB12449	MMRS67247116ST	8030151972	7159097115	81013976	30577	99501130	5031	0.716316	71.9499
PRJEB12449	MMRS73787048ST	6033411358	5265894590	60562936	29733	89833886	4212	0.717549	58.6181
PRJEB12449	MMRS18295921ST	6186842396	5667449299	63305038	47968	172761428	5848	0.717997	32.8051
PRJEB12449	MMRS34525504ST	3738594115	2911977700	33106356	23890	92715894	6819	0.718396	31.4075
PRJEB12449	MMRS65205033ST	4033218643	3540856522	39890992	35904	131476080	6692	0.719643	26.9316
PRJEB12449	MMRS81130264ST	5855593835	5313161905	59437408	22612	125237302	16927	0.719893	42.4248
PRJEB12449	MMRS51737257ST	7406615378	6511966823	73741374	51338	236110205	11636	0.72458	27.5802
PRJEB12449	MMRS51410669ST	5738950725	5164536274	57736530	45203	176208371	7278	0.725398	29.3093
PRJEB12449	MMRS35808664ST	6655055566	5915495560	66249522	42656	179615662	7803	0.726709	32.9342
PRJEB12449	MMRS93508324ST	5417243567	4747470214	53471194	39778	191478015	13044	0.726736	24.7938
PRJEB12449	MMRS79893829ST	3568627792	2689832487	30690852	21039	88001200	7807	0.726809	30.5659
PRJEB12449	MMRS17963147ST	5001512932	3954272795	44624726	31761	135862935	8926	0.727041	29.1049
PRJEB12449	MMRS36405092ST	4514458054	4011051266	44917884	25794	141929883	16059	0.728207	28.2608
PRJEB12449	MMRS64281211ST	6825341199	6030736408	67569536	30601	178904136	18000	0.72926	33.7093
PRJEB12449	MMRS61683006ST	8723526297	7963443036	88963288	37031	112026004	4372	0.729324	71.0857
PRJEB12449	MMRS68910755ST	6009375258	5412687571	58763232	30345	167822275	15656	0.72996	32.2525
PRJEB12449	MMRS72980899ST	5996400678	5286185658	59869352	37816	189274350	16874	0.730106	27.9287
PRJEB12449	MMRS68630931ST	5472394216	4902770305	54866558	26557	124627010	17191	0.731151	39.3395
PRJEB12449	MMRS47685461ST	5694438628	4971385259	55740952	23883	115029321	12060	0.732468	43.2184
PRJEB12449	MMRS29805707ST	5624057121	5029951199	60106994	36060	184967842	14302	0.732854	27.1937
PRJEB12449	MMRS62666492ST	4339094740	3778654873	42817284	49674	176961177	5478	0.733421	21.353
PRJEB12449	MMRS85382779ST	5174159237	4711074330	52639242	51966	210003172	7495	0.733956	22.4333
PRJEB12449	MMRS11288076ST	5541636928	4900096132	55465998	37317	180652744	11893	0.7343	27.1244
PRJEB12449	MMRS33294861ST	4987107641	4397629551	50282488	46671	194488947	7385	0.734736	22.6112
PRJEB12449	MMRS94549160ST	5860798783	5211554629	58360146	52776	215731154	8249	0.736035	24.1576
PRJEB12449	MMRS77487595ST	5314462900	4542518723	51232218	29377	93632884	4664	0.736219	48.5141
PRJEB12449	MMRS38861560ST	6210157364	5511412915	61096840	37681	176053047	11154	0.737862	31.3054
PRJEB12449	MMRS67096717ST	3194697622	2396374269	27995284	27632	106718066	6598	0.738238	22.4552
PRJEB12449	MMRS43939546ST	6869269434	6154415847	69581156	35045	203090723	19554	0.739512	30.3038
PRJEB12449	MMRS92544445ST	6318660689	5592123040	62948810	30116	138401935	15605	0.740503	40.4049
PRJEB12449	MMRS24340226ST	4486294540	3503911698	39604444	15754	93754570	24183	0.740794	37.3732
PRJEB12449	MMRS91297590ST	3875549622	2975614778	33925804	28404	116945012	7771	0.742991	25.4446
PRJEB12449	MMRS97052561ST	7131556606	6234529711	69916974	27741	90863629	4873	0.743125	68.6141
PRJEB12449	MMRS71762412ST	5835479187	5176857214	56160220	39077	175195105	10282	0.745286	29.5491
PRJEB12449	MMRS44203591ST	3691666571	2975559236	33824204	16554	76693431	9650	0.745563	38.7981
PRJEB12449	MMRS12272136ST	5287067040	4655032120	54684096	43476	192753886	9492	0.745811	24.1501
PRJEB12449	MMRS87723283ST	6219389034	5489938511	62160870	25577	156798728	24352	0.746318	35.0126
PRJEB12449	MMRS84085284ST	5026645406	4265163540	51047456	23197	112315191	12754	0.746449	37.9749
PRJEB12449	MMRS21365932ST	5786769435	4986511304	56787298	41862	191950093	11832	0.747147	25.9782
PRJEB12449	MMRS72802364ST	5825793258	5150171023	57972124	36150	187977074	12849	0.749403	27.3979
PRJEB12449	MMRS44587603ST	4253816086	3791799363	41992464	47185	157528715	4824	0.749532	24.0705
PRJEB12449	MMRS95479054ST	5555294895	4857990541	57676984	51963	221023919	7936	0.751925	21.9795
PRJEB12449	MMRS64281551ST	4954882439	4418399481	52500586	25309	115727713	10808	0.753655	38.1793
PRJEB12449	MMRS14379078ST	5422846095	4962591730	56419684	27998	146022785	13190	0.755351	33.9851
PRJEB12449	MMRS54246132ST	5919133677	5081511372	57329808	46911	154190602	4790	0.755478	32.956
PRJEB12449	MMRS14602194ST	6589956299	5922730791	66220908	36011	189921148	16425	0.755982	31.1852
PRJEB12449	MMRS96422329ST	3971460331	3523261642	39455078	33582	140893261	8522	0.759695	25.0066
PRJEB12449	MMRS57569834ST	5387810734	4916794233	55530490	23754	127546871	15803	0.760473	38.5489
PRJEB12449	MMRS17603756ST	5964699140	5243962621	59331266	33425	162046948	11706	0.760518	32.3608
PRJEB12449	MMRS25641480ST	6533463363	5702888181	63950658	35108	202391368	18684	0.762056	28.1775
PRJEB12449	MMRS40913371ST	6153474598	5436087612	61225444	23530	134556204	22037	0.76499	40.4001
PRJEB12449	MMRS86958796ST	3657193256	2842461200	32128984	30445	128917175	8580	0.765835	22.0487
PRJEB12449	MMRS78791111ST	5432493461	4770894068	53732154	34349	155559154	9799	0.767282	30.6693
PRJEB12449	MMRS41266697ST	5155171495	4554934376	51558720	32845	160791902	11774	0.769274	28.3281
PRJEB12449	MMRS97307143ST	5006660139	4225371811	47969398	42164	124793068	3791	0.770919	33.859
PRJEB12449	MMRS42780924ST	11622011684	10191673491	114242690	33343	103021998	4422	0.775598	98.9272
PRJEB12449	MMRS77321055ST	5424214629	4745427902	53485124	36982	161576549	8931	0.777338	29.3695
PRJEB12449	MMRS16644320ST	8068354514	7377155183	80511444	36468	101115993	3436	0.778941	72.9574
PRJEB12449	MMRS43563715ST	5217787398	4582946057	51349962	40124	176408879	9202	0.785366	25.9791
PRJEB12449	MMRS77018926ST	6259598042	5273561003	58674840	44924	151678913	4984	0.787362	34.7679
PRJEB12449	MMRS95674036ST	3728206981	3289502089	37238168	18092	102845273	16542	0.787371	31.985
PRJEB12449	MMRS86178473ST	5470804075	4805669210	54382344	27067	156735811	17150	0.78906	30.661
PRJEB12449	MMRS62376181ST	5741134349	5042552455	60286036	33013	166962964	12869	0.790691	30.2016
PRJEB12449	MMRS41711735ST	3215799726	2371004396	26880218	21293	85368179	6817	0.790898	27.7739
PRJEB12449	MMRS39415781ST	6215947003	5480151529	61998118	29635	157502320	14492	0.794946	34.7941
PRJEB12449	MMRS66868025ST	4966186016	4153550824	46233364	39234	121552860	4333	0.805046	34.1707
PRJEB12449	MMRS99045180ST	3600713615	3195139765	35787750	20294	100187174	12348	0.810588	31.8917
PRJEB27928	CCMD21703880ST	7389613826	6355912749	60043420	61743	268843752	9950	0.727019	23.6417
PRJEB27928	CCMD49461418ST	7544207479	5880825267	55208618	31769	157870234	14963	0.624334	37.251
PRJEB27928	CCMD27463710ST	9089279546	7831578637	71954780	46893	138917855	3979	0.669424	56.3756
PRJEB27928	CCMD65406197ST	3184885638	2889616243	22014826	30111	131657555	11557	0.669559	21.948
PRJEB27928	CCMD22852639ST	4773262983	4378292242	33068078	46118	155375015	5280	0.67789	28.1789
PRJEB27928	CCMD31134579ST	4358575264	3972972599	30668648	61721	205936131	5100	0.723509	19.2923
PRJEB27928	CCMD35633353ST	7708712140	6531124726	60722522	79494	305961471	7494	0.724401	21.3462
PRJEB27928	CCMD45004878ST	3313735334	2952926621	23240782	59581	178841451	3947	0.726777	16.5114
PRJEB27928	CCMD46727384ST	4974924152	4611035320	34805876	61446	233615043	7007	0.733602	19.7378
PRJEB27928	CCMD73128545ST	3356417870	3068502357	23586976	48889	190782624	7571	0.744316	16.0838
PRJEB27928	CCMD67373733ST	5292556170	4869782226	38083320	68017	233944863	5498	0.744927	20.8159
PRJEB27928	CCMD72690923ST	6626504316	5273678322	48979728	53573	192786751	5775	0.745205	27.355
PRJEB27928	CCMD30626189ST	4849181352	4454654719	34832572	43398	137639313	4536	0.747098	32.3647
PRJEB27928	CCMD26625622ST	4034394192	3685820521	28343946	35785	155678160	10345	0.748035	23.6759
PRJEB27928	CCMD21593359ST	7438520897	6557728455	59872258	35913	115221246	4646	0.750659	56.9142
PRJEB27928	CCMD71915439ST	7117763317	5964414884	55015746	42440	197356331	13123	0.752311	30.2216
PRJEB27928	CCMD52117727ST	8786116477	7644155989	69607516	35285	189772535	17421	0.756515	40.2806
PRJEB27928	CCMD76409700ST	4222900499	3856995819	29336760	64474	203708582	4356	0.757936	18.9339
PRJEB27928	CCMD98531134ST	8120821976	7019524427	64137388	55377	229230823	8888	0.758293	30.6221
PRJEB27928	CCMD38158721ST	2980278800	2690089549	20859622	30651	148637328	12744	0.760059	18.0983
PRJEB27928	CCMD89967135ST	4369699681	3984509951	30815838	33603	109388904	4845	0.762551	36.4252
PRJEB27928	CCMD41202658ST	2937531182	2642313409	20659384	38444	121389420	4615	0.764364	21.7672
PRJEB27928	CCMD52145360ST	8290567728	7175323949	65405274	71130	265578449	6494	0.764558	27.0177
PRJEB27928	CCMD99929634ST	4234610984	3845382660	29632208	46489	161215973	5356	0.76611	23.8524
PRJEB27928	CCMD39882286ST	4655730230	4265962128	32535930	49658	157437146	4883	0.769092	27.0963
PRJEB27928	CCMD30627121ST	3662080680	3236964777	25037916	40656	138778985	5259	0.770897	23.3246
PRJEB27928	CCMD23541216ST	3007977508	2707125250	20975788	41075	150382583	6807	0.772583	18.0016
PRJEB27928	CCMD72666896ST	3569335136	3178167135	24975632	24424	103724027	11828	0.772982	30.6406
PRJEB27928	CCMD85661207ST	3751095674	3388851895	26375470	56498	187754609	5041	0.774433	18.0494
PRJEB27928	CCMD19168690ST	2960680085	2648686262	20619878	19908	74137319	7588	0.775731	35.7268
PRJEB27928	CCMD59583015ST	8852510850	7551493384	69550946	50323	209782428	7580	0.778503	35.9968
PRJEB27928	CCMD68973846ST	2331741738	2163681559	16214470	34104	119950758	5622	0.780734	18.0381
PRJEB27928	CCMD27867141ST	5776208340	5295825808	40587542	50938	232382678	12661	0.782159	22.7892
PRJEB27928	CCMD51228890ST	3743187575	3394757121	26199652	59915	226887854	6570	0.783363	14.9623
PRJEB27928	CCMD18579000ST	3596888755	3257399569	25741848	62552	208492310	5154	0.784977	15.6236
PRJEB27928	CCMD53522274ST	3770626092	3459250703	26602324	45790	164394997	7004	0.785697	21.0423
PRJEB27928	CCMD29706695ST	3773918505	3440027493	26488248	33526	81748122	2652	0.787191	42.0808
PRJEB27928	CCMD65222621ST	7303651321	6041423295	57351824	54028	224310462	8028	0.792285	26.9333
PRJEB27928	CCMD53508245ST	5334223904	4905604687	37393780	61826	224544803	5826	0.792442	21.8469
PRJEB27928	CCMD79349503ST	2444119321	2174387137	16960700	39025	134303698	5608	0.79497	16.1901
PRJEB27928	CCMD32288175ST	3618594248	3334095943	25270566	39092	166474636	9779	0.796046	20.0277
PRJEB27928	CCMD31009081ST	4086524669	3738918575	29046304	40871	92794799	2334	0.796778	40.2923
PRJEB27928	CCMD35801800ST	4941638061	4515812696	34742876	36925	158576851	11355	0.798757	28.4771
PRJEB27928	CCMD89643949ST	4533840537	4166723738	31500174	70032	215783384	4290	0.800724	19.3098
PRJEB27928	CCMD39157124ST	4669000432	4308808959	32401112	50890	195557436	8056	0.801272	22.0335
PRJEB27928	CCMD71242853ST	2929825313	2553010400	20185202	30715	131434571	12504	0.803411	19.4242
PRJEB27928	CCMD85481373ST	1821497919	1633006903	12738840	30261	109853954	6210	0.80746	14.8653
PRJEB27928	CCMD75147712ST	2404367026	2245555699	16822798	9806	36703999	7355	0.810055	61.1801
PRJEB27928	CCMD49942357ST	3562459428	3191450962	24570432	20289	63908775	4846	0.810421	49.9376
PRJEB27928	CCMD95431029ST	4462535702	3809825880	34508992	47412	135976799	3776	0.811243	28.0182
PRJEB27928	CCMD37575804ST	4959966227	4545835627	34942572	46424	193929281	8506	0.812291	23.4407
PRJEB27928	CCMD28738636ST	2117241930	1942628590	14919196	31680	111207117	5228	0.812779	17.4686
PRJEB27928	CCMD25475945ST	4185785248	3811124246	29489724	57863	198811503	5887	0.81285	19.1695
PRJEB27928	CCMD18829815ST	3846940878	3437626994	26815052	32432	149267218	11084	0.817457	23.03
PRJEB27928	CCMD41521570ST	3709332124	3383329541	26136096	49979	171699114	5627	0.817523	19.705
PRJEB27928	CCMD92404903ST	7055874911	6108896400	55425418	18087	109119862	19270	0.819562	55.9834
PRJEB27928	CCMD89107682ST	4859172597	4364744000	34216374	31344	169569877	15019	0.821514	25.7401
PRJEB27928	CCMD50529145ST	3478120884	3099593123	24236952	52473	151023591	3577	0.821618	20.5239
PRJEB27928	CCMD17410933ST	5601844697	5179379555	39210586	40203	186667454	12184	0.822377	27.7466
PRJEB27928	CCMD32965613ST	5355354887	4968682455	37568058	35136	101078871	3921	0.82247	49.1565
PRJEB27928	CCMD99440714ST	4881035911	4499488878	34223712	40015	168374494	8926	0.822907	26.7231
PRJEB27928	CCMD66848156ST	3658975830	3256700036	25805566	52662	169952386	4714	0.823908	19.1624
PRJEB27928	CCMD56948710ST	3728419739	3436088735	26083050	57908	199451753	5297	0.825152	17.2277
PRJEB27928	CCMD89306485ST	6547936006	5600777136	51393070	59140	178680537	4072	0.825596	31.3452
PRJEB27928	CCMD98702133ST	5959203367	5517567312	41404308	33879	164011664	13397	0.826699	33.6413
PRJEB27928	CCMD95676152ST	7578611016	6506883683	60273734	62920	217232365	5288	0.827401	29.9536
PRJEB27928	CCMD45812507ST	3967505107	3620133797	27858018	39799	149534340	7281	0.830944	24.2094
PRJEB27928	CCMD98198513ST	2014390240	1854075473	14171402	25266	91732042	6168	0.83244	20.2119
PRJEB27928	CCMD15562448ST	4029553631	3723259181	28342500	38691	151255801	7694	0.833171	24.6156
PRJEB27928	CCMD54057834ST	2903146234	2581943501	20356916	32289	137086725	10572	0.83491	18.8344
PRJEB27928	CCMD93755960ST	6070269555	5515474840	42518840	45372	174125623	7668	0.836134	31.6753
PRJEB27928	CCMD50300306ST	4237210535	3866880983	29656938	39912	139888844	5482	0.837022	27.6425
PRJEB27928	CCMD49025643ST	5851390491	5448844091	40833564	52582	197018321	6653	0.840797	27.6565
PRJEB27928	CCMD50538120ST	2297692764	1970903843	15538410	37959	96086719	2917	0.842437	20.5117
PRJEB27928	CCMD76222476ST	2781569430	2514849433	19291754	27037	83564908	4382	0.842456	30.0946
PRJEB27928	CCMD51154251ST	4194534849	3873079713	29609044	44130	163681897	6260	0.848127	23.6622
PRJEB27928	CCMD10191450ST	4106882873	3785677553	28606492	50477	152441446	4127	0.849119	24.8337
PRJEB27928	CCMD59540613ST	3029122853	2729493164	21162606	44184	151938723	5363	0.850447	17.9644
PRJEB27928	CCMD42956136ST	4915960711	4504859597	34411702	24361	64215658	3150	0.854233	70.152
PRJEB27928	CCMD35081859ST	4618560955	4248737778	32245336	58830	192613147	4699	0.857761	22.0584
PRJEB27928	CCMD74592084ST	5568288164	5130347609	38582248	34169	154910642	9970	0.860497	33.1181
PRJEB27928	CCMD10032470ST	4418592170	4049404414	30982320	35272	131926344	6866	0.902998	30.6944
PRJEB6070	CCIS02379307ST	349265254	259083459	2908026	1063	3114094	4387	0.664602	83.1971
PRJEB6070	CCIS06260551ST	2470002824	1616086387	18605734	16386	39360763	2613	0.808379	41.0583
PRJEB6070	CCIS12656533ST	5430446939	4547288142	48716928	30176	87751325	3860	0.736597	51.8202
PRJEB6070	CCIS82507866ST	2461964886	846915687	10148992	12484	29713183	2633	0.738218	28.503
PRJEB6070	CCIS38765456ST	8501458044	6927113397	73846856	30076	104610837	5370	0.722703	66.2179
PRJEB6070	CCIS27927933ST	10587163760	7117824220	76975522	55813	175014172	4539	0.720225	40.67
PRJEB6070	CCIS91228662ST	5074951926	3080893947	34635116	26540	62434868	2620	0.888427	49.3457
PRJEB6070	CCIS94603952ST	1185051463	1048160197	10974624	15064	49610015	5013	0.697438	21.128
PRJEB6070	CCIS83870198ST	2825946750	2032374015	23294150	25249	74856447	3775	0.868957	27.1503
PRJEB6070	CCIS15794887ST	2791348240	1065023428	12739350	14038	38390935	3294	0.612164	27.7415
PRJEB6070	CCIS82944710ST	6830310994	5817106472	62310796	33439	91854171	3471	0.622292	63.3298
PRJEB6070	CCIS32452666ST	1822081527	593271256	7157410	8840	19959934	2463	0.628682	29.7231
PRJEB6070	CCIS63448910ST	5103184123	4431041352	50210312	18798	60924505	5094	0.630301	72.73
PRJEB6070	CCMD13071240ST	5307272691	4511170290	49754106	23196	69273727	4048	0.633118	65.1209
PRJEB6070	CCIS11354283ST	3335836925	2734684242	30772766	35357	129475649	6522	0.633629	21.1212
PRJEB6070	CCIS74239020ST	5637604442	4900641474	52823144	31967	86154233	3274	0.644105	56.8822
PRJEB6070	CCMD26709089ST	4273818513	3547020745	40294608	22999	67602226	3835	0.646304	52.469
PRJEB6070	CCIS52370277ST	3628835935	2793785637	31549072	21246	87618895	8299	0.651449	31.8857
PRJEB6070	CCMD79987997ST	4162048437	3468320657	38216852	25643	76877733	3972	0.65775	45.1148
PRJEB6070	CCIS90164298ST	5823527037	4966677415	56337034	26990	78474140	3779	0.659069	63.2906
PRJEB6070	CCIS50471204ST	839389771	680638803	7527974	11789	31154063	3211	0.6608	21.8475
PRJEB6070	CCIS48174381ST	6129347453	5222298042	58037314	35919	104525428	3879	0.662493	49.962
PRJEB6070	CCIS59132091ST	5168715103	3825510823	42269632	26682	74959497	3658	0.666145	51.0344
PRJEB6070	CCMD72895164ST	4643521447	4003398100	45360970	18623	59093345	4594	0.667332	67.747
PRJEB6070	CCIS14449628ST	7600558759	5705980388	65623540	27839	87213988	4491	0.668719	65.4251
PRJEB6070	CCIS64785924ST	2145012714	1397055470	16246714	21994	59179272	3320	0.669753	23.6072
PRJEB6070	CCIS71578391ST	4827261991	4142733705	46474642	26715	75036647	3724	0.670102	55.2095
PRJEB6070	CCMD88272491ST	4717261827	4036519227	45543224	18934	72041846	7734	0.670719	56.0302
PRJEB6070	CCMD48236717ST	5915349495	4959582608	54633976	26190	93110634	6105	0.673583	53.2655
PRJEB6070	CCMD74930188ST	5773401747	5116133114	57048606	14610	56715132	8412	0.674498	90.2076
PRJEB6070	CCIS21126322ST	2739529131	841762118	10214534	6870	15632546	2507	0.675231	53.8468
PRJEB6070	CCIS07539127ST	6103850859	5171097635	57472308	36820	100769341	3367	0.676233	51.3162
PRJEB6070	CCIS03473770ST	7175974085	5662726883	63202982	32881	92415040	3499	0.676918	61.2749
PRJEB6070	CCIS44757994ST	3043569642	2249939452	25374416	38681	115529370	3900	0.677837	19.475
PRJEB6070	CCIS77252613ST	769110961	679361035	7181714	9161	22253696	2591	0.677996	30.528
PRJEB6070	CCMD64776337ST	7521484160	6515741271	72103428	36362	95086776	3142	0.679928	68.5242
PRJEB6070	CCIS10706551ST	3340570337	2382778149	26682180	50877	129322975	2920	0.680551	18.425
PRJEB6070	CCIS00281083ST	4145840103	3620033765	40896596	22774	63132615	3553	0.682573	57.3402
PRJEB6070	CCIS79210440ST	7062123911	6017220180	67779146	36653	117589625	4720	0.683625	51.1714
PRJEB6070	CCMD23101338ST	5285986977	4465505417	49528318	21830	76078480	6413	0.684214	58.696
PRJEB6070	CCMD93344354ST	8870418137	7513063926	86464228	20451	79840108	7307	0.684701	94.1014
PRJEB6070	CCMD40701343ST	6809656261	5768088704	62259792	29331	103318605	6207	0.685598	55.8282
PRJEB6070	CCMD50071957ST	2687604869	2254787955	24863620	16465	40918202	2930	0.687224	55.1048
PRJEB6070	CCIS48725289ST	6009332853	4450832255	49905546	29062	78293511	3309	0.688012	56.848
PRJEB6070	CCIS22958137ST	9655265954	6073202794	66389978	32228	79583594	2850	0.688857	76.3122
PRJEB6070	CCIS05314658ST	5422451618	4719275910	52388568	26750	115564233	12333	0.691786	40.8368
PRJEB6070	CCMD35802077ST	4624980233	3811170214	42030890	25806	68507173	3329	0.691838	55.6317
PRJEB6070	CCIS78318719ST	10972849004	8954086389	95555446	30469	85987901	3541	0.692343	104.132
PRJEB6070	CCMD63399960ST	6357922224	5425054284	60138350	18791	58936651	4576	0.697186	92.0489
PRJEB6070	CCIS50003399ST	5852599083	4943864940	55534602	25228	74198842	3945	0.697195	66.6299
PRJEB6070	CCMD14479708ST	4787214769	4043469565	44522176	16454	54189727	5597	0.698396	74.6169
PRJEB6070	CCIS65479369ST	4447698204	2732279154	30381488	42667	146351795	5149	0.698418	18.6693
PRJEB6070	CCIS07277498ST	4890068274	4106634734	45684572	23128	68389747	3924	0.699013	60.0475
PRJEB6070	MMPU99077057ST	5682136279	4884863257	55324534	38812	179485700	10022	0.699368	27.2159
PRJEB6070	CCMD46222674ST	4055156569	3329210101	36777942	26959	138958016	16232	0.700395	23.9584
PRJEB6070	CCIS21278152ST	3450077897	2917301451	32461358	22202	59935384	3274	0.701036	48.6741
PRJEB6070	CCMD46947453ST	5422560111	4556205318	50186764	11282	40055950	6582	0.702407	113.746
PRJEB6070	CCIS11558985ST	3318337858	2583063338	28416000	16369	78707557	12995	0.704149	32.8185
PRJEB6070	CCIS45793747ST	4479304570	2843481332	31387202	28273	94858246	4998	0.704522	29.9761
PRJEB6070	CCIS45571137ST	4162438992	3117409574	35139592	45473	148290850	4935	0.704804	21.0223
PRJEB6070	CCIS36699628ST	6208817393	5297595640	59465636	32802	85150069	3040	0.70606	62.2148
PRJEB6070	CCMD82866709ST	5759041718	4991233044	56568482	34186	95207664	3489	0.706834	52.4247
PRJEB6070	CCIS00146684ST	6147891280	5333522991	58945196	35603	170743622	11308	0.706915	31.237
PRJEB6070	CCIS16383318ST	5342301433	4536744274	50942032	27622	87162429	4428	0.707875	52.0493
PRJEB6070	CCIS16326685ST	4024126095	3052650748	33720816	29638	91160277	4329	0.708091	33.4866
PRJEB6070	CCIS41692898ST	5494536014	4703181429	52783076	39594	100259815	2879	0.709393	46.9099
PRJEB6070	CCIS33816588ST	2476353725	2124302525	22744196	26509	74073528	3497	0.709494	28.6783
PRJEB6070	CCMD11006829ST	5130841585	4298944911	46893874	23725	78227883	5359	0.709873	54.9541
PRJEB6070	CCIS11362406ST	5688312793	3504166736	39329640	33698	119435316	5695	0.711224	29.3395
PRJEB6070	CCIS41548810ST	6650523865	5714212106	64984062	29505	143973834	12890	0.712815	39.6892
PRJEB6070	CCMD25963797ST	4925807198	4050991869	46011612	29169	132891900	10597	0.714389	30.4834
PRJEB6070	CCIS29688262ST	7533811178	6515886016	72184802	38575	116296919	4273	0.71439	56.028
PRJEB6070	CCIS87116798ST	7087766911	6258186268	66143466	23173	61783938	3282	0.717437	101.291
PRJEB6070	CCIS03857607ST	5565185151	4848483563	54356952	25999	70643243	3293	0.719464	68.6334
PRJEB6070	CCMD87156761ST	5501059691	4707334878	51144360	27280	88392554	4564	0.721166	53.2549
PRJEB6070	CCIS98482370ST	1264605155	406544694	4907096	5817	12412496	2294	0.749749	32.7529
PRJEB6070	CCIS46467422ST	7292278397	6330697091	67701896	46208	201009464	10444	0.721551	31.4945
PRJEB6070	CCIS23164343ST	5377664129	4660999229	52821298	29353	82421362	3596	0.721855	56.5509
PRJEB6070	CCIS64773582ST	4580247722	3082095365	35825248	19965	72506041	6181	0.722138	42.5081
PRJEB6070	CCIS27304052ST	5407399586	4483344747	49782918	27260	74475820	3331	0.723059	60.1987
PRJEB6070	CCIS35100175ST	2989732658	2151154789	24256036	32432	103890282	4499	0.725352	20.706
PRJEB6070	CCIS62605362ST	3454217440	2560626640	28452892	14831	37140415	2822	0.726523	68.9445
PRJEB6070	CCMD42428553ST	5037864108	4194911250	45947766	30277	80276371	3157	0.727316	52.2559
PRJEB6070	CCIS93040568ST	13066552131	11286089889	120188768	33317	123527412	6360	0.727536	91.3651
PRJEB6070	CCMD18872694ST	4715925602	3673987784	41921022	27271	71465071	3096	0.728436	51.4096
PRJEB6070	CCIS72607085ST	3996251731	3343623921	37869164	23325	66701610	3831	0.728439	50.1281
PRJEB6070	CCIS02856720ST	2982408836	2020890042	22659108	17912	70465907	8265	0.72954	28.679
PRJEB6070	CCIS17669415ST	2142639554	692721759	8319000	9296	19590267	2175	0.729819	35.3605
PRJEB6070	CCMD12232071ST	4461302045	3905096894	43385710	31028	87581948	3733	0.730979	44.5879
PRJEB6070	CCIS82146115ST	3183407033	2444715489	27372390	41475	126365841	4095	0.731393	19.3463
PRJEB6070	CCIS40244499ST	7660048271	6607623191	72528130	38363	104008035	3232	0.731885	63.5299
PRJEB6070	CCIS61287323ST	6310179113	5501647355	58253820	33448	103796616	4458	0.732378	53.0041
PRJEB6070	CCIS20795251ST	6613374495	5735273944	64309818	31538	121618186	6383	0.732968	47.158
PRJEB6070	CCIS34055159ST	2248583836	1772661436	19892162	24667	71616008	3873	0.733224	24.7523
PRJEB6070	CCIS63468405ST	5770978684	5032434690	57050862	28000	82725212	4097	0.733681	60.8331
PRJEB6070	CCIS41288781ST	3745485891	2975403345	34319942	28279	83620863	4001	0.735181	35.5821
PRJEB6070	CCIS98832363ST	2947375213	2061765639	23131584	13356	33151800	2953	0.735612	62.1917
PRJEB6070	CCMD86114146ST	6493344687	5429787061	60869628	26113	97543689	6633	0.737321	55.6652
PRJEB6070	CCIS81139242ST	7164496140	5644516867	66475354	15195	90287318	19179	0.737754	62.5173
PRJEB6070	CCIS87167916ST	4364919187	3011306306	34438494	14459	69535177	9884	0.737838	43.3062
PRJEB6070	CCIS95097901ST	5782713545	3855270088	42596482	21978	59279055	3271	0.738972	65.036
PRJEB6070	CCIS36797902ST	4823503543	4096606342	46483850	44543	192862134	8198	0.738979	21.2411
PRJEB6070	CCIS34604008ST	5419777641	4671471384	51372810	24886	92272434	5853	0.740019	50.6269
PRJEB6070	CCMD51864103ST	6073777623	5334272658	58619310	21066	69706613	5672	0.741159	76.5246
PRJEB6070	MMPU29365221ST	4858159381	4068266230	45142700	29715	93490668	4445	0.741753	43.5152
PRJEB6070	CCMD34381688ST	4996438815	4149864008	45740704	27451	89925472	4953	0.743055	46.1478
PRJEB6070	CCIS87605453ST	7193168098	6119415347	69725262	35907	99274944	3404	0.743414	61.6411
PRJEB6070	CCMD96553385ST	4471629089	3807007113	41778108	22609	66381481	3922	0.746591	57.3504
PRJEB6070	CCMD86707194ST	5038864613	4251792445	46576744	22009	64630721	3990	0.746721	65.7859
PRJEB6070	CCMD64503764ST	5421081829	4464043425	50027732	23718	76224442	4801	0.750194	58.5645
PRJEB6070	CCIS80834637ST	6721408754	5690435937	64789152	37695	111407222	3932	0.751733	51.0778
PRJEB6070	CCIS11015875ST	1204537102	739797452	8146034	12790	33807897	3203	0.754764	21.8824
PRJEB6070	CCIS16561622ST	3191557216	2249512536	25139788	35913	101243467	3542	0.755398	22.2188
PRJEB6070	CCIS87252800ST	4030040731	2991926945	33433050	30317	108681985	5704	0.756879	27.5292
PRJEB6070	CCIS62794166ST	4525530845	3598427861	39971162	25209	58678477	2564	0.762664	61.3245
PRJEB6070	CCIS76845094ST	4573634049	3334563787	36817186	43974	128639515	3949	0.763466	25.9218
PRJEB6070	CCIS13047523ST	3005913721	2369812722	26405756	21618	66972782	4307	0.764359	35.3847
PRJEB6070	CCIS85214191ST	3627723654	2749955016	30776788	23352	96599171	7530	0.764913	28.4677
PRJEB6070	CCMD26925580ST	6135110811	5309935074	56116070	29955	87094385	3939	0.765005	60.9676
PRJEB6070	CCIS95409808ST	3710671229	2875390509	32182456	14807	37101322	2945	0.765724	77.501
PRJEB6070	CCIS88007743ST	5114858061	4423598443	49603630	27515	89321184	4687	0.766266	49.5246
PRJEB6070	CCIS29210128ST	5206307251	4040701959	43243510	27771	75774022	3264	0.766814	53.3257
PRJEB6070	CCIS44093303ST	7118976506	5880602082	67246322	27535	89660059	4709	0.767693	65.5878
PRJEB6070	CCIS07648107ST	5085504481	4399134977	49329924	18910	76260111	8271	0.76856	57.6859
PRJEB6070	CCMD90311071ST	9744938737	8384762500	92882956	30409	113912522	7253	0.769951	73.607
PRJEB6070	CCIS41222843ST	1316813150	786850998	9160048	11576	27671292	2648	0.770253	28.4356
PRJEB6070	CCIS78100604ST	5507272609	4696133945	53278220	31676	83216083	3059	0.770956	56.433
PRJEB6070	CCIS71301801ST	1880801828	1429623596	15855010	10700	51270694	13984	0.773724	27.8838
PRJEB6070	CCIS46047672ST	3583356375	3020500547	33782144	34918	114959398	4693	0.774452	26.2745
PRJEB6070	CCIS53355328ST	7804453440	6547922863	72363500	21315	88076949	7869	0.774788	74.3432
PRJEB6070	CCIS88317640ST	6253578087	5360306159	60528498	26164	88023111	5464	0.775328	60.8966
PRJEB6070	CCIS22416007ST	6192438457	4006902346	44420482	27099	136801429	12756	0.776406	29.2899
PRJEB6070	CCIS24254057ST	7645159636	6559382743	74296048	26246	146677893	22808	0.777293	44.7196
PRJEB6070	CCMD19497912ST	6770967032	5677706310	62535538	28719	83575995	3896	0.778267	67.9347
PRJEB6070	CCMD25511638ST	4317954914	3577495350	39333344	23044	69172384	4097	0.779305	51.7185
PRJEB6070	CCIS50148151ST	3328965855	2665884567	29581912	44489	105443096	2649	0.780479	25.2827
PRJEB6070	CCIS63910149ST	7587244984	6756165790	73096378	30412	84006498	3355	0.782523	80.4243
PRJEB6070	CCMD45988061ST	5662433925	4877842664	54026990	27176	92099270	4921	0.78577	52.9629
PRJEB6070	CCIS15704761ST	901694417	676534226	7798476	11366	30706345	3343	0.786095	22.0324
PRJEB6070	CCIS51595129ST	4928663519	4159962047	47212784	34714	164655013	10622	0.789275	25.2647
PRJEB6070	CCIS09568613ST	4955427569	4315646665	48878250	16359	92755329	17982	0.790302	46.5272
PRJEB6070	CCMD13934959ST	6522043701	5460127806	60155114	22626	73120041	4683	0.790819	74.6735
PRJEB6070	CCMD60079086ST	5617680977	4557146691	50822876	21842	75343827	5785	0.791263	60.4847
PRJEB6070	CCIS84543192ST	4016612579	3089495119	34881354	26408	103305796	7377	0.792118	29.9063
PRJEB6070	CCMD95433940ST	5164835421	4425401637	49653716	24679	72430846	4134	0.793814	61.0983
PRJEB6070	CCIS58234805ST	6746567619	5781098768	63258714	21371	79064164	6276	0.798059	73.1191
PRJEB6070	CCIS81887263ST	942395830	698035701	7795320	7058	14006038	2030	0.799788	49.8382
PRJEB6070	CCIS98512455ST	5682817891	4445710127	49074510	25584	67018012	3225	0.804793	66.336
PRJEB6070	CCIS53043478ST	4237953034	2694274903	30151186	20348	77780405	8069	0.811887	34.6395
PRJEB6070	CCIS47284573ST	4423130909	3706311322	41769124	48805	140978963	3737	0.818709	26.2898
PRJEB6070	CCIS12370844ST	4731786618	3963362536	42979640	31411	72951919	2610	0.822045	54.3284
PRJEB6070	CCIS55230578ST	2451449567	1684367862	18933216	19720	46568521	2652	0.826205	36.1697
PRJEB6070	CCIS02124300ST	3607159732	2387342266	26865116	30540	73850628	2687	0.828131	32.3266
PRJEB6070	MMPU84450604ST	8850489912	7760595446	85477408	35478	109780010	4280	0.840613	70.6922
PRJEB6070	CCIS94417875ST	6380725073	5588645460	61676160	38426	141874347	6214	0.842163	39.3915
PRJEB6070	MMPU72854103ST	11458824839	9158871613	104877190	52109	168832896	4476	0.845383	54.2481
PRJEB6070	MMPU68403337ST	11009421371	9764148321	108025570	27949	83901872	4032	0.857076	116.376
PRJEB7774	ERR688505	3516749608	3275820003	35727794	49636	139709811	8642	0.768441	23.4473
PRJEB7774	ERR688506	6021336345	5796961092	60851910	35098	225951246	9380	0.686941	25.6558
PRJEB7774	ERR688507	5525354662	5301382591	55405954	38511	198393433	15203	0.762785	26.7216
PRJEB7774	ERR688509	4761395803	4576750431	47556564	18629	160058787	8059	0.745279	28.5942
PRJEB7774	ERR688510	4606656319	4394864992	45493622	23076	98595433	18435	0.735407	44.5747
PRJEB7774	ERR688511	3732835707	3607313254	37253902	16312	104529588	9696	0.760757	34.51
PRJEB7774	ERR688513	4788645435	4522522929	47760256	44969	69341783	11803	0.823818	65.2207
PRJEB7774	ERR688514	4329600826	4170187944	45145018	57693	180558405	7314	0.679907	23.0961
PRJEB7774	ERR688515	4698134117	4417253781	46509594	42256	210762661	5920	0.689938	20.9584
PRJEB7774	ERR688516	3936012746	3803413501	39933356	44331	135182182	4552	0.795336	28.1355
PRJEB7774	ERR688517	4665138311	4411768625	46282188	25803	167035864	6870	0.622831	26.4121
PRJEB7774	ERR688518	4462393859	4281896981	44955688	31808	120798301	12359	0.747012	35.4467
PRJEB7774	ERR688520	4224231147	4069991554	42721386	27216	144504533	10900	0.7938	28.1651
PRJEB7774	ERR688521	4887019906	4633029524	48664988	49066	132920583	11881	0.752464	34.8556
PRJEB7774	ERR688523	4643051315	4455094641	47216574	52379	180971664	6052	0.729842	24.6176
PRJEB7774	ERR688525	4340057446	4158588434	43523882	41306	188578537	5631	0.655826	22.0523
PRJEB7774	ERR688527	5327347870	4970144964	53221158	57418	199010314	10563	0.7199	24.9743
PRJEB7774	ERR688528	5257439365	5020513869	52869410	58196	217367484	7091	0.76605	23.0969
PRJEB7774	ERR688529	5257324689	4989037232	52554592	32262	229882854	7368	0.726151	21.7025
PRJEB7774	ERR688530	5188314324	4985624119	52089912	19674	160418639	12131	0.767198	31.0788
PRJEB7774	ERR688532	4155667242	3970618011	41729898	41281	107017911	15635	0.801227	37.1024
PRJEB7774	ERR688533	4924593866	4765679710	50000034	28803	182829022	9373	0.768667	26.0663
PRJEB7774	ERR688534	5679526778	5377004074	56938682	28983	89503415	4097	0.826451	60.076
PRJEB7774	ERR688535	5789488651	5553880172	57751056	15565	154162844	14135	0.758739	36.0261
PRJEB7774	ERR688537	5574729209	5389825009	55441988	20772	88020356	14766	0.797341	61.2338
PRJEB7774	ERR688539	5285452709	4920726723	51653980	26568	103919655	12256	0.732092	47.3513
PRJEB7774	ERR688541	5753372289	5426154978	57156118	20520	146547868	18840	0.767204	37.0265
PRJEB7774	ERR688543	3500593213	3255792493	34464024	33738	98705962	11218	0.790334	32.9848
PRJEB7774	ERR688544	4594662839	4350534644	46751848	47105	134107363	8598	0.758668	32.4407
PRJEB7774	ERR688547	4251412127	4019263011	42263446	22819	176594798	6203	0.693261	22.7598
PRJEB7774	ERR688548	5347202287	5114700164	54383572	20947	100072917	8403	0.731503	51.1097
PRJEB7774	ERR688550	4344424733	4186685707	44624374	41298	106273352	14305	0.773185	39.3954
PRJEB7774	ERR688551	4242190070	4052194347	42552750	27334	148002452	6145	0.663487	27.3792
PRJEB7774	ERR688552	4190812649	3821051277	41272500	41727	120458853	10498	0.721912	31.7208
PRJEB7774	ERR688553	5139101629	4889030211	51204570	19362	163083093	6947	0.582739	29.9788
PRJEB7774	ERR688554	4931491386	4742474403	50777640	40451	83110488	9254	0.730697	57.0623
PRJEB7774	ERR688556	3818454183	3473621460	37325604	11271	146813106	5418	0.733645	23.6602
PRJEB7774	ERR688557	3964545694	3780217451	39532550	28354	73798723	38076	0.749099	51.2233
PRJEB7774	ERR688558	4412454877	4159695509	44218218	58918	143554949	14348	0.818685	28.9763
PRJEB7774	ERR688559	6149554373	5961285499	62266116	6814	206183571	5364	0.799945	28.9125
PRJEB7774	ERR688561	4746432127	4575136599	47962924	14462	38780773	14683	0.767561	117.974
PRJEB7774	ERR688562	5428057441	5223147250	54276238	26161	93519880	18066	0.814008	55.8507
PRJEB7774	ERR688563	4654628937	4497236408	46681072	43508	101990399	7121	0.782513	44.0947
PRJEB7774	ERR688564	5468199124	5220795629	54969354	61745	188564231	8808	0.752838	27.6871
PRJEB7774	ERR688565	4934569939	4696667088	49896232	18023	238701978	7143	0.687969	19.6759
PRJEB7774	ERR688566	3665842394	3557622339	36924988	40962	98951480	13741	0.812666	35.9532
PRJEB7774	ERR688567	4168452085	3882947827	41001696	20029	165675678	7144	0.693997	23.437
PRJEB7774	ERR688568	3542870338	3394236067	36217938	51329	98059924	14442	0.741132	34.6139
PRJEB7774	ERR688569	5484679656	5132821273	55850746	46383	196122973	6502	0.651151	26.1714
PRJEB7774	ERR688570	4018732673	3781686795	39858986	10967	143681243	4254	0.712549	26.32
PRJEB7774	ERR688571	5407563295	5147416261	54063368	28616	79706793	30683	0.583717	64.5794
PRJEB7774	ERR688572	5903968166	5577612819	58895908	33823	125578315	9209	0.765452	44.4154
PRJEB7774	ERR688573	5013474666	4723097294	49867544	49666	162123221	12646	0.72984	29.1328
PRJEB7774	ERR688574	5032184445	4708780406	49840812	49132	197634568	6950	0.757591	23.8257
PRJEB7774	ERR688575	5500334852	5193024857	54739892	55829	224620368	9260	0.767705	23.1191
PRJEB7774	ERR688576	5438740037	5099999363	53716168	48409	221007195	7427	0.72789	23.0762
PRJEB7774	ERR688577	5204447764	4906289631	51708904	42420	198872671	7675	0.783112	24.6705
PRJEB7774	ERR688578	4902552091	4608965024	48627134	51617	184664818	9092	0.738759	24.9585
PRJEB7774	ERR688579	4263454517	3775283611	40140936	32203	190216100	6225	0.73616	19.8473
PRJEB7774	ERR688580	4923380956	4607374354	48739184	41577	125869545	6654	0.792841	36.6044
PRJEB7774	ERR688581	5724300774	5542644742	58217310	45388	209429120	13587	0.743878	26.4655
PRJEB7774	ERR688582	5994790513	5612117586	59210700	38258	173397110	7006	0.638936	32.3657
PRJEB7774	ERR688583	6646664352	6323260102	66578456	51996	171865883	10331	0.747807	36.7918
PRJEB7774	ERR688590	3777108119	3656697919	38145482	12722	206105175	6949	0.725733	17.7419
PRJEB7774	ERR688591	3961041709	3835301885	39997878	48854	87503003	30843	0.801315	43.8305
PRJEB7774	ERR688593	4091255223	3918377387	40821862	16847	194375417	7110	0.757634	20.1588
PRJEB7774	ERR688594	3955565176	3769628645	40038508	40376	68896057	7453	0.823017	54.7147
PRJEB7774	ERR688595	4118784157	3925452748	41279124	30656	135184058	5092	0.820832	29.0378
PRJEB7774	ERR688596	5122353304	4868805127	51244348	14368	151337347	14550	0.791896	32.1719
PRJEB7774	ERR688598	5257514195	4998545204	52221858	22418	93325468	22791	0.757248	53.5604
PRJEB7774	ERR688599	4936085361	4734196344	49462008	35672	121233722	15599	0.736119	39.0502
PRJEB7774	ERR688600	3832649177	3401675237	37762024	26359	133278907	6511	0.611861	25.523
PRJEB7774	ERR688603	4646086967	4507121300	46993710	29594	140952031	16082	0.713837	31.9763
PRJEB7774	ERR688605	3793912881	3644953583	38271840	18512	127531190	9042	0.714966	28.5809
PRJEB7774	ERR688606	5259421317	5079889296	52226120	11177	94660997	20151	0.764782	53.664
PRJEB7774	ERR688607	3644492358	3524411097	36379078	43674	66483881	25645	0.670327	53.0115
PRJEB7774	ERR688608	4370587224	4187379712	43751308	53051	181864034	7622	0.736389	23.0248
PRJEB7774	ERR688610	5213127709	4990675189	52968658	24876	218485773	8023	0.640195	22.8421
PRJEB7774	ERR688612	3753680640	3619849556	37799370	40048	119908385	11348	0.777007	30.1885
PRJEB7774	ERR688614	4086723622	3918712139	42018814	24639	129221559	4572	0.729173	30.3255
PRJEB7774	ERR688616	3973356299	3783123503	39644332	25676	118389406	12014	0.827817	31.9549
PRJEB7774	ERR688617	3796177098	3634541350	38000898	42007	111799638	8718	0.789329	32.5094
PRJEB7774	ERR688618	4625590525	4357103639	45729852	44531	180444907	10219	0.742424	24.1464
PRJEB7774	ERR688619	5998132862	5716355579	60160898	38529	228675179	12835	0.738717	24.9977
PRJEB7774	ERR688622	4250519577	3832471200	40616878	46732	143637899	6062	0.685311	26.6815
PRJEB7774	ERR688624	5597045195	5317320247	56026782	60547	193654649	8533	0.744913	27.4577
PRJEB7774	ERR688634	5289579788	4980070752	52375818	48397	253967781	8323	0.70034	19.6091
PRJEB7774	ERR688635	4081979699	3814098456	40046010	26569	211290090	8407	0.721785	18.0515
PRJEB7774	ERR688636	5160505492	4913188325	51678722	38569	150314010	15899	0.770924	32.6862
PRJEB7774	ERR688637	5515594183	5217025670	54867384	5086	134747589	5992	0.685011	38.717
PRJEB7774	ERR688638	6636663421	6204497704	65549702	41041	28560804	27264	0.702884	217.238
PRJEB7774	ERR688639	4688515902	4383574158	46191850	28465	183103794	10098	0.750571	23.9404
PRJEB7774	ERR688640	5202217796	4902090736	51657670	33197	143270723	14053	0.624016	34.2156
PRJEB7774	ERR688641	5258338914	5016568325	52559502	28283	150124742	9227	0.727418	33.416
PRJEB7774	ERR688642	5820664082	5531390130	58271408	26871	154077324	22577	0.653074	35.9001
PRJEB7774	ERR688643	4530136575	4335765687	45590716	24412	96464730	5600	0.738256	44.9466
PRJEB7774	ERR688644	4239223774	4014837717	42353100	38474	109444693	9276	0.721274	36.6837
PRJEB7774	ERR688646	4987337321	4787421672	50048340	45602	180177248	10506	0.751038	26.5706
PRJEB7774	ERR688647	4927629582	4701064209	49268830	6174	192026510	8457	0.748181	24.4813
PRJEB7774	ERR688648	4302808873	4115653591	43336624	40339	41570742	41384	0.790199	99.0036
PRJEB7774	ERR688649	4583406492	4391303387	46232154	25129	173595552	9461	0.749135	25.2962
PRJEB7774	ERR688650	6048937652	5741922249	60501532	32713	152176394	23646	0.729829	37.732
PRJEB7774	ERR688651	3903734928	3711683992	39077016	27551	152220480	11422	0.66022	24.3836
PRJEB7774	ERR710426	4507728707	4404595776	46098050	49427	156719510	15448	0.814017	28.105
PRJEB7774	ERR710427	5089537081	4945382770	51554520	35903	223901379	11900	0.741469	22.0873
PRJEB7774	ERR710428	4650737157	4503548821	47447262	41450	184883136	16479	0.719293	24.3589
PRJEB7774	ERR710429	3746581541	3578634505	37578988	24875	166338115	7195	0.724749	21.5142
PRJEB7774	ERR710430	3241997368	3112848910	32313378	57213	112224228	10226	0.777704	27.7378
PRJEB7774	ERR710432	4795553210	4664897352	48619442	57213	223391632	7090	0.599939	20.8821
PRJNA389927	SRR5665027	958957029	692255198	6000802	7368	19916036	3289	0.845226	34.7587
PRJNA389927	SRR5665057	623336859	471612281	3979374	6866	13565785	1795	0.861162	34.7648
PRJNA389927	SRR5665157	368712290	288653441	2462546	6190	11386185	1792	0.879124	25.3512
PRJNA389927	SRR5665044	866112898	620686622	5429946	10737	23766651	2394	0.889186	26.1159
PRJNA389927	SRR5665024	2086283	1101926	9552	0	0	0	0.893844	#DIV/0!
PRJNA389927	SRR5665160	41203287	30429677	256512	258	379645	1433	0.896866	80.153
PRJNA389927	SRR5665162	1460009052	1081771915	9126414	18061	47952907	3145	0.897435	22.559
PRJNA389927	SRR5665032	409314397	296223056	2582002	5660	14555120	3080	0.898066	20.3518
PRJNA389927	SRR5665183	667010718	482067442	4104952	10038	20901280	2200	0.900248	23.064
PRJNA389927	SRR5665053	739942965	574007071	4887114	9950	24571141	2819	0.901063	23.361
PRJNA389927	SRR5665144	634385981	501199090	4229306	10653	23939277	2492	0.902366	20.9363
PRJNA389927	SRR5665155	935525057	643107182	5482828	4127	18252220	7450	0.906623	35.2345
PRJNA389927	SRR5665156	377191200	267536565	2296278	4131	8908167	2304	0.906683	30.0327
PRJNA389927	SRR5665050	899865279	665108640	5754966	8807	27745772	4866	0.908452	23.9715
PRJNA389927	SRR5665051	787577657	603795713	5122000	9322	20688400	2337	0.908898	29.1852
PRJNA389927	SRR5665035	618186207	469226576	3969734	9432	21298796	2378	0.90893	22.0307
PRJNA389927	SRR5665187	2256749848	1695055129	14624516	16613	37482303	2463	0.909176	45.2228
PRJNA389927	SRR5665025	602503697	477093302	4051916	11095	19783180	1778	0.90945	24.1161
PRJNA389927	SRR5665159	285954703	211646222	1782902	4683	9897068	2199	0.909453	21.3847
PRJNA389927	SRR5665164	752036731	544067166	4586836	10971	23196116	2174	0.910209	23.4551
PRJNA389927	SRR5665103	830453874	659449494	5610352	11337	25787343	2382	0.910233	25.5726
PRJNA389927	SRR5665060	1909732	521429	5014	0	0	0	0.910451	#DIV/0!
PRJNA389927	SRR5665052	891959475	647134697	5537968	11150	29295117	3088	0.910716	22.0902
PRJNA389927	SRR5665034	624867363	466462391	3957234	7390	22402678	4215	0.912027	20.8217
PRJNA389927	SRR5665046	1281380024	956249941	8257494	17833	43695035	2785	0.912847	21.8846
PRJNA389927	SRR5665045	456010285	358018988	3048490	8953	17577381	2035	0.91299	20.3682
PRJNA389927	SRR5665186	1349678317	917492743	8089114	16111	37570602	2613	0.913158	24.4205
PRJNA389927	SRR5665181	971871839	728983820	6243052	7844	19601587	2769	0.91332	37.19
PRJNA389927	SRR5665184	1162883767	828922420	7080636	12222	30707593	2851	0.913863	26.9941
PRJNA389927	SRR5665161	314344000	239155172	1999426	1950	6010782	4738	0.916129	39.7877
PRJNA389927	SRR5665059	845085642	639667854	5452006	9187	24029550	3114	0.91672	26.6201
PRJNA389927	SRR5665047	756831578	567979655	4907986	8538	26157355	3947	0.917446	21.714
PRJNA389927	SRR5665185	736381301	504856489	4333274	8330	17723600	2270	0.918629	28.485
PRJNA389927	SRR5665054	1208505568	922154649	7878270	14207	37418132	2930	0.919476	24.6446
PRJNA389927	SRR5665163	1082359356	744741516	6426520	9046	24580607	3570	0.922823	30.2979
PRJNA389927	SRR5665180	1399435776	1013130868	8789580	7496	18307594	2785	0.924044	55.3394
PRJNA389927	SRR5665029	780091878	539115063	4727096	7418	23985961	4739	0.925091	22.4763
PRJNA389927	SRR5665056	693577210	545860404	4577600	12940	31057962	2710	0.925376	17.5755
PRJNA389927	SRR5665158	719074030	448705370	3957154	9199	18200559	1915	0.925762	24.6534
PRJNA389927	SRR5665055	1816500218	1295935033	11269720	14036	39657657	3576	0.926635	32.6781
PRJNA389927	SRR5665026	602192124	470745501	4012884	8676	18828166	2295	0.926647	25.0022
PRJNA389927	SRR5665061	758910268	553437285	4776724	12788	26593286	2086	0.928476	20.8112
PRJNA389927	SRR5665122	2636134209	1832155551	16112148	22818	53787138	2658	0.929008	34.0631
PRJNA389927	SRR5665043	1267666004	854174835	7547870	14785	32984721	2319	0.929247	25.8961
PRJNA389927	SRR5665179	705484441	466342080	4127268	7840	16318636	2083	0.933316	28.5773
PRJNA389927	SRR5665042	661376565	488111233	4211344	4055	9503714	2182	0.934418	51.3601
PRJNA389927	SRR5665028	860991653	613373519	5364752	11975	23968442	2045	0.93458	25.5909
PRJNA389927	SRR5665058	541601310	369026299	3232134	4562	12629721	3545	0.936222	29.2189
PRJNA389927	SRR5665033	581571081	413948637	3613298	5869	16641919	3485	0.936541	24.8739
PRJNA389927	SRR5665048	629428694	456213896	3963428	8787	17552373	2014	0.941444	25.9916
PRJNA389927	SRR5665049	1122607451	797818514	7007276	8938	25972266	3814	0.94233	30.7181
PRJNA389927	SRR5665178	506367839	343711989	3019528	5960	11177108	1862	0.942886	30.7514
PRJNA389927	SRR5665041	946733673	697242868	6043746	7422	25584095	5311	0.943467	27.253
PRJNA389927	SRR5665031	1211600787	920271396	7935568	12850	32912930	2939	0.946736	27.9608
PRJNA389927	SRR5665182	1475010313	941107433	8359938	10625	33376991	4780	0.950163	28.1963
PRJNA389927	SRR5665030	1193404715	846659750	7367110	7559	19278070	2776	0.950278	43.9183
PRJNA447983	SRR6915098	9415204354	9390701477	94556924	1715	11242026	26227	0.672183	835.321
PRJNA447983	SRR6915158	2544705351	2535165741	25491260	13582	72545507	13260	0.625433	34.9459
PRJNA447983	SRR6915092	2856227022	2847997313	28666120	26828	103353047	7378	0.637895	27.556
PRJNA447983	SRR6915206	3587512037	3572969803	35977016	29690	122892444	8322	0.660337	29.074
PRJNA447983	SRR6915209	8116955390	8095583789	81409132	46002	206578683	9317	0.67457	39.1889
PRJNA447983	SRR6915121	7513810634	7490016632	75421866	34019	183909731	14380	0.692287	40.7266
PRJNA447983	SRR6915202	7612013260	7595318653	76347166	17540	57790544	4890	0.69853	131.428
PRJNA447983	SRR6915144	5283084792	5263221632	52991226	30255	132955299	10148	0.700963	39.5864
PRJNA447983	SRR6915211	6268384387	6247286765	62960590	32561	86937600	3308	0.702442	71.8594
PRJNA447983	SRR6915120	2421623709	2411357073	24263334	23368	96350746	7424	0.705925	25.0269
PRJNA447983	SRR6915210	3645416103	3629985713	36534868	30992	114048056	6477	0.706204	31.8286
PRJNA447983	SRR6915116	3902857335	3880181427	39171988	39707	164645963	7720	0.709757	23.5668
PRJNA447983	SRR6915115	2751055252	2739634655	27589422	13660	65788757	13849	0.714163	41.6429
PRJNA447983	SRR6915113	12792394056	12760292461	128339334	15894	106932811	24466	0.716334	119.33
PRJNA447983	SRR6915145	3278047051	3265492431	32827820	13971	45978057	5040	0.726822	71.0228
PRJNA447983	SRR6915225	7863262112	7837084244	79227146	17630	98553455	19134	0.730412	79.5212
PRJNA447983	SRR6915207	10549012275	10528043718	105843846	56736	264395777	10335	0.738181	39.8193
PRJNA447983	SRR6915159	2842274382	2834984924	28591116	31176	121934742	7343	0.743005	23.25
PRJNA447983	SRR6915164	3552214977	3538131990	35593098	26482	117919193	11323	0.751456	30.0047
PRJNA447983	SRR6915190	9084962108	9063931523	91124860	52957	241968477	11375	0.754768	37.4591
PRJNA447983	SRR6915100	8069908204	8050463892	80935754	19120	112462952	19313	0.755877	71.5833
PRJNA447983	SRR6915123	2325769283	2315785092	23341580	24797	107551077	8922	0.761842	21.532
PRJNA447983	SRR6915166	4657953839	4641457731	46678108	42151	171708555	8276	0.763344	27.031
PRJNA447983	SRR6915102	5894505490	5872657315	59121058	28816	161275823	16455	0.764621	36.4137
PRJNA447983	SRR6915137	2582342536	2574066843	26006210	16368	83236949	14159	0.766487	30.9246
PRJNA447983	SRR6915165	2207785059	2201921286	22133732	11716	36597667	4153	0.767032	60.1656
PRJNA447983	SRR6915223	6123412426	6099140037	61618810	30309	137443394	9330	0.768667	44.3757
PRJNA447983	SRR6915220	3923094695	3909892085	39351466	23978	114738408	12370	0.769809	34.0766
PRJNA447983	SRR6915160	3767584131	3747823048	37823350	16002	73124807	9341	0.770751	51.2524
PRJNA447983	SRR6915122	18090843680	18058054498	181514362	18143	76336311	7964	0.773698	236.559
PRJNA447983	SRR6915187	1712654937	1706624970	17188950	21429	83008014	6625	0.773831	20.5598
PRJNA447983	SRR6915191	2191850458	2184122140	21980476	13036	51324336	6737	0.784658	42.5553
PRJNA447983	SRR6915099	3848011796	3841345445	38658162	24273	120442863	15556	0.789422	31.8935
PRJNA447983	SRR6915218	3255758142	3244620841	32879488	30443	130248324	8693	0.789885	24.911
PRJNA447983	SRR6915217	2137592353	2131404094	21469840	15042	68804403	11445	0.791978	30.9777
PRJNA447983	SRR6915093	2238831799	2231479387	22451668	17229	80262860	11159	0.792971	27.8021
PRJNA447983	SRR6915095	6667107549	6649481947	66892476	1617	16504936	117694	0.794519	402.878
PRJNA447983	SRR6915101	4612362125	4600842098	46276980	24380	113192939	11748	0.796083	40.646
PRJNA447983	SRR6915192	5636441101	5619867130	56536762	31285	157903979	12143	0.803825	35.5904
PRJNA447983	SRR6915227	9757105527	9726277817	98222592	31271	87704879	3637	0.804098	110.898
PRJNA447983	SRR6915222	4363913085	4352393417	43973870	18374	89379218	12565	0.806843	48.6958
PRJNA447983	SRR6915208	6483930476	6464801963	64995762	13622	90575853	24608	0.808872	71.3745
PRJNA447983	SRR6915213	4113773388	4101582299	41442672	20120	89583042	10360	0.809643	45.7853
PRJNA447983	SRR6915189	7498578001	7480325852	75221466	33491	173388382	14053	0.809952	43.142
PRJNA447983	SRR6915201	2780984782	2772091730	27893666	16757	83408779	11450	0.811316	33.235
PRJNA447983	SRR6915193	2455017055	2448627945	24643928	20666	94061451	10847	0.814351	26.0322
PRJNA447983	SRR6915188	3546464398	3537549758	35556054	35357	144901981	9571	0.815067	24.4134
PRJNA447983	SRR6915091	3192490905	3179286296	32049212	16315	72842129	9278	0.820319	43.6463
PRJNA447983	SRR6915219	4312690198	4299750482	43382794	5862	37974071	42098	0.833054	113.229
PRJNA447983	SRR6915194	2624794425	2621150330	26419046	19511	100336670	13595	0.836428	26.1236
PRJNA447983	SRR6915094	9691961893	9659251614	97225570	6651	63361151	39962	0.836498	152.448
PRJNA447983	SRR6915097	3397146870	3390974234	34184538	26527	108827918	8045	0.84069	31.159
PRJNA447983	SRR6915119	4080726893	4063521635	40946728	13191	71817157	20258	0.853116	56.5815

## Sheet: Table S4
Table S4. 5880 MAGs cluster into 696 SGBs by mash and fastANI
rSGBs	SGB_name	genome_list
PRJDB4176_DRR127634_bin.21	SGB_0	PRJDB4176_DRR127634_bin.21, PRJEB10878_ERR1018209_bin.33_re, PRJEB10878_ERR1018209_bin.42
PRJEB7774_ERR688634_bin.86	SGB_1	PRJEB7774_ERR688634_bin.86, PRJEB10878_ERR1018295_bin.28
PRJEB7774_ERR688565_bin.65	SGB_2	PRJEB7774_ERR688565_bin.65, PRJEB7774_ERR688527_bin.45
PRJEB27928_CCMD98531134ST_bin.43	SGB_3	PRJEB27928_CCMD98531134ST_bin.43, PRJDB4176_DRR127583_bin.12, PRJEB7774_ERR688515_bin.73, PRJEB27928_CCMD89306485ST_bin.82, PRJEB12449_MMRS51410669ST_bin.3, PRJEB6070_CCIS02124300ST_bin.7_re, PRJEB6070_CCIS02124300ST_bin.7, PRJEB12449_MMRS14602194ST_bin.27, PRJEB10878_ERR1018275_bin.16_re, PRJEB10878_ERR1018275_bin.19, PRJEB10878_ERR1018188_bin.28, PRJEB10878_ERR1018188_bin.15_re, PRJEB12449_MMRS…
PRJEB12449_MMRS34569532ST_bin.22	SGB_4	PRJEB12449_MMRS34569532ST_bin.22
PRJEB27928_CCMD89967135ST_bin.9	SGB_5	PRJEB27928_CCMD89967135ST_bin.9
PRJEB10878_ERR1018211_bin.31	SGB_6	PRJEB10878_ERR1018211_bin.31, PRJEB27928_CCMD71915439ST_bin.45_re
PRJEB27928_CCMD53522274ST_bin.38	SGB_7	PRJEB27928_CCMD53522274ST_bin.38, PRJEB12449_MMRS65742083ST_bin.17
PRJEB27928_CCMD15562448ST_bin.15	SGB_8	PRJEB27928_CCMD15562448ST_bin.15, PRJEB12449_MMRS65205033ST_bin.14
PRJEB27928_CCMD85661207ST_bin.60	SGB_9	PRJEB27928_CCMD85661207ST_bin.60
PRJEB7774_ERR688558_bin.36	SGB_10	PRJEB7774_ERR688558_bin.36
PRJEB6070_CCIS87252800ST_bin.25_re	SGB_11	PRJEB6070_CCIS87252800ST_bin.25_re, PRJEB6070_CCIS87252800ST_bin.25
PRJEB7774_ERR688556_bin.47	SGB_12	PRJEB7774_ERR688556_bin.47
PRJDB4176_DRR127521_bin.17	SGB_13	PRJDB4176_DRR127521_bin.17, PRJDB4176_DRR162778_bin.73, PRJDB4176_DRR127536_bin.18
PRJEB7774_ERR688598_bin.23	SGB_14	PRJEB7774_ERR688598_bin.23
PRJEB7774_ERR688575_bin.73	SGB_15	PRJEB7774_ERR688575_bin.73
PRJEB12449_MMRS14602194ST_bin.59	SGB_16	PRJEB12449_MMRS14602194ST_bin.59
PRJEB12449_MMRS94549160ST_bin.30	SGB_17	PRJEB12449_MMRS94549160ST_bin.30
PRJEB12449_MMRS44197125ST_bin.53	SGB_18	PRJEB12449_MMRS44197125ST_bin.53
PRJEB7774_ERR688618_bin.39	SGB_19	PRJEB7774_ERR688618_bin.39
PRJEB12449_MMRS68630931ST_bin.32	SGB_20	PRJEB12449_MMRS68630931ST_bin.32, PRJEB27928_CCMD71915439ST_bin.79, PRJEB27928_CCMD53522274ST_bin.51
PRJNA447983_SRR6915220_bin.35	SGB_21	PRJNA447983_SRR6915220_bin.35
PRJEB10878_ERR1018283_bin.38	SGB_22	PRJEB10878_ERR1018283_bin.38, PRJEB10878_ERR1018283_bin.30_re, PRJEB10878_ERR1018192_bin.42, PRJEB10878_ERR1018207_bin.33, PRJEB10878_ERR1018304_bin.9, PRJEB10878_ERR1018226_bin.42, PRJEB10878_ERR1018220_bin.58, PRJEB10878_ERR1018256_bin.11_re, PRJEB10878_ERR1018256_bin.28, PRJDB4176_DRR127683_bin.4
PRJEB10878_ERR1018188_bin.52	SGB_23	PRJEB10878_ERR1018188_bin.52, PRJEB10878_ERR1018188_bin.79_re, PRJEB10878_ERR1018292_bin.29, PRJEB10878_ERR1018292_bin.7_re, PRJEB7774_ERR688575_bin.32
PRJEB10878_ERR1018187_bin.44	SGB_24	PRJEB10878_ERR1018187_bin.44
PRJEB6070_CCIS41288781ST_bin.15	SGB_25	PRJEB6070_CCIS41288781ST_bin.15, PRJEB6070_CCIS41288781ST_bin.15_re, PRJEB7774_ERR688635_bin.31, PRJNA447983_SRR6915102_bin.36, PRJDB4176_DRR127485_bin.49, PRJEB7774_ERR688624_bin.55, PRJNA447983_SRR6915093_bin.17, PRJEB10878_ERR1018223_bin.51, PRJEB10878_ERR1018223_bin.55_re, PRJNA447983_SRR6915137_bin.10_re, PRJEB12449_MMRS71762412ST_bin.28, PRJEB12449_MMRS62666492ST_bin.12, PRJEB27928_CCMD3815…
PRJNA447983_SRR6915099_bin.19	SGB_26	PRJNA447983_SRR6915099_bin.19, PRJEB10878_ERR1018210_bin.52, PRJEB10878_ERR1018210_bin.8_re, PRJEB27928_CCMD93755960ST_bin.16_re, PRJEB12449_MMRS93621581ST_bin.32, PRJEB7774_ERR688619_bin.47, PRJEB10878_ERR1018211_bin.18, PRJDB4176_DRR127666_bin.44, PRJEB7774_ERR688650_bin.21, PRJDB4176_DRR162778_bin.59, PRJEB7774_ERR688637_bin.3, PRJEB12449_MMRS80093644ST_bin.19, PRJNA447983_SRR6915194_bin.28, P…
PRJDB4176_DRR127789_bin.80	SGB_27	PRJDB4176_DRR127789_bin.80
PRJEB12449_MMRS84159866ST_bin.28	SGB_28	PRJEB12449_MMRS84159866ST_bin.28
PRJNA447983_SRR6915115_bin.5	SGB_29	PRJNA447983_SRR6915115_bin.5
PRJEB12449_MMRS94549160ST_bin.3	SGB_30	PRJEB12449_MMRS94549160ST_bin.3
PRJDB4176_DRR162779_bin.28	SGB_31	PRJDB4176_DRR162779_bin.28
PRJEB7774_ERR710426_bin.49	SGB_32	PRJEB7774_ERR710426_bin.49, PRJEB10878_ERR1018307_bin.26, PRJEB7774_ERR688583_bin.24, PRJEB10878_ERR1018287_bin.4, PRJEB10878_ERR1018311_bin.72_re, PRJEB10878_ERR1018311_bin.84, PRJEB7774_ERR688616_bin.36, PRJDB4176_DRR127707_bin.15, PRJEB10878_ERR1018280_bin.32, PRJEB7774_ERR688619_bin.29, PRJEB7774_ERR688566_bin.8, PRJNA447983_SRR6915121_bin.38, PRJEB7774_ERR688612_bin.55, PRJEB7774_ERR688550_b…
PRJEB12449_MMRS62192467ST_bin.4	SGB_33	PRJEB12449_MMRS62192467ST_bin.4
PRJEB10878_ERR1018230_bin.3	SGB_34	PRJEB10878_ERR1018230_bin.3, PRJEB10878_ERR1018230_bin.73_re
PRJEB6070_CCMD25963797ST_bin.53	SGB_35	PRJEB6070_CCMD25963797ST_bin.53, PRJEB6070_CCMD25963797ST_bin.53_re
PRJEB10878_ERR1018223_bin.1	SGB_36	PRJEB10878_ERR1018223_bin.1, PRJEB10878_ERR1018223_bin.30_re
PRJEB7774_ERR688513_bin.20	SGB_37	PRJEB7774_ERR688513_bin.20, PRJEB27928_CCMD45812507ST_bin.49, PRJEB27928_CCMD37575804ST_bin.68, PRJNA447983_SRR6915121_bin.84, PRJEB7774_ERR688514_bin.30, PRJEB27928_CCMD51228890ST_bin.25_re
PRJEB6070_CCIS11558985ST_bin.12	SGB_38	PRJEB6070_CCIS11558985ST_bin.12, PRJEB6070_CCIS11558985ST_bin.12_re
PRJEB7774_ERR688556_bin.23_re	SGB_39	PRJEB7774_ERR688556_bin.23_re
PRJEB10878_ERR1018298_bin.32	SGB_40	PRJEB10878_ERR1018298_bin.32, PRJEB10878_ERR1018298_bin.27_re, PRJEB6070_CCIS44093303ST_bin.19, PRJEB6070_CCIS44093303ST_bin.19_re, PRJEB6070_CCIS38765456ST_bin.25_re, PRJEB6070_CCIS38765456ST_bin.25, PRJEB7774_ERR688590_bin.32_re, PRJEB12449_MMRS85548821ST_bin.31
PRJDB4176_DRR127776_bin.6_re	SGB_41	PRJDB4176_DRR127776_bin.6_re, PRJEB10878_ERR1018226_bin.40, PRJEB27928_CCMD59583015ST_bin.44, PRJEB10878_ERR1018220_bin.16, PRJDB4176_DRR127537_bin.51, PRJEB6070_CCIS00146684ST_bin.27, PRJEB6070_CCIS00146684ST_bin.27_re, PRJEB27928_CCMD39157124ST_bin.18, PRJEB12449_MMRS78791111ST_bin.20, PRJDB4176_DRR162775_bin.13, PRJEB12449_MMRS68630931ST_bin.20, PRJEB12449_MMRS71762412ST_bin.40, PRJEB12449_MMR…
PRJEB7774_ERR688567_bin.1	SGB_42	PRJEB7774_ERR688567_bin.1
PRJEB10878_ERR1018281_bin.14	SGB_43	PRJEB10878_ERR1018281_bin.14, PRJEB10878_ERR1018281_bin.13_re, PRJEB10878_ERR1018226_bin.50, PRJEB7774_ERR688600_bin.5, PRJEB10878_ERR1018288_bin.17_re, PRJEB10878_ERR1018288_bin.7, PRJEB6070_CCIS81139242ST_bin.7, PRJEB6070_CCIS81139242ST_bin.7_re, PRJEB12449_MMRS64281211ST_bin.36, PRJEB7774_ERR688511_bin.26, PRJEB6070_CCIS24254057ST_bin.31_re, PRJEB6070_CCIS24254057ST_bin.31, PRJDB4176_DRR127536…
PRJNA447983_SRR6915210_bin.1	SGB_44	PRJNA447983_SRR6915210_bin.1, PRJNA447983_SRR6915207_bin.30, PRJEB7774_ERR688618_bin.71
PRJEB10878_ERR1018309_bin.40	SGB_45	PRJEB10878_ERR1018309_bin.40, PRJEB12449_MMRS97327636ST_bin.13_re
PRJEB6070_CCIS09568613ST_bin.18_re	SGB_46	PRJEB6070_CCIS09568613ST_bin.18_re, PRJEB6070_CCIS09568613ST_bin.18
PRJEB12449_MMRS21365932ST_bin.2	SGB_47	PRJEB12449_MMRS21365932ST_bin.2
PRJNA447983_SRR6915092_bin.27	SGB_48	PRJNA447983_SRR6915092_bin.27
PRJEB10878_ERR1018305_bin.62	SGB_49	PRJEB10878_ERR1018305_bin.62, PRJEB7774_ERR688614_bin.36, PRJEB7774_ERR688582_bin.54, PRJEB10878_ERR1018235_bin.27, PRJEB7774_ERR688576_bin.24, PRJDB4176_DRR127700_bin.24, PRJEB10878_ERR1018228_bin.72, PRJEB12449_MMRS96422329ST_bin.22, PRJEB10878_ERR1018285_bin.22, PRJEB10878_ERR1018285_bin.26_re, PRJEB27928_CCMD98531134ST_bin.84, PRJEB7774_ERR688581_bin.14, PRJEB6070_CCIS65479369ST_bin.38_re, PR…
PRJDB4176_DRR127763_bin.62	SGB_50	PRJDB4176_DRR127763_bin.62
PRJEB27928_CCMD79349503ST_bin.18	SGB_51	PRJEB27928_CCMD79349503ST_bin.18, PRJEB27928_CCMD28738636ST_bin.23, PRJDB4176_DRR127755_bin.50, PRJEB12449_MMRS24340226ST_bin.11_re, PRJEB7774_ERR688527_bin.13, PRJEB27928_CCMD71242853ST_bin.19, PRJEB27928_CCMD54057834ST_bin.40, PRJEB12449_MMRS86958796ST_bin.18, PRJEB27928_CCMD56948710ST_bin.51, PRJEB27928_CCMD74592084ST_bin.15, PRJEB7774_ERR688649_bin.28, PRJEB27928_CCMD18829815ST_bin.16_re, PRJ…
PRJEB7774_ERR688607_bin.6	SGB_52	PRJEB7774_ERR688607_bin.6
PRJEB10878_ERR1018283_bin.12	SGB_53	PRJEB10878_ERR1018283_bin.12, PRJEB10878_ERR1018283_bin.17_re, PRJDB4176_DRR127789_bin.52
PRJEB27928_CCMD39882286ST_bin.12	SGB_54	PRJEB27928_CCMD39882286ST_bin.12, PRJEB12449_MMRS39582183ST_bin.68, PRJEB7774_ERR688514_bin.28, PRJEB6070_CCIS36797902ST_bin.40_re, PRJEB6070_CCIS36797902ST_bin.40
PRJEB6070_CCMD95433940ST_bin.5_re	SGB_55	PRJEB6070_CCMD95433940ST_bin.5_re, PRJEB6070_CCMD95433940ST_bin.5, PRJEB7774_ERR688525_bin.68, PRJEB7774_ERR688575_bin.34
PRJEB10878_ERR1018292_bin.30	SGB_56	PRJEB10878_ERR1018292_bin.30
PRJEB7774_ERR688513_bin.31_re	SGB_57	PRJEB7774_ERR688513_bin.31_re
PRJEB12449_MMRS54316675ST_bin.66	SGB_58	PRJEB12449_MMRS54316675ST_bin.66, PRJNA447983_SRR6915092_bin.9, PRJEB7774_ERR688579_bin.30, PRJNA447983_SRR6915210_bin.35, PRJNA447983_SRR6915166_bin.45, PRJDB4176_DRR127613_bin.36, PRJNA447983_SRR6915097_bin.35, PRJNA447983_SRR6915137_bin.24, PRJEB12449_MMRS86168210ST_bin.16, PRJEB7774_ERR688582_bin.47_re
PRJEB7774_ERR710427_bin.59_re	SGB_59	PRJEB7774_ERR710427_bin.59_re
PRJDB4176_DRR127559_bin.32	SGB_60	PRJDB4176_DRR127559_bin.32
PRJEB10878_ERR1018309_bin.31	SGB_61	PRJEB10878_ERR1018309_bin.31, PRJEB10878_ERR1018273_bin.46, PRJDB4176_DRR127754_bin.72, PRJEB12449_MMRS95479054ST_bin.73, PRJEB10878_ERR1018262_bin.55, PRJEB7774_ERR688528_bin.42_re, PRJEB12449_MMRS87723283ST_bin.7, PRJDB4176_DRR127763_bin.54, PRJEB10878_ERR1018220_bin.8, PRJEB12449_MMRS93621581ST_bin.82, PRJEB7774_ERR688637_bin.37, PRJDB4176_DRR127535_bin.6, PRJEB7774_ERR688634_bin.8, PRJEB6070_…
PRJDB4176_DRR127674_bin.52	SGB_62	PRJDB4176_DRR127674_bin.52
PRJEB10878_ERR1018192_bin.22	SGB_63	PRJEB10878_ERR1018192_bin.22, PRJEB10878_ERR1018198_bin.37
PRJEB10878_ERR1018282_bin.13	SGB_64	PRJEB10878_ERR1018282_bin.13, PRJEB10878_ERR1018312_bin.50, PRJEB10878_ERR1018199_bin.3_re, PRJEB10878_ERR1018312_bin.27_re, PRJEB10878_ERR1018199_bin.2
PRJEB10878_ERR1018274_bin.30	SGB_65	PRJEB10878_ERR1018274_bin.30, PRJEB10878_ERR1018274_bin.51_re, PRJEB12449_MMRS77487595ST_bin.28,PRJDB4176_DRR127507_bin.12_re, PRJEB12449_MMRS17603756ST_bin.33, PRJDB4176_DRR127532_bin.29_re, PRJEB12449_MMRS81194191ST_bin.40, PRJDB4176_DRR127718_bin.13, PRJEB6070_MMPU72854103ST_bin.21_re, PRJEB6070_MMPU72854103ST_bin.21, PRJDB4176_DRR127736_bin.31, PRJEB6070_CCMD63399960ST_bin.17, PRJEB6070_CCMD6…
PRJEB27928_CCMD45004878ST_bin.49	SGB_66	PRJEB27928_CCMD45004878ST_bin.49
PRJNA389927_SRR5665182_bin.5	SGB_67	PRJNA389927_SRR5665182_bin.5
PRJEB7774_ERR688610_bin.57	SGB_68	PRJEB7774_ERR688610_bin.57
PRJEB7774_ERR688648_bin.10	SGB_69	PRJEB7774_ERR688648_bin.10, PRJNA447983_SRR6915209_bin.21, PRJEB7774_ERR688521_bin.22_re, PRJNA447983_SRR6915189_bin.14, PRJEB7774_ERR688591_bin.33, PRJEB7774_ERR688599_bin.24, PRJNA447983_SRR6915121_bin.3_re, PRJEB6070_CCIS46047672ST_bin.11_re, PRJEB6070_CCIS46047672ST_bin.11, PRJEB7774_ERR710428_bin.41, PRJEB7774_ERR688532_bin.14_re, PRJNA447983_SRR6915219_bin.10_re, PRJEB7774_ERR688557_bin.5, …
PRJEB7774_ERR688552_bin.43	SGB_70	PRJEB7774_ERR688552_bin.43
PRJEB10878_ERR1018304_bin.12_re	SGB_71	PRJEB10878_ERR1018304_bin.12_re, PRJEB10878_ERR1018304_bin.42, PRJDB4176_DRR127537_bin.27, PRJEB10878_ERR1018204_bin.11_re, PRJEB10878_ERR1018204_bin.3, PRJEB7774_ERR688513_bin.18, PRJDB4176_DRR127666_bin.35, PRJEB6070_CCMD93344354ST_bin.25, PRJEB6070_CCMD93344354ST_bin.25_re, PRJEB7774_ERR710430_bin.6, PRJNA447983_SRR6915113_bin.2, PRJEB6070_CCIS87252800ST_bin.8_re, PRJEB6070_CCIS87252800ST_bin.8
PRJEB7774_ERR688513_bin.37	SGB_72	PRJEB7774_ERR688513_bin.37, PRJEB6070_MMPU72854103ST_bin.47_re, PRJEB6070_MMPU72854103ST_bin.47, PRJEB10878_ERR1018269_bin.21, PRJEB10878_ERR1018269_bin.25_re, PRJEB10878_ERR1018197_bin.12, PRJEB10878_ERR1018197_bin.18_re, PRJEB27928_CCMD39157124ST_bin.17, PRJNA447983_SRR6915218_bin.19, PRJEB10878_ERR1018258_bin.7, PRJEB10878_ERR1018312_bin.17, PRJEB10878_ERR1018312_bin.3_re, PRJDB4176_DRR127708_…
PRJNA389927_SRR5665047_bin.5	SGB_73	PRJNA389927_SRR5665047_bin.5
PRJEB7774_ERR688651_bin.43	SGB_74	PRJEB7774_ERR688651_bin.43
PRJDB4176_DRR127789_bin.79	SGB_75	PRJDB4176_DRR127789_bin.79
PRJEB7774_ERR688644_bin.23	SGB_76	PRJEB7774_ERR688644_bin.23
PRJEB7774_ERR688635_bin.32	SGB_77	PRJEB7774_ERR688635_bin.32, PRJEB7774_ERR688564_bin.50_re, PRJEB27928_CCMD68973846ST_bin.4, PRJDB4176_DRR127708_bin.21, PRJEB10878_ERR1018273_bin.42
PRJEB7774_ERR688583_bin.21	SGB_78	PRJEB7774_ERR688583_bin.21, PRJEB27928_CCMD71915439ST_bin.29, PRJEB12449_MMRS15137911ST_bin.75, PRJEB7774_ERR688577_bin.39, PRJEB12449_MMRS97052561ST_bin.20
PRJEB10878_ERR1018282_bin.4	SGB_79	PRJEB10878_ERR1018282_bin.4
PRJEB12449_MMRS21365932ST_bin.11	SGB_80	PRJEB12449_MMRS21365932ST_bin.11, PRJEB12449_MMRS34569532ST_bin.68, PRJEB12449_MMRS38954404ST_bin.35, PRJEB6070_CCIS80834637ST_bin.16, PRJEB6070_CCIS80834637ST_bin.16_re
PRJEB6070_CCMD86707194ST_bin.6	SGB_81	PRJEB6070_CCMD86707194ST_bin.6, PRJEB6070_CCMD86707194ST_bin.6_re
PRJNA447983_SRR6915100_bin.30	SGB_82	PRJNA447983_SRR6915100_bin.30, PRJEB12449_MMRS43939546ST_bin.9, PRJDB4176_DRR127724_bin.56, PRJEB6070_CCIS09568613ST_bin.21, PRJEB6070_CCIS09568613ST_bin.21_re, PRJDB4176_DRR127521_bin.14, PRJEB27928_CCMD28738636ST_bin.6, PRJDB4176_DRR127707_bin.49, PRJDB4176_DRR127478_bin.21, PRJDB4176_DRR127532_bin.28
PRJEB7774_ERR688558_bin.10	SGB_83	PRJEB7774_ERR688558_bin.10
PRJEB27928_CCMD39882286ST_bin.3	SGB_84	PRJEB27928_CCMD39882286ST_bin.3
PRJNA447983_SRR6915219_bin.13	SGB_85	PRJNA447983_SRR6915219_bin.13
PRJEB27928_CCMD39157124ST_bin.58	SGB_86	PRJEB27928_CCMD39157124ST_bin.58, PRJEB10878_ERR1018253_bin.18_re, PRJEB10878_ERR1018253_bin.20, PRJEB12449_MMRS93508324ST_bin.52, PRJEB27928_CCMD89643949ST_bin.33, PRJEB27928_CCMD98198513ST_bin.11
PRJEB7774_ERR710430_bin.42	SGB_87	PRJEB7774_ERR710430_bin.42
PRJEB27928_CCMD27867141ST_bin.36	SGB_88	PRJEB27928_CCMD27867141ST_bin.36, PRJEB27928_CCMD99440714ST_bin.30, PRJEB27928_CCMD71915439ST_bin.55, PRJEB10878_ERR1018294_bin.5_re
PRJEB7774_ERR688527_bin.1	SGB_89	PRJEB7774_ERR688527_bin.1, PRJEB7774_ERR688640_bin.46, PRJEB7774_ERR688506_bin.48
PRJNA447983_SRR6915119_bin.23	SGB_90	PRJNA447983_SRR6915119_bin.23
PRJEB12449_MMRS57276462ST_bin.33	SGB_91	PRJEB12449_MMRS57276462ST_bin.33
PRJEB12449_MMRS78791111ST_bin.4_re	SGB_92	PRJEB12449_MMRS78791111ST_bin.4_re, PRJDB4176_DRR127491_bin.16_re
PRJDB4176_DRR127552_bin.17	SGB_93	PRJDB4176_DRR127552_bin.17, PRJEB10878_ERR1018195_bin.3, PRJEB12449_MMRS81130264ST_bin.8, PRJEB10878_ERR1018202_bin.30
PRJEB12449_MMRS68910755ST_bin.22	SGB_94	PRJEB12449_MMRS68910755ST_bin.22
PRJEB27928_CCMD71915439ST_bin.51	SGB_95	PRJEB27928_CCMD71915439ST_bin.51, PRJNA447983_SRR6915097_bin.4, PRJEB12449_MMRS84954772ST_bin.59, PRJEB12449_MMRS93621581ST_bin.54, PRJEB7774_ERR688619_bin.36, PRJEB12449_MMRS41266697ST_bin.28, PRJDB4176_DRR127481_bin.48, PRJEB27928_CCMD45004878ST_bin.15, PRJEB27928_CCMD18829815ST_bin.49, PRJDB4176_DRR127478_bin.13, PRJEB6070_CCMD46222674ST_bin.11, PRJEB6070_CCMD46222674ST_bin.11_re, PRJEB12449_M…
PRJEB12449_MMRS95674036ST_bin.32	SGB_96	PRJEB12449_MMRS95674036ST_bin.32, PRJDB4176_DRR127634_bin.34
PRJEB10878_ERR1018193_bin.18_re	SGB_97	PRJEB10878_ERR1018193_bin.18_re, PRJEB10878_ERR1018193_bin.28
PRJNA447983_SRR6915220_bin.48	SGB_98	PRJNA447983_SRR6915220_bin.48, PRJEB27928_CCMD51228890ST_bin.27, PRJEB7774_ERR688606_bin.19, PRJNA447983_SRR6915166_bin.51, PRJEB7774_ERR688582_bin.33
PRJDB4176_DRR127546_bin.50	SGB_99	PRJDB4176_DRR127546_bin.50, PRJDB4176_DRR127685_bin.41
PRJEB6070_CCMD64776337ST_bin.38_re	SGB_100	PRJEB6070_CCMD64776337ST_bin.38_re, PRJEB6070_CCMD64776337ST_bin.38
PRJEB12449_MMRS39415781ST_bin.16	SGB_101	PRJEB12449_MMRS39415781ST_bin.16, PRJEB12449_MMRS43563715ST_bin.60, PRJEB12449_MMRS84085284ST_bin.2, PRJEB12449_MMRS68630931ST_bin.26, PRJDB4176_DRR127704_bin.37, PRJDB4176_DRR127559_bin.37, PRJEB12449_MMRS55294627ST_bin.14, PRJEB10878_ERR1018278_bin.1_re, PRJEB10878_ERR1018278_bin.15, PRJEB27928_CCMD51228890ST_bin.23, PRJEB12449_MMRS72980899ST_bin.30, PRJDB4176_DRR127767_bin.5, PRJEB12449_MMRS62…
PRJEB27928_CCMD98531134ST_bin.65	SGB_102	PRJEB27928_CCMD98531134ST_bin.65, PRJEB27928_CCMD23541216ST_bin.23, PRJDB4176_DRR127708_bin.13, PRJEB27928_CCMD18579000ST_bin.12, PRJEB7774_ERR710427_bin.28, PRJDB4176_DRR127559_bin.4, PRJEB27928_CCMD39157124ST_bin.17_re, PRJEB10878_ERR1018285_bin.29, PRJEB10878_ERR1018285_bin.25_re, PRJEB12449_MMRS11932626ST_bin.54, PRJEB27928_CCMD79349503ST_bin.32_re, PRJEB10878_ERR1018295_bin.33, PRJEB7774_ERR…
PRJEB12449_MMRS51737257ST_bin.44	SGB_103	PRJEB12449_MMRS51737257ST_bin.44, PRJEB12449_MMRS65862658ST_bin.43
PRJDB4176_DRR127649_bin.10	SGB_104	PRJDB4176_DRR127649_bin.10, PRJEB7774_ERR688634_bin.66, PRJDB4176_DRR127763_bin.41, PRJEB27928_CCMD52145360ST_bin.61, PRJEB10878_ERR1018290_bin.40, PRJEB10878_ERR1018290_bin.57_re
PRJEB10878_ERR1018207_bin.12	SGB_105	PRJEB10878_ERR1018207_bin.12, PRJEB10878_ERR1018207_bin.7_re
PRJEB7774_ERR688619_bin.78	SGB_106	PRJEB7774_ERR688619_bin.78, PRJDB4176_DRR127674_bin.11
PRJEB27928_CCMD72690923ST_bin.70	SGB_107	PRJEB27928_CCMD72690923ST_bin.70, PRJEB27928_CCMD65222621ST_bin.67, PRJEB10878_ERR1018267_bin.37_re, PRJEB10878_ERR1018267_bin.50, PRJDB4176_DRR127485_bin.34, PRJEB10878_ERR1018222_bin.9, PRJEB10878_ERR1018230_bin.13_re, PRJEB10878_ERR1018230_bin.33, PRJEB7774_ERR688525_bin.33, PRJEB10878_ERR1018309_bin.48, PRJEB12449_MMRS93508324ST_bin.42, PRJEB7774_ERR688624_bin.75, PRJEB12449_MMRS96422329ST_bi…
PRJEB6070_CCIS11362406ST_bin.28	SGB_108	PRJEB6070_CCIS11362406ST_bin.28, PRJEB6070_CCIS11362406ST_bin.28_re, PRJEB12449_MMRS93621581ST_bin.20, PRJEB7774_ERR688579_bin.3, PRJEB12449_MMRS64281551ST_bin.18_re
PRJEB7774_ERR688551_bin.4	SGB_109	PRJEB7774_ERR688551_bin.4
PRJDB4176_DRR127521_bin.57	SGB_110	PRJDB4176_DRR127521_bin.57, PRJDB4176_DRR127762_bin.28, PRJDB4176_DRR127736_bin.20_re, PRJDB4176_DRR127685_bin.36, PRJEB7774_ERR688583_bin.2_re, PRJDB4176_DRR127509_bin.11_re
PRJNA389927_SRR5665055_bin.11	SGB_111	PRJNA389927_SRR5665055_bin.11, PRJEB6070_CCIS00146684ST_bin.51_re, PRJEB6070_CCIS00146684ST_bin.51
PRJEB12449_MMRS54316675ST_bin.26	SGB_112	PRJEB12449_MMRS54316675ST_bin.26, PRJEB7774_ERR688624_bin.81, PRJEB27928_CCMD73128545ST_bin.21, PRJEB12449_MMRS71762412ST_bin.17
PRJEB27928_CCMD30626189ST_bin.55	SGB_113	PRJEB27928_CCMD30626189ST_bin.55, PRJEB6070_CCIS50148151ST_bin.4, PRJEB6070_CCIS50148151ST_bin.4_re, PRJEB12449_MMRS39582183ST_bin.6
PRJDB4176_DRR127552_bin.26	SGB_114	PRJDB4176_DRR127552_bin.26, PRJEB12449_MMRS92544445ST_bin.34, PRJEB7774_ERR688644_bin.38, PRJDB4176_DRR127507_bin.42, PRJEB12449_MMRS91297590ST_bin.26
PRJEB10878_ERR1018191_bin.10	SGB_115	PRJEB10878_ERR1018191_bin.10, PRJEB10878_ERR1018191_bin.25_re, PRJDB4176_DRR127647_bin.24, PRJEB10878_ERR1018229_bin.5, PRJEB6070_CCIS84543192ST_bin.14, PRJEB6070_CCIS84543192ST_bin.14_re, PRJEB10878_ERR1018250_bin.1_re, PRJEB10878_ERR1018250_bin.37, PRJEB10878_ERR1018283_bin.13, PRJEB10878_ERR1018283_bin.1_re, PRJEB10878_ERR1018305_bin.1, PRJEB10878_ERR1018298_bin.29_re, PRJEB10878_ERR1018298_bi…
PRJDB4176_DRR127720_bin.47	SGB_116	PRJDB4176_DRR127720_bin.47, PRJDB4176_DRR127515_bin.35, PRJDB4176_DRR127789_bin.40
PRJEB10878_ERR1018233_bin.22	SGB_117	PRJEB10878_ERR1018233_bin.22, PRJEB12449_MMRS31306426ST_bin.39
PRJEB6070_CCIS11354283ST_bin.24	SGB_118	PRJEB6070_CCIS11354283ST_bin.24, PRJEB6070_CCIS11354283ST_bin.24_re, PRJEB10878_ERR1018268_bin.59, PRJEB10878_ERR1018212_bin.28, PRJEB10878_ERR1018212_bin.54_re, PRJEB6070_CCIS36699628ST_bin.5, PRJEB6070_CCIS36699628ST_bin.5_re, PRJEB12449_MMRS20257302ST_bin.37, PRJEB12449_MMRS72802364ST_bin.27, PRJEB12449_MMRS88581325ST_bin.5, PRJEB12449_MMRS38954404ST_bin.34, PRJEB12449_MMRS94549160ST_bin.41, P…
PRJEB27928_CCMD72690923ST_bin.43	SGB_119	PRJEB27928_CCMD72690923ST_bin.43, PRJEB7774_ERR688520_bin.18, PRJEB7774_ERR688617_bin.6, PRJEB7774_ERR688605_bin.26, PRJEB7774_ERR688528_bin.57, PRJEB7774_ERR688580_bin.33, PRJEB27928_CCMD15562448ST_bin.44_re, PRJEB7774_ERR688551_bin.28, PRJEB10878_ERR1018187_bin.7
PRJEB10878_ERR1018308_bin.74_re	SGB_120	PRJEB10878_ERR1018308_bin.74_re, PRJEB10878_ERR1018308_bin.27, PRJEB7774_ERR688528_bin.29
PRJEB27928_CCMD39157124ST_bin.49	SGB_121	PRJEB27928_CCMD39157124ST_bin.49, PRJEB6070_CCIS45793747ST_bin.17_re, PRJEB6070_CCIS45793747ST_bin.17, PRJEB12449_MMRS65205033ST_bin.40, PRJNA447983_SRR6915116_bin.54, PRJEB6070_CCIS33816588ST_bin.30, PRJEB6070_CCIS33816588ST_bin.30_re, PRJEB27928_CCMD18579000ST_bin.59, PRJEB7774_ERR688517_bin.60, PRJEB7774_ERR688610_bin.89, PRJEB7774_ERR688559_bin.10, PRJEB12449_MMRS51410669ST_bin.56, PRJEB12449…
PRJEB7774_ERR688523_bin.50	SGB_122	PRJEB7774_ERR688523_bin.50, PRJEB7774_ERR688603_bin.8, PRJEB7774_ERR688635_bin.71
PRJEB12449_MMRS67096717ST_bin.2	SGB_123	PRJEB12449_MMRS67096717ST_bin.2, PRJEB7774_ERR688517_bin.47, PRJEB12449_MMRS81671217ST_bin.57, PRJEB6070_CCIS62605362ST_bin.4_re, PRJEB6070_CCIS62605362ST_bin.4, PRJEB27928_CCMD99440714ST_bin.21, PRJEB6070_CCMD74930188ST_bin.13_re, PRJEB6070_CCMD74930188ST_bin.13, PRJEB27928_CCMD73128545ST_bin.68, PRJEB6070_CCIS48174381ST_bin.24, PRJEB6070_CCIS48174381ST_bin.24_re
PRJEB12449_MMRS55294627ST_bin.5	SGB_124	PRJEB12449_MMRS55294627ST_bin.5, PRJDB4176_DRR127559_bin.50, PRJEB7774_ERR688529_bin.70, PRJEB12449_MMRS86178473ST_bin.54, PRJDB4176_DRR127476_bin.39, PRJEB27928_CCMD56948710ST_bin.18, PRJEB12449_MMRS54246132ST_bin.3, PRJEB12449_MMRS77321055ST_bin.69, PRJEB27928_CCMD45812507ST_bin.50, PRJEB10878_ERR1018244_bin.14, PRJEB7774_ERR688544_bin.27_re, PRJEB27928_CCMD53508245ST_bin.75, PRJEB12449_MMRS925…
PRJEB7774_ERR688551_bin.31	SGB_125	PRJEB7774_ERR688551_bin.31, PRJEB7774_ERR688578_bin.71, PRJEB27928_CCMD23541216ST_bin.28, PRJEB12449_MMRS38954404ST_bin.47, PRJEB12449_MMRS25641480ST_bin.33
PRJEB7774_ERR688580_bin.20	SGB_126	PRJEB7774_ERR688580_bin.20
PRJNA389927_SRR5665182_bin.1	SGB_127	PRJNA389927_SRR5665182_bin.1, PRJEB6070_CCMD25963797ST_bin.5, PRJEB6070_CCMD25963797ST_bin.5_re
PRJEB7774_ERR688598_bin.30_re	SGB_128	PRJEB7774_ERR688598_bin.30_re
PRJEB7774_ERR688506_bin.22	SGB_129	PRJEB7774_ERR688506_bin.22, PRJEB27928_CCMD98531134ST_bin.56, PRJEB7774_ERR688523_bin.42, PRJEB7774_ERR688530_bin.5
PRJEB12449_MMRS40913371ST_bin.10	SGB_130	PRJEB12449_MMRS40913371ST_bin.10, PRJEB12449_MMRS25641480ST_bin.2, PRJEB12449_MMRS64281551ST_bin.28, PRJEB10878_ERR1018212_bin.53, PRJEB10878_ERR1018212_bin.53_re, PRJEB12449_MMRS84159866ST_bin.29, PRJDB4176_DRR127535_bin.10, PRJEB6070_CCMD46222674ST_bin.27, PRJEB6070_CCMD46222674ST_bin.27_re, PRJEB27928_CCMD27867141ST_bin.1, PRJEB12449_MMRS87723283ST_bin.13, PRJEB12449_MMRS92544445ST_bin.22, PRJ…
PRJEB12449_MMRS94549160ST_bin.7	SGB_131	PRJEB12449_MMRS94549160ST_bin.7
PRJEB6070_CCIS51595129ST_bin.6_re	SGB_132	PRJEB6070_CCIS51595129ST_bin.6_re, PRJEB6070_CCIS51595129ST_bin.6, PRJEB6070_CCIS24254057ST_bin.36_re, PRJEB6070_CCIS24254057ST_bin.36, PRJEB10878_ERR1018252_bin.14_re, PRJEB10878_ERR1018252_bin.29, PRJEB7774_ERR688650_bin.3, PRJEB10878_ERR1018207_bin.35_re, PRJEB12449_MMRS47685461ST_bin.4_re, PRJDB4176_DRR127521_bin.66, PRJEB27928_CCMD38158721ST_bin.30, PRJEB7774_ERR688583_bin.15, PRJEB27928_CCM…
PRJEB12449_MMRS64281211ST_bin.31	SGB_133	PRJEB12449_MMRS64281211ST_bin.31
PRJNA447983_SRR6915217_bin.6	SGB_134	PRJNA447983_SRR6915217_bin.6
PRJEB10878_ERR1018306_bin.3	SGB_135	PRJEB10878_ERR1018306_bin.3
PRJEB27928_CCMD76222476ST_bin.12_re	SGB_136	PRJEB27928_CCMD76222476ST_bin.12_re
PRJEB12449_MMRS64281211ST_bin.22	SGB_137	PRJEB12449_MMRS64281211ST_bin.22
PRJEB7774_ERR688543_bin.21	SGB_138	PRJEB7774_ERR688543_bin.21, PRJEB12449_MMRS41266697ST_bin.19
PRJEB10878_ERR1018280_bin.2	SGB_139	PRJEB10878_ERR1018280_bin.2, PRJEB12449_MMRS11932626ST_bin.6
PRJEB27928_CCMD27867141ST_bin.9	SGB_140	PRJEB27928_CCMD27867141ST_bin.9, PRJEB10878_ERR1018293_bin.27, PRJEB10878_ERR1018293_bin.21_re, PRJEB10878_ERR1018294_bin.39, PRJEB10878_ERR1018294_bin.62_re, PRJEB7774_ERR688528_bin.62, PRJEB7774_ERR688563_bin.11, PRJDB4176_DRR127619_bin.8, PRJDB4176_DRR127552_bin.7_re, PRJEB7774_ERR688647_bin.53, PRJEB7774_ERR688505_bin.37, PRJEB27928_CCMD65406197ST_bin.20, PRJEB27928_CCMD71915439ST_bin.3, PRJE…
PRJEB7774_ERR688606_bin.21	SGB_141	PRJEB7774_ERR688606_bin.21, PRJEB6070_CCIS41548810ST_bin.28_re, PRJEB6070_CCIS41548810ST_bin.28, PRJDB4176_DRR127704_bin.21
PRJEB10878_ERR1018187_bin.39	SGB_142	PRJEB10878_ERR1018187_bin.39, PRJEB7774_ERR688622_bin.29
PRJEB10878_ERR1018185_bin.95	SGB_143	PRJEB10878_ERR1018185_bin.95, PRJEB7774_ERR688610_bin.84, PRJEB10878_ERR1018273_bin.57, PRJEB7774_ERR710427_bin.29, PRJEB10878_ERR1018196_bin.2
PRJDB4176_DRR127597_bin.25	SGB_144	PRJDB4176_DRR127597_bin.25
PRJEB10878_ERR1018286_bin.22	SGB_145	PRJEB10878_ERR1018286_bin.22, PRJDB4176_DRR127685_bin.24_re, PRJEB10878_ERR1018229_bin.53_re, PRJEB10878_ERR1018229_bin.49, PRJEB7774_ERR688559_bin.48, PRJEB12449_MMRS81130264ST_bin.2
PRJEB12449_MMRS65742083ST_bin.2	SGB_146	PRJEB12449_MMRS65742083ST_bin.2
PRJEB12449_MMRS97327636ST_bin.28	SGB_147	PRJEB12449_MMRS97327636ST_bin.28, PRJEB6070_CCMD25963797ST_bin.40, PRJEB6070_CCMD25963797ST_bin.40_re, PRJEB12449_MMRS93508324ST_bin.84, PRJEB27928_CCMD99929634ST_bin.58, PRJDB4176_DRR127613_bin.59, PRJEB7774_ERR710429_bin.24, PRJEB7774_ERR688624_bin.4, PRJEB12449_MMRS77018926ST_bin.39, PRJEB12449_MMRS47662059ST_bin.18
PRJEB12449_MMRS95479054ST_bin.19	SGB_148	PRJEB12449_MMRS95479054ST_bin.19, PRJEB7774_ERR688603_bin.29, PRJEB12449_MMRS56137463ST_bin.18, PRJEB12449_MMRS93621581ST_bin.48, PRJEB12449_MMRS39415781ST_bin.53, PRJEB7774_ERR688634_bin.69, PRJEB12449_MMRS21365932ST_bin.3, PRJEB7774_ERR710428_bin.57, PRJEB10878_ERR1018262_bin.46
PRJEB10878_ERR1018185_bin.42	SGB_149	PRJEB10878_ERR1018185_bin.42, PRJEB10878_ERR1018185_bin.55_re, PRJEB27928_CCMD71915439ST_bin.39, PRJEB10878_ERR1018282_bin.25, PRJDB4176_DRR162778_bin.5, PRJEB10878_ERR1018299_bin.50, PRJEB10878_ERR1018241_bin.17, PRJEB10878_ERR1018241_bin.55_re, PRJDB4176_DRR127767_bin.37, PRJDB4176_DRR127720_bin.27, PRJEB7774_ERR688541_bin.56, PRJEB10878_ERR1018301_bin.27, PRJNA447983_SRR6915102_bin.15, PRJEB77…
PRJEB7774_ERR688568_bin.4	SGB_150	PRJEB7774_ERR688568_bin.4, PRJNA447983_SRR6915189_bin.74, PRJEB10878_ERR1018307_bin.47, PRJNA447983_SRR6915193_bin.43, PRJNA447983_SRR6915206_bin.30, PRJEB7774_ERR688581_bin.74, PRJNA447983_SRR6915213_bin.3, PRJEB7774_ERR688646_bin.11, PRJEB7774_ERR688530_bin.55, PRJNA447983_SRR6915190_bin.50, PRJEB27928_CCMD59583015ST_bin.36, PRJDB4176_DRR127672_bin.10, PRJEB7774_ERR688582_bin.65, PRJEB7774_ERR6…
PRJDB4176_DRR127685_bin.54	SGB_151	PRJDB4176_DRR127685_bin.54
PRJEB10878_ERR1018283_bin.52	SGB_152	PRJEB10878_ERR1018283_bin.52
PRJEB7774_ERR710427_bin.44	SGB_153	PRJEB7774_ERR710427_bin.44
PRJEB6070_CCIS14449628ST_bin.12	SGB_154	PRJEB6070_CCIS14449628ST_bin.12, PRJEB6070_CCIS14449628ST_bin.12_re
PRJNA447983_SRR6915189_bin.33	SGB_155	PRJNA447983_SRR6915189_bin.33, PRJNA447983_SRR6915192_bin.8, PRJDB4176_DRR127619_bin.21, PRJEB12449_MMRS91297590ST_bin.3, PRJDB4176_DRR127509_bin.39, PRJDB4176_DRR127728_bin.3, PRJEB27928_CCMD71242853ST_bin.32, PRJEB27928_CCMD52117727ST_bin.2, PRJEB12449_MMRS85382779ST_bin.27, PRJEB10878_ERR1018237_bin.18, PRJDB4176_DRR127672_bin.36, PRJEB12449_MMRS93621581ST_bin.57, PRJEB12449_MMRS65945127ST_bin…
PRJEB27928_CCMD54057834ST_bin.1	SGB_156	PRJEB27928_CCMD54057834ST_bin.1, PRJEB6070_CCIS34604008ST_bin.1, PRJEB6070_CCIS34604008ST_bin.1_re, PRJEB12449_MMRS17963147ST_bin.18, PRJEB12449_MMRS61683006ST_bin.8, PRJEB27928_CCMD73128545ST_bin.40, PRJDB4176_DRR162778_bin.50, PRJEB10878_ERR1018297_bin.17_re, PRJEB10878_ERR1018297_bin.25, PRJEB12449_MMRS55294627ST_bin.59, PRJEB27928_CCMD99440714ST_bin.4
PRJDB4176_DRR127674_bin.38	SGB_157	PRJDB4176_DRR127674_bin.38, PRJEB10878_ERR1018211_bin.22, PRJEB27928_CCMD71915439ST_bin.2_re, PRJDB4176_DRR127567_bin.27
PRJDB4176_DRR127708_bin.67	SGB_158	PRJDB4176_DRR127708_bin.67
PRJEB12449_MMRS86168210ST_bin.5	SGB_159	PRJEB12449_MMRS86168210ST_bin.5, PRJDB4176_DRR127789_bin.65, PRJEB27928_CCMD72690923ST_bin.30, PRJNA447983_SRR6915218_bin.60, PRJEB10878_ERR1018272_bin.63, PRJEB10878_ERR1018272_bin.67_re, PRJEB10878_ERR1018247_bin.18_re, PRJEB10878_ERR1018247_bin.23, PRJEB10878_ERR1018232_bin.3_re, PRJEB12449_MMRS84159866ST_bin.54, PRJEB10878_ERR1018265_bin.36, PRJEB10878_ERR1018265_bin.12_re, PRJEB10878_ERR1018…
PRJEB10878_ERR1018224_bin.39	SGB_160	PRJEB10878_ERR1018224_bin.39
PRJDB4176_DRR127674_bin.56	SGB_161	PRJDB4176_DRR127674_bin.56
PRJEB6070_CCIS71301801ST_bin.4	SGB_162	PRJEB6070_CCIS71301801ST_bin.4, PRJEB6070_CCIS71301801ST_bin.4_re, PRJDB4176_DRR127708_bin.31
PRJEB7774_ERR688510_bin.10	SGB_163	PRJEB7774_ERR688510_bin.10
PRJNA447983_SRR6915190_bin.86	SGB_164	PRJNA447983_SRR6915190_bin.86, PRJEB7774_ERR710428_bin.8, PRJNA447983_SRR6915123_bin.3, PRJEB27928_CCMD66848156ST_bin.10, PRJEB27928_CCMD71915439ST_bin.80, PRJEB27928_CCMD18579000ST_bin.18, PRJEB7774_ERR688529_bin.65, PRJEB7774_ERR688618_bin.69, PRJEB27928_CCMD52145360ST_bin.9, PRJEB12449_MMRS32573774ST_bin.2, PRJNA447983_SRR6915144_bin.26, PRJEB7774_ERR688579_bin.32, PRJEB10878_ERR1018247_bin.38…
PRJEB6070_CCIS82944710ST_bin.24	SGB_165	PRJEB6070_CCIS82944710ST_bin.24, PRJEB6070_CCIS82944710ST_bin.24_re, PRJEB12449_MMRS55294627ST_bin.31
PRJEB7774_ERR688564_bin.62	SGB_166	PRJEB7774_ERR688564_bin.62
PRJEB10878_ERR1018273_bin.8	SGB_167	PRJEB10878_ERR1018273_bin.8
PRJEB27928_CCMD72666896ST_bin.3	SGB_168	PRJEB27928_CCMD72666896ST_bin.3, PRJNA447983_SRR6915190_bin.79, PRJNA447983_SRR6915223_bin.34, PRJNA447983_SRR6915202_bin.23, PRJEB12449_MMRS97307143ST_bin.46, PRJEB12449_MMRS64281211ST_bin.8, PRJNA447983_SRR6915119_bin.26
PRJEB7774_ERR688608_bin.18	SGB_169	PRJEB7774_ERR688608_bin.18, PRJEB7774_ERR688567_bin.63, PRJEB7774_ERR688516_bin.23
PRJEB27928_CCMD73128545ST_bin.20	SGB_170	PRJEB27928_CCMD73128545ST_bin.20, PRJEB12449_MMRS68630931ST_bin.27
PRJEB12449_MMRS15137911ST_bin.45	SGB_171	PRJEB12449_MMRS15137911ST_bin.45, PRJDB4176_DRR127767_bin.21, PRJEB7774_ERR688649_bin.13
PRJNA447983_SRR6915201_bin.23	SGB_172	PRJNA447983_SRR6915201_bin.23
PRJEB27928_CCMD38158721ST_bin.20	SGB_173	PRJEB27928_CCMD38158721ST_bin.20, PRJEB12449_MMRS14379078ST_bin.24_re, PRJEB27928_CCMD17410933ST_bin.59, PRJEB12449_MMRS85382779ST_bin.5, PRJEB27928_CCMD73128545ST_bin.57, PRJEB12449_MMRS94549160ST_bin.28, PRJEB12449_MMRS33294861ST_bin.47, PRJEB12449_MMRS12272136ST_bin.38, PRJNA447983_SRR6915116_bin.32, PRJEB12449_MMRS38861560ST_bin.7, PRJEB12449_MMRS77321055ST_bin.6, PRJEB12449_MMRS84159866ST_bi…
PRJEB7774_ERR688507_bin.56	SGB_174	PRJEB7774_ERR688507_bin.56, PRJEB7774_ERR688552_bin.2
PRJNA447983_SRR6915115_bin.10	SGB_175	PRJNA447983_SRR6915115_bin.10
PRJEB7774_ERR688517_bin.37	SGB_176	PRJEB7774_ERR688517_bin.37, PRJDB4176_DRR127646_bin.32, PRJEB6070_CCIS14449628ST_bin.9, PRJEB6070_CCIS14449628ST_bin.9_re, PRJEB27928_CCMD29706695ST_bin.35, PRJEB12449_MMRS54316675ST_bin.49
PRJEB7774_ERR688568_bin.40	SGB_177	PRJEB7774_ERR688568_bin.40, PRJDB4176_DRR127674_bin.38_re, PRJEB6070_CCMD86114146ST_bin.1, PRJEB6070_CCMD86114146ST_bin.1_re
PRJEB7774_ERR688635_bin.45	SGB_178	PRJEB7774_ERR688635_bin.45, PRJEB7774_ERR688525_bin.27, PRJEB7774_ERR688547_bin.13, PRJEB7774_ERR688559_bin.55, PRJEB7774_ERR688553_bin.29, PRJEB27928_CCMD59583015ST_bin.75, PRJEB7774_ERR688575_bin.34_re
PRJEB7774_ERR688528_bin.80	SGB_179	PRJEB7774_ERR688528_bin.80, PRJEB7774_ERR688509_bin.45
PRJEB7774_ERR688582_bin.26	SGB_180	PRJEB7774_ERR688582_bin.26, PRJEB10878_ERR1018189_bin.2, PRJEB10878_ERR1018189_bin.52_re, PRJEB7774_ERR688567_bin.43, PRJEB12449_MMRS34569532ST_bin.48, PRJEB10878_ERR1018294_bin.20_re, PRJEB10878_ERR1018294_bin.27, PRJEB7774_ERR688593_bin.6, PRJEB27928_CCMD27867141ST_bin.34, PRJEB27928_CCMD52145360ST_bin.7, PRJEB12449_MMRS88581325ST_bin.51, PRJEB10878_ERR1018230_bin.42, PRJEB10878_ERR1018230_bin.…
PRJEB27928_CCMD27463710ST_bin.25	SGB_181	PRJEB27928_CCMD27463710ST_bin.25
PRJDB4176_DRR127789_bin.4	SGB_182	PRJDB4176_DRR127789_bin.4
PRJEB6070_CCIS22416007ST_bin.21	SGB_183	PRJEB6070_CCIS22416007ST_bin.21, PRJEB6070_CCIS22416007ST_bin.21_re, PRJNA389927_SRR5665029_bin.7
PRJEB7774_ERR688528_bin.35	SGB_184	PRJEB7774_ERR688528_bin.35
PRJNA447983_SRR6915100_bin.34	SGB_185	PRJNA447983_SRR6915100_bin.34
PRJEB10878_ERR1018188_bin.3	SGB_186	PRJEB10878_ERR1018188_bin.3, PRJEB10878_ERR1018188_bin.84_re, PRJEB6070_CCIS11354283ST_bin.20, PRJEB6070_CCIS11354283ST_bin.20_re, PRJNA447983_SRR6915190_bin.3
PRJEB7774_ERR688553_bin.28	SGB_187	PRJEB7774_ERR688553_bin.28
PRJEB27928_CCMD27867141ST_bin.10	SGB_188	PRJEB27928_CCMD27867141ST_bin.10, PRJEB7774_ERR688506_bin.40, PRJEB10878_ERR1018282_bin.6
PRJEB7774_ERR688647_bin.33	SGB_189	PRJEB7774_ERR688647_bin.33, PRJEB7774_ERR688558_bin.12, PRJEB7774_ERR688593_bin.36, PRJEB27928_CCMD27867141ST_bin.70, PRJEB7774_ERR710432_bin.37, PRJEB7774_ERR688616_bin.32, PRJEB7774_ERR688527_bin.61_re, PRJEB10878_ERR1018254_bin.54_re, PRJEB10878_ERR1018254_bin.55, PRJEB7774_ERR688525_bin.7, PRJDB4176_DRR127476_bin.78, PRJEB6070_CCIS46467422ST_bin.28, PRJEB6070_CCIS46467422ST_bin.28_re, PRJEB77…
PRJEB12449_MMRS15137911ST_bin.36	SGB_190	PRJEB12449_MMRS15137911ST_bin.36, PRJEB12449_MMRS25641480ST_bin.39
PRJEB27928_CCMD52145360ST_bin.92	SGB_191	PRJEB27928_CCMD52145360ST_bin.92
PRJEB27928_CCMD18579000ST_bin.52	SGB_192	PRJEB27928_CCMD18579000ST_bin.52, PRJEB27928_CCMD72690923ST_bin.46
PRJEB6070_CCIS52370277ST_bin.11_re	SGB_193	PRJEB6070_CCIS52370277ST_bin.11_re, PRJEB6070_CCIS52370277ST_bin.11, PRJEB6070_CCIS11362406ST_bin.14_re, PRJEB6070_CCIS11362406ST_bin.14, PRJEB7774_ERR688638_bin.1, PRJEB10878_ERR1018191_bin.8, PRJEB6070_CCIS16383318ST_bin.33_re, PRJEB6070_CCIS16383318ST_bin.33, PRJDB4176_DRR127777_bin.16
PRJDB4176_DRR127521_bin.28	SGB_194	PRJDB4176_DRR127521_bin.28, PRJEB12449_MMRS62376181ST_bin.4_re, PRJEB10878_ERR1018283_bin.46
PRJEB12449_MMRS71762412ST_bin.49	SGB_195	PRJEB12449_MMRS71762412ST_bin.49
PRJEB12449_MMRS38954404ST_bin.42	SGB_196	PRJEB12449_MMRS38954404ST_bin.42
PRJDB4176_DRR127762_bin.12	SGB_197	PRJDB4176_DRR127762_bin.12, PRJDB4176_DRR127704_bin.9, PRJEB6070_CCIS22416007ST_bin.18_re, PRJEB6070_CCIS22416007ST_bin.18, PRJEB12449_MMRS65862658ST_bin.60, PRJEB7774_ERR688583_bin.39, PRJDB4176_DRR127755_bin.1, PRJEB7774_ERR688510_bin.23, PRJEB10878_ERR1018249_bin.28_re, PRJEB10878_ERR1018249_bin.31, PRJEB7774_ERR688650_bin.31, PRJEB10878_ERR1018220_bin.32, PRJEB10878_ERR1018258_bin.17_re
PRJEB7774_ERR688565_bin.49	SGB_198	PRJEB7774_ERR688565_bin.49
PRJEB27928_CCMD98531134ST_bin.27	SGB_199	PRJEB27928_CCMD98531134ST_bin.27
PRJEB12449_MMRS85548821ST_bin.11	SGB_200	PRJEB12449_MMRS85548821ST_bin.11, PRJEB6070_CCMD13934959ST_bin.23_re, PRJEB6070_CCMD13934959ST_bin.23, PRJEB10878_ERR1018218_bin.35, PRJEB10878_ERR1018218_bin.43_re, PRJDB4176_DRR127588_bin.11, PRJEB27928_CCMD73128545ST_bin.4, PRJEB12449_MMRS64281551ST_bin.3, PRJDB4176_DRR127685_bin.3, PRJNA389927_SRR5665030_bin.9, PRJEB7774_ERR688535_bin.4, PRJEB7774_ERR688552_bin.31, PRJEB7774_ERR688551_bin.47,…
PRJEB10878_ERR1018204_bin.22	SGB_201	PRJEB10878_ERR1018204_bin.22, PRJEB10878_ERR1018204_bin.20_re
PRJEB7774_ERR688595_bin.4_re	SGB_202	PRJEB7774_ERR688595_bin.4_re, PRJEB12449_MMRS86178473ST_bin.3_re
PRJDB4176_DRR127537_bin.21	SGB_203	PRJDB4176_DRR127537_bin.21, PRJDB4176_DRR162777_bin.41, PRJEB6070_CCIS52370277ST_bin.23, PRJEB6070_CCIS52370277ST_bin.23_re, PRJEB7774_ERR710427_bin.87, PRJEB27928_CCMD59583015ST_bin.40, PRJEB7774_ERR688511_bin.19, PRJDB4176_DRR127748_bin.30, PRJEB7774_ERR688636_bin.16, PRJEB7774_ERR688566_bin.23
PRJEB12449_MMRS84085284ST_bin.31	SGB_204	PRJEB12449_MMRS84085284ST_bin.31, PRJEB7774_ERR688507_bin.37
PRJEB12449_MMRS81671217ST_bin.46	SGB_205	PRJEB12449_MMRS81671217ST_bin.46
PRJEB10878_ERR1018220_bin.42	SGB_206	PRJEB10878_ERR1018220_bin.42, PRJEB7774_ERR688582_bin.48, PRJEB12449_MMRS72980899ST_bin.39, PRJEB7774_ERR688529_bin.28_re, PRJDB4176_DRR127669_bin.21_re, PRJEB10878_ERR1018216_bin.26, PRJEB10878_ERR1018216_bin.37_re, PRJEB27928_CCMD89967135ST_bin.23
PRJEB7774_ERR688596_bin.3_re	SGB_207	PRJEB7774_ERR688596_bin.3_re
PRJEB27928_CCMD72666896ST_bin.12_re	SGB_208	PRJEB27928_CCMD72666896ST_bin.12_re, PRJEB12449_MMRS29805707ST_bin.32, PRJEB6070_CCIS46467422ST_bin.19, PRJEB6070_CCIS46467422ST_bin.19_re, PRJEB27928_CCMD27867141ST_bin.25_re
PRJEB7774_ERR688606_bin.1	SGB_209	PRJEB7774_ERR688606_bin.1
PRJEB6070_CCMD46222674ST_bin.18	SGB_210	PRJEB6070_CCMD46222674ST_bin.18, PRJEB6070_CCMD46222674ST_bin.18_re
PRJEB10878_ERR1018308_bin.27_re	SGB_211	PRJEB10878_ERR1018308_bin.27_re, PRJEB10878_ERR1018308_bin.36
PRJNA447983_SRR6915208_bin.40	SGB_212	PRJNA447983_SRR6915208_bin.40, PRJEB10878_ERR1018219_bin.15, PRJEB27928_CCMD51154251ST_bin.60, PRJEB10878_ERR1018312_bin.18_re, PRJEB10878_ERR1018312_bin.43, PRJEB10878_ERR1018203_bin.45_re, PRJEB10878_ERR1018188_bin.80_re, PRJEB10878_ERR1018188_bin.43, PRJEB10878_ERR1018289_bin.22_re, PRJNA447983_SRR6915121_bin.33, PRJEB10878_ERR1018237_bin.11, PRJEB10878_ERR1018195_bin.18_re, PRJEB10878_ERR1018…
PRJEB12449_MMRS87723283ST_bin.21	SGB_213	PRJEB12449_MMRS87723283ST_bin.21, PRJEB27928_CCMD52117727ST_bin.66, PRJEB10878_ERR1018301_bin.15, PRJEB27928_CCMD98531134ST_bin.63
PRJEB6070_CCIS22416007ST_bin.3_re	SGB_214	PRJEB6070_CCIS22416007ST_bin.3_re, PRJEB6070_CCIS22416007ST_bin.3, PRJEB6070_CCIS24254057ST_bin.42, PRJEB6070_CCIS24254057ST_bin.42_re
PRJEB7774_ERR688634_bin.79	SGB_215	PRJEB7774_ERR688634_bin.79
PRJEB27928_CCMD27867141ST_bin.61	SGB_216	PRJEB27928_CCMD27867141ST_bin.61
PRJNA447983_SRR6915115_bin.16	SGB_217	PRJNA447983_SRR6915115_bin.16, PRJEB10878_ERR1018301_bin.50
PRJEB10878_ERR1018308_bin.18_re	SGB_218	PRJEB10878_ERR1018308_bin.18_re, PRJEB10878_ERR1018308_bin.14, PRJEB27928_CCMD51228890ST_bin.6, PRJEB12449_MMRS51307502ST_bin.30, PRJEB6070_CCMD35802077ST_bin.19, PRJEB6070_CCMD35802077ST_bin.19_re
PRJNA447983_SRR6915206_bin.15	SGB_219	PRJNA447983_SRR6915206_bin.15
PRJEB10878_ERR1018223_bin.21	SGB_220	PRJEB10878_ERR1018223_bin.21, PRJEB10878_ERR1018223_bin.40_re, PRJEB10878_ERR1018247_bin.25_re, PRJEB10878_ERR1018247_bin.16, PRJEB10878_ERR1018227_bin.24, PRJEB10878_ERR1018227_bin.17_re, PRJEB12449_MMRS14379078ST_bin.19, PRJEB12449_MMRS91297590ST_bin.28, PRJDB4176_DRR127647_bin.7_re, PRJEB12449_MMRS59699117ST_bin.22, PRJEB6070_CCIS00146684ST_bin.30, PRJEB6070_CCIS00146684ST_bin.30_re, PRJEB1087…
PRJEB12449_MMRS65742083ST_bin.26	SGB_221	PRJEB12449_MMRS65742083ST_bin.26
PRJEB27928_CCMD27867141ST_bin.43	SGB_222	PRJEB27928_CCMD27867141ST_bin.43
PRJEB12449_MMRS91297590ST_bin.10	SGB_223	PRJEB12449_MMRS91297590ST_bin.10
PRJEB10878_ERR1018251_bin.20	SGB_224	PRJEB10878_ERR1018251_bin.20, PRJDB4176_DRR127767_bin.19_re
PRJEB12449_MMRS78791111ST_bin.17	SGB_225	PRJEB12449_MMRS78791111ST_bin.17, PRJEB7774_ERR688634_bin.46, PRJEB12449_MMRS93508324ST_bin.75, PRJEB12449_MMRS95277876ST_bin.26, PRJEB12449_MMRS12272136ST_bin.32, PRJEB12449_MMRS20257302ST_bin.68, PRJEB12449_MMRS51410669ST_bin.9, PRJEB27928_CCMD32965613ST_bin.6, PRJEB12449_MMRS94549160ST_bin.33, PRJEB7774_ERR688544_bin.48
PRJEB12449_MMRS97307143ST_bin.54	SGB_226	PRJEB12449_MMRS97307143ST_bin.54, PRJDB4176_DRR127674_bin.17, PRJEB12449_MMRS90191266ST_bin.48, PRJEB10878_ERR1018218_bin.13_re, PRJEB10878_ERR1018218_bin.25, PRJEB10878_ERR1018290_bin.27_re, PRJEB10878_ERR1018290_bin.24, PRJDB4176_DRR127669_bin.38, PRJEB10878_ERR1018228_bin.1, PRJEB10878_ERR1018230_bin.75_re, PRJEB10878_ERR1018230_bin.51, PRJEB10878_ERR1018308_bin.16_re
PRJEB7774_ERR688569_bin.72	SGB_227	PRJEB7774_ERR688569_bin.72
PRJEB7774_ERR688618_bin.59	SGB_228	PRJEB7774_ERR688618_bin.59
PRJEB12449_MMRS44197125ST_bin.37	SGB_229	PRJEB12449_MMRS44197125ST_bin.37, PRJEB7774_ERR688583_bin.40, PRJEB7774_ERR688579_bin.69, PRJEB7774_ERR688574_bin.8
PRJEB10878_ERR1018201_bin.25	SGB_230	PRJEB10878_ERR1018201_bin.25, PRJEB10878_ERR1018201_bin.30_re
PRJEB27928_CCMD30626189ST_bin.53	SGB_231	PRJEB27928_CCMD30626189ST_bin.53
PRJEB7774_ERR688606_bin.10	SGB_232	PRJEB7774_ERR688606_bin.10, PRJEB27928_CCMD71915439ST_bin.37, PRJEB10878_ERR1018309_bin.61, PRJEB7774_ERR710428_bin.25, PRJDB4176_DRR127767_bin.72, PRJEB10878_ERR1018201_bin.10, PRJEB10878_ERR1018201_bin.42_re, PRJEB7774_ERR688507_bin.6, PRJEB7774_ERR688617_bin.34, PRJEB10878_ERR1018244_bin.45, PRJEB12449_MMRS25641480ST_bin.31, PRJEB10878_ERR1018190_bin.7, PRJDB4176_DRR127674_bin.53, PRJEB10878_E…
PRJNA447983_SRR6915113_bin.21_re	SGB_233	PRJNA447983_SRR6915113_bin.21_re, PRJEB10878_ERR1018280_bin.41, PRJNA447983_SRR6915225_bin.23, PRJEB10878_ERR1018198_bin.39, PRJEB10878_ERR1018198_bin.57_re, PRJEB10878_ERR1018195_bin.15_re, PRJEB10878_ERR1018195_bin.18, PRJNA447983_SRR6915094_bin.8, PRJEB6070_CCIS46047672ST_bin.6, PRJEB6070_CCIS46047672ST_bin.6_re, PRJEB12449_MMRS72980899ST_bin.52, PRJEB10878_ERR1018238_bin.2, PRJEB10878_ERR1018…
PRJEB6070_CCIS76845094ST_bin.40	SGB_234	PRJEB6070_CCIS76845094ST_bin.40, PRJEB6070_CCIS76845094ST_bin.40_re, PRJEB12449_MMRS15137911ST_bin.48
PRJEB10878_ERR1018268_bin.64	SGB_235	PRJEB10878_ERR1018268_bin.64, PRJDB4176_DRR127720_bin.35, PRJEB10878_ERR1018196_bin.29
PRJDB4176_DRR127552_bin.6	SGB_236	PRJDB4176_DRR127552_bin.6, PRJNA447983_SRR6915113_bin.29, PRJEB12449_MMRS62376181ST_bin.32, PRJEB27928_CCMD71242853ST_bin.7_re, PRJEB10878_ERR1018282_bin.30, PRJEB7774_ERR688532_bin.29, PRJNA447983_SRR6915119_bin.18, PRJEB12449_MMRS91297590ST_bin.16, PRJDB4176_DRR127588_bin.10
PRJEB12449_MMRS94549160ST_bin.5	SGB_237	PRJEB12449_MMRS94549160ST_bin.5
PRJEB7774_ERR688610_bin.15	SGB_238	PRJEB7774_ERR688610_bin.15
PRJEB7774_ERR688622_bin.30	SGB_239	PRJEB7774_ERR688622_bin.30, PRJEB7774_ERR688510_bin.8_re, PRJEB7774_ERR688506_bin.51
PRJEB7774_ERR688543_bin.10	SGB_240	PRJEB7774_ERR688543_bin.10, PRJEB10878_ERR1018279_bin.8_re, PRJEB12449_MMRS84085284ST_bin.18, PRJEB6070_CCIS22416007ST_bin.14, PRJEB6070_CCIS22416007ST_bin.14_re, PRJNA389927_SRR5665052_bin.10_re, PRJDB4176_DRR162779_bin.11
PRJDB4176_DRR127532_bin.8	SGB_241	PRJDB4176_DRR127532_bin.8, PRJEB7774_ERR688544_bin.42, PRJEB10878_ERR1018187_bin.10, PRJEB7774_ERR710429_bin.56, PRJEB6070_CCIS23164343ST_bin.4, PRJEB6070_CCIS23164343ST_bin.4_re, PRJEB27928_CCMD76222476ST_bin.23, PRJEB7774_ERR688572_bin.29_re, PRJEB7774_ERR688533_bin.11, PRJEB7774_ERR688583_bin.51, PRJEB27928_CCMD39157124ST_bin.40, PRJEB12449_MMRS64281551ST_bin.16
PRJEB10878_ERR1018196_bin.28	SGB_242	PRJEB10878_ERR1018196_bin.28, PRJEB10878_ERR1018185_bin.92
PRJDB4176_DRR127789_bin.91	SGB_243	PRJDB4176_DRR127789_bin.91, PRJDB4176_DRR127594_bin.12_re, PRJEB10878_ERR1018301_bin.47, PRJEB10878_ERR1018228_bin.37, PRJEB10878_ERR1018310_bin.14
PRJEB27928_CCMD51154251ST_bin.30	SGB_244	PRJEB27928_CCMD51154251ST_bin.30, PRJEB27928_CCMD98531134ST_bin.34, PRJDB4176_DRR127597_bin.45, PRJDB4176_DRR127485_bin.55, PRJNA447983_SRR6915144_bin.8, PRJEB6070_CCIS41288781ST_bin.16, PRJEB6070_CCIS41288781ST_bin.16_re, PRJDB4176_DRR127559_bin.10, PRJEB27928_CCMD76222476ST_bin.6, PRJNA447983_SRR6915121_bin.70, PRJNA447983_SRR6915192_bin.30
PRJEB10878_ERR1018272_bin.9_re	SGB_245	PRJEB10878_ERR1018272_bin.9_re
PRJEB6070_CCIS36797902ST_bin.31	SGB_246	PRJEB6070_CCIS36797902ST_bin.31, PRJEB6070_CCIS36797902ST_bin.31_re, PRJEB6070_CCIS64773582ST_bin.9, PRJEB6070_CCIS64773582ST_bin.9_re, PRJEB6070_CCMD79987997ST_bin.16, PRJEB6070_CCMD79987997ST_bin.16_re, PRJEB27928_CCMD45812507ST_bin.46
PRJEB7774_ERR688596_bin.9	SGB_247	PRJEB7774_ERR688596_bin.9
PRJEB27928_CCMD30627121ST_bin.23	SGB_248	PRJEB27928_CCMD30627121ST_bin.23
PRJEB12449_MMRS93508324ST_bin.9	SGB_249	PRJEB12449_MMRS93508324ST_bin.9, PRJEB6070_CCIS27927933ST_bin.49_re, PRJEB6070_CCIS27927933ST_bin.49, PRJEB12449_MMRS65205033ST_bin.16_re
PRJNA389927_SRR5665053_bin.2	SGB_250	PRJNA389927_SRR5665053_bin.2, PRJEB7774_ERR688575_bin.36
PRJEB10878_ERR1018278_bin.18	SGB_251	PRJEB10878_ERR1018278_bin.18, PRJEB10878_ERR1018278_bin.22_re
PRJEB6070_CCIS64785924ST_bin.20	SGB_252	PRJEB6070_CCIS64785924ST_bin.20, PRJEB6070_CCIS64785924ST_bin.20_re
PRJEB12449_MMRS39415781ST_bin.58	SGB_253	PRJEB12449_MMRS39415781ST_bin.58, PRJNA447983_SRR6915191_bin.11, PRJEB12449_MMRS11288076ST_bin.54, PRJNA447983_SRR6915091_bin.11, PRJEB12449_MMRS86178473ST_bin.29_re, PRJEB12449_MMRS96422329ST_bin.40, PRJEB10878_ERR1018190_bin.13, PRJEB10878_ERR1018190_bin.27_re, PRJEB7774_ERR688567_bin.6, PRJEB7774_ERR688596_bin.28, PRJEB12449_MMRS80093644ST_bin.5, PRJEB12449_MMRS21365932ST_bin.63, PRJEB7774_ERR…
PRJDB4176_DRR127736_bin.19	SGB_254	PRJDB4176_DRR127736_bin.19, PRJEB10878_ERR1018224_bin.16, PRJEB12449_MMRS72980899ST_bin.64, PRJEB10878_ERR1018237_bin.32, PRJEB12449_MMRS68910755ST_bin.30, PRJEB7774_ERR688561_bin.1, PRJEB10878_ERR1018279_bin.13, PRJEB10878_ERR1018279_bin.4_re, PRJEB10878_ERR1018241_bin.30_re, PRJEB10878_ERR1018241_bin.33, PRJDB4176_DRR127724_bin.17, PRJDB4176_DRR127619_bin.1, PRJEB10878_ERR1018203_bin.60
PRJEB10878_ERR1018291_bin.51	SGB_255	PRJEB10878_ERR1018291_bin.51
PRJEB10878_ERR1018274_bin.41	SGB_256	PRJEB10878_ERR1018274_bin.41, PRJEB10878_ERR1018274_bin.30_re
PRJNA447983_SRR6915209_bin.56	SGB_257	PRJNA447983_SRR6915209_bin.56, PRJDB4176_DRR162778_bin.48, PRJEB12449_MMRS44587603ST_bin.5, PRJEB27928_CCMD72666896ST_bin.27, PRJDB4176_DRR127767_bin.18, PRJEB12449_MMRS39582183ST_bin.4, PRJEB12449_MMRS85382779ST_bin.43, PRJEB12449_MMRS97327636ST_bin.24
PRJEB7774_ERR710427_bin.24	SGB_258	PRJEB7774_ERR710427_bin.24, PRJEB7774_ERR688575_bin.63, PRJEB12449_MMRS11288076ST_bin.14, PRJEB6070_MMPU99077057ST_bin.16, PRJEB6070_MMPU99077057ST_bin.16_re, PRJEB27928_CCMD79349503ST_bin.4, PRJEB27928_CCMD38158721ST_bin.47, PRJEB10878_ERR1018285_bin.49, PRJEB12449_MMRS65862658ST_bin.14, PRJEB10878_ERR1018251_bin.12, PRJEB12449_MMRS25641480ST_bin.3, PRJEB27928_CCMD18829815ST_bin.20, PRJEB12449_M…
PRJEB7774_ERR688606_bin.12_re	SGB_259	PRJEB7774_ERR688606_bin.12_re
PRJEB10878_ERR1018244_bin.71	SGB_260	PRJEB10878_ERR1018244_bin.71
PRJEB27928_CCMD52117727ST_bin.3	SGB_261	PRJEB27928_CCMD52117727ST_bin.3, PRJEB12449_MMRS96422329ST_bin.51, PRJEB7774_ERR688619_bin.85, PRJEB27928_CCMD28738636ST_bin.12, PRJEB27928_CCMD27867141ST_bin.37, PRJEB12449_MMRS86958796ST_bin.1, PRJEB12449_MMRS95674036ST_bin.14, PRJEB27928_CCMD71915439ST_bin.2, PRJEB10878_ERR1018268_bin.73, PRJEB12449_MMRS81130264ST_bin.41, PRJNA447983_SRR6915191_bin.14, PRJNA447983_SRR6915099_bin.14_re
PRJEB7774_ERR688558_bin.3	SGB_262	PRJEB7774_ERR688558_bin.3, PRJEB7774_ERR688556_bin.27, PRJEB7774_ERR688565_bin.24, PRJEB7774_ERR688533_bin.2, PRJEB7774_ERR688553_bin.32
PRJNA389927_SRR5665186_bin.12	SGB_263	PRJNA389927_SRR5665186_bin.12
PRJDB4176_DRR127559_bin.52	SGB_264	PRJDB4176_DRR127559_bin.52, PRJDB4176_DRR127603_bin.46
PRJEB6070_CCIS24254057ST_bin.19	SGB_265	PRJEB6070_CCIS24254057ST_bin.19, PRJEB6070_CCIS24254057ST_bin.19_re, PRJEB7774_ERR688529_bin.55, PRJDB4176_DRR127613_bin.31, PRJEB10878_ERR1018253_bin.26, PRJEB10878_ERR1018253_bin.50_re, PRJEB7774_ERR688637_bin.35, PRJEB12449_MMRS57276462ST_bin.36, PRJEB10878_ERR1018247_bin.1_re, PRJEB10878_ERR1018247_bin.4, PRJEB27928_CCMD32288175ST_bin.50, PRJEB7774_ERR688579_bin.26, PRJDB4176_DRR127597_bin.3,…
PRJEB10878_ERR1018224_bin.19	SGB_266	PRJEB10878_ERR1018224_bin.19
PRJEB12449_MMRS86178473ST_bin.25	SGB_267	PRJEB12449_MMRS86178473ST_bin.25
PRJEB10878_ERR1018239_bin.22	SGB_268	PRJEB10878_ERR1018239_bin.22, PRJEB10878_ERR1018239_bin.38_re, PRJEB7774_ERR710432_bin.60, PRJEB10878_ERR1018284_bin.27, PRJEB10878_ERR1018284_bin.2_re, PRJNA447983_SRR6915121_bin.54
PRJEB6070_CCMD46222674ST_bin.1	SGB_269	PRJEB6070_CCMD46222674ST_bin.1, PRJEB6070_CCMD46222674ST_bin.1_re, PRJEB12449_MMRS72980899ST_bin.65, PRJEB27928_CCMD85661207ST_bin.35_re, PRJEB27928_CCMD41202658ST_bin.37, PRJEB27928_CCMD32288175ST_bin.17, PRJEB12449_MMRS18295921ST_bin.35, PRJEB6070_CCIS94417875ST_bin.35, PRJEB6070_CCIS94417875ST_bin.35_re, PRJEB12449_MMRS12272136ST_bin.56
PRJEB27928_CCMD66848156ST_bin.61	SGB_270	PRJEB27928_CCMD66848156ST_bin.61, PRJEB27928_CCMD53522274ST_bin.50, PRJEB10878_ERR1018275_bin.13, PRJEB10878_ERR1018275_bin.27_re, PRJEB7774_ERR688528_bin.54
PRJEB12449_MMRS62666492ST_bin.28	SGB_271	PRJEB12449_MMRS62666492ST_bin.28, PRJDB4176_DRR127674_bin.26, PRJEB6070_CCIS46467422ST_bin.6, PRJEB6070_CCIS46467422ST_bin.6_re, PRJEB27928_CCMD85661207ST_bin.31, PRJEB12449_MMRS80093644ST_bin.34, PRJEB6070_CCIS35100175ST_bin.23, PRJEB6070_CCIS35100175ST_bin.23_re, PRJEB6070_CCMD35802077ST_bin.17, PRJEB6070_CCMD35802077ST_bin.17_re, PRJEB6070_CCIS45793747ST_bin.12, PRJEB6070_CCIS45793747ST_bin.12…
PRJNA447983_SRR6915100_bin.5	SGB_272	PRJNA447983_SRR6915100_bin.5, PRJEB7774_ERR688532_bin.25, PRJDB4176_DRR127751_bin.66
PRJEB10878_ERR1018305_bin.55	SGB_273	PRJEB10878_ERR1018305_bin.55, PRJEB10878_ERR1018280_bin.51, PRJEB7774_ERR688528_bin.59, PRJEB7774_ERR710432_bin.2
PRJEB12449_MMRS34525504ST_bin.16	SGB_274	PRJEB12449_MMRS34525504ST_bin.16, PRJEB12449_MMRS57276462ST_bin.30, PRJEB12449_MMRS81194191ST_bin.32, PRJEB12449_MMRS72802364ST_bin.53, PRJEB27928_CCMD30627121ST_bin.5
PRJEB27928_CCMD18579000ST_bin.41	SGB_275	PRJEB27928_CCMD18579000ST_bin.41, PRJEB6070_CCMD79987997ST_bin.2, PRJEB6070_CCMD79987997ST_bin.2_re, PRJEB12449_MMRS39582183ST_bin.3, PRJEB6070_CCIS27304052ST_bin.2, PRJEB6070_CCIS27304052ST_bin.2_re, PRJEB7774_ERR688618_bin.19
PRJEB7774_ERR688575_bin.13	SGB_276	PRJEB7774_ERR688575_bin.13, PRJEB10878_ERR1018187_bin.51
PRJEB7774_ERR688624_bin.54	SGB_277	PRJEB7774_ERR688624_bin.54, PRJEB6070_CCMD42428553ST_bin.26_re, PRJEB6070_CCMD42428553ST_bin.26, PRJEB7774_ERR688530_bin.9, PRJEB7774_ERR688634_bin.43
PRJEB12449_MMRS97327636ST_bin.20_re	SGB_278	PRJEB12449_MMRS97327636ST_bin.20_re
PRJEB6070_CCIS81139242ST_bin.9	SGB_279	PRJEB6070_CCIS81139242ST_bin.9, PRJEB6070_CCIS81139242ST_bin.9_re, PRJEB7774_ERR688612_bin.23, PRJEB12449_MMRS64281211ST_bin.5
PRJEB10878_ERR1018268_bin.61	SGB_280	PRJEB10878_ERR1018268_bin.61, PRJNA389927_SRR5665158_bin.3, PRJEB12449_MMRS85548821ST_bin.35, PRJEB10878_ERR1018185_bin.14, PRJEB10878_ERR1018185_bin.86_re,PRJEB10878_ERR1018268_bin.61, PRJNA389927_SRR5665158_bin.3, PRJEB12449_MMRS85548821ST_bin.35, PRJEB10878_ERR1018185_bin.14, PRJEB10878_ERR1018185_bin.86_re
PRJEB6070_CCIS07539127ST_bin.5	SGB_281	PRJEB6070_CCIS07539127ST_bin.5, PRJEB6070_CCIS07539127ST_bin.5_re
PRJEB12449_MMRS51307502ST_bin.48	SGB_282	PRJEB12449_MMRS51307502ST_bin.48, PRJDB4176_DRR127597_bin.64, PRJEB27928_CCMD51228890ST_bin.66, PRJEB27928_CCMD23541216ST_bin.26
PRJEB12449_MMRS21365932ST_bin.40	SGB_283	PRJEB12449_MMRS21365932ST_bin.40
PRJEB10878_ERR1018213_bin.24_re	SGB_284	PRJEB10878_ERR1018213_bin.24_re, PRJEB10878_ERR1018213_bin.47, PRJEB10878_ERR1018200_bin.55, PRJEB10878_ERR1018200_bin.5_re, PRJDB4176_DRR127751_bin.1, PRJEB10878_ERR1018239_bin.34_re, PRJEB10878_ERR1018239_bin.67, PRJEB10878_ERR1018226_bin.1
PRJEB12449_MMRS64281211ST_bin.4_re	SGB_285	PRJEB12449_MMRS64281211ST_bin.4_re, PRJNA447983_SRR6915160_bin.9, PRJEB6070_CCIS16383318ST_bin.18, PRJEB6070_CCIS16383318ST_bin.18_re, PRJEB27928_CCMD32288175ST_bin.44, PRJDB4176_DRR127708_bin.47, PRJEB10878_ERR1018190_bin.23, PRJEB10878_ERR1018190_bin.23_re, PRJEB27928_CCMD41202658ST_bin.19, PRJEB6070_CCMD72895164ST_bin.4, PRJEB6070_CCMD72895164ST_bin.4_re, PRJEB10878_ERR1018271_bin.32_re, PRJEB…
PRJEB10878_ERR1018249_bin.3	SGB_286	PRJEB10878_ERR1018249_bin.3, PRJEB10878_ERR1018249_bin.34_re, PRJEB27928_CCMD89643949ST_bin.37, PRJDB4176_DRR127507_bin.28, PRJEB7774_ERR688637_bin.38, PRJDB4176_DRR127762_bin.40, PRJEB12449_MMRS44587603ST_bin.40, PRJEB12449_MMRS72802364ST_bin.14, PRJDB4176_DRR127692_bin.9, PRJEB10878_ERR1018267_bin.22, PRJEB10878_ERR1018267_bin.58_re, PRJEB12449_MMRS39582183ST_bin.59, PRJEB10878_ERR1018277_bin.7…
PRJEB7774_ERR688642_bin.63	SGB_287	PRJEB7774_ERR688642_bin.63, PRJEB7774_ERR688581_bin.50, PRJEB12449_MMRS85548821ST_bin.33, PRJDB4176_DRR127767_bin.4, PRJEB12449_MMRS55294627ST_bin.44, PRJEB12449_MMRS14602194ST_bin.48_re
PRJEB7774_ERR688537_bin.42	SGB_288	PRJEB7774_ERR688537_bin.42
PRJEB12449_MMRS11288076ST_bin.39_re	SGB_289	PRJEB12449_MMRS11288076ST_bin.39_re
PRJEB10878_ERR1018210_bin.18_re	SGB_290	PRJEB10878_ERR1018210_bin.18_re, PRJEB10878_ERR1018210_bin.35
PRJDB4176_DRR127789_bin.2	SGB_291	PRJDB4176_DRR127789_bin.2, PRJEB12449_MMRS15137911ST_bin.11_re
PRJEB7774_ERR688575_bin.40	SGB_292	PRJEB7774_ERR688575_bin.40, PRJEB10878_ERR1018210_bin.31_re, PRJEB10878_ERR1018210_bin.56, PRJEB10878_ERR1018274_bin.13_re, PRJEB7774_ERR688624_bin.19
PRJEB7774_ERR688598_bin.27_re	SGB_293	PRJEB7774_ERR688598_bin.27_re
PRJEB10878_ERR1018250_bin.50_re	SGB_294	PRJEB10878_ERR1018250_bin.50_re, PRJEB27928_CCMD53522274ST_bin.28_re, PRJEB6070_CCMD13934959ST_bin.21_re, PRJEB6070_CCMD13934959ST_bin.21, PRJDB4176_DRR127514_bin.12_re, PRJEB12449_MMRS59699117ST_bin.10, PRJEB12449_MMRS62376181ST_bin.20, PRJEB27928_CCMD99440714ST_bin.17, PRJEB10878_ERR1018286_bin.45, PRJEB10878_ERR1018250_bin.30, PRJDB4176_DRR127713_bin.32, PRJEB27928_CCMD59583015ST_bin.11_re, PR…
PRJEB10878_ERR1018227_bin.7	SGB_295	PRJEB10878_ERR1018227_bin.7, PRJDB4176_DRR127789_bin.9, PRJEB6070_CCIS84543192ST_bin.11_re, PRJEB6070_CCIS84543192ST_bin.11, PRJEB12449_MMRS90191266ST_bin.78, PRJDB4176_DRR127552_bin.5, PRJEB12449_MMRS72980899ST_bin.29, PRJEB12449_MMRS51410669ST_bin.22, PRJEB10878_ERR1018195_bin.5_re, PRJEB10878_ERR1018195_bin.35, PRJDB4176_DRR127763_bin.54_re, PRJEB12449_MMRS17963147ST_bin.23, PRJEB10878_ERR1018…
PRJEB6070_CCMD86114146ST_bin.9_re	SGB_296	PRJEB6070_CCMD86114146ST_bin.9_re, PRJEB6070_CCMD86114146ST_bin.9
PRJEB7774_ERR688510_bin.32_re	SGB_297	PRJEB7774_ERR688510_bin.32_re, PRJEB6070_CCIS52370277ST_bin.7_re, PRJEB6070_CCIS52370277ST_bin.7
PRJDB4176_DRR127737_bin.23	SGB_298	PRJDB4176_DRR127737_bin.23, PRJEB6070_CCIS81139242ST_bin.3_re, PRJEB6070_CCIS81139242ST_bin.3, PRJEB12449_MMRS64281211ST_bin.53, PRJEB10878_ERR1018228_bin.36, PRJEB12449_MMRS95674036ST_bin.25
PRJNA447983_SRR6915223_bin.56	SGB_299	PRJNA447983_SRR6915223_bin.56
PRJEB10878_ERR1018198_bin.24_re	SGB_300	PRJEB10878_ERR1018198_bin.24_re, PRJEB10878_ERR1018198_bin.56, PRJEB12449_MMRS57569834ST_bin.13, PRJDB4176_DRR127724_bin.18, PRJEB12449_MMRS17603756ST_bin.11, PRJDB4176_DRR162779_bin.41, PRJEB12449_MMRS55294627ST_bin.1, PRJEB12449_MMRS25211151ST_bin.7, PRJEB12449_MMRS43939546ST_bin.11, PRJEB12449_MMRS68910755ST_bin.50, PRJEB12449_MMRS64281211ST_bin.40, PRJEB7774_ERR710428_bin.33, PRJEB12449_MMRS4…
PRJEB12449_MMRS94549160ST_bin.27	SGB_301	PRJEB12449_MMRS94549160ST_bin.27
PRJEB6070_CCMD40701343ST_bin.8	SGB_302	PRJEB6070_CCMD40701343ST_bin.8, PRJEB6070_CCMD40701343ST_bin.8_re,PRJNA447983_SRR6915116_bin.10, PRJEB7774_ERR688582_bin.63, PRJEB12449_MMRS51307502ST_bin.34, PRJEB12449_MMRS93508324ST_bin.48, PRJEB7774_ERR688517_bin.67, PRJEB7774_ERR688565_bin.52, PRJEB10878_ERR1018211_bin.51, PRJEB12449_MMRS77018926ST_bin.30, PRJEB10878_ERR1018268_bin.63, PRJEB12449_MMRS44587603ST_bin.37, PRJEB7774_ERR688515_bi…
PRJEB10878_ERR1018241_bin.34	SGB_303	PRJEB10878_ERR1018241_bin.34, PRJEB10878_ERR1018241_bin.54_re, PRJEB12449_MMRS39415781ST_bin.18, PRJEB12449_MMRS31306426ST_bin.26_re, PRJEB10878_ERR1018261_bin.44_re, PRJEB10878_ERR1018261_bin.12
PRJDB4176_DRR127481_bin.18	SGB_304	PRJDB4176_DRR127481_bin.18
PRJEB12449_MMRS88581325ST_bin.1_re	SGB_305	PRJEB12449_MMRS88581325ST_bin.1_re
PRJEB12449_MMRS41711735ST_bin.2	SGB_306	PRJEB12449_MMRS41711735ST_bin.2
PRJEB6070_CCIS06260551ST_bin.4_re	SGB_307	PRJEB6070_CCIS06260551ST_bin.4_re, PRJEB6070_CCIS06260551ST_bin.4
PRJEB12449_MMRS38861560ST_bin.37	SGB_308	PRJEB12449_MMRS38861560ST_bin.37, PRJEB12449_MMRS15137911ST_bin.26_re
PRJDB4176_DRR127736_bin.24	SGB_309	PRJDB4176_DRR127736_bin.24, PRJDB4176_DRR127634_bin.45_re, PRJEB12449_MMRS56137463ST_bin.3, PRJDB4176_DRR127507_bin.20_re, PRJEB10878_ERR1018227_bin.14, PRJEB10878_ERR1018227_bin.53_re, PRJDB4176_DRR127625_bin.40, PRJDB4176_DRR162775_bin.21, PRJEB10878_ERR1018198_bin.61_re
PRJEB10878_ERR1018293_bin.19_re	SGB_310	PRJEB10878_ERR1018293_bin.19_re, PRJEB10878_ERR1018293_bin.16, PRJEB12449_MMRS51737257ST_bin.89
PRJEB27928_CCMD65406197ST_bin.27	SGB_311	PRJEB27928_CCMD65406197ST_bin.27, PRJDB4176_DRR127713_bin.46
PRJNA447983_SRR6915144_bin.45	SGB_312	PRJNA447983_SRR6915144_bin.45
PRJEB10878_ERR1018238_bin.29_re	SGB_313	PRJEB10878_ERR1018238_bin.29_re, PRJEB10878_ERR1018238_bin.38
PRJDB4176_DRR127674_bin.32	SGB_314	PRJDB4176_DRR127674_bin.32, PRJDB4176_DRR127559_bin.41, PRJEB27928_CCMD99440714ST_bin.12
PRJDB4176_DRR127552_bin.28	SGB_315	PRJDB4176_DRR127552_bin.28, PRJEB7774_ERR688650_bin.36, PRJNA447983_SRR6915220_bin.38, PRJDB4176_DRR127763_bin.46, PRJEB27928_CCMD53522274ST_bin.39, PRJDB4176_DRR162775_bin.23, PRJNA447983_SRR6915093_bin.30, PRJDB4176_DRR127721_bin.29, PRJEB27928_CCMD93755960ST_bin.32, PRJEB27928_CCMD65222621ST_bin.22, PRJNA447983_SRR6915188_bin.22, PRJDB4176_DRR127683_bin.11, PRJEB10878_ERR1018192_bin.34, PRJDB4…
PRJEB7774_ERR688599_bin.37	SGB_316	PRJEB7774_ERR688599_bin.37
PRJEB7774_ERR688574_bin.1	SGB_317	PRJEB7774_ERR688574_bin.1, PRJEB27928_CCMD18579000ST_bin.61, PRJEB27928_CCMD27867141ST_bin.40, PRJDB4176_DRR127646_bin.37, PRJEB10878_ERR1018288_bin.34_re, PRJEB10878_ERR1018288_bin.36, PRJEB12449_MMRS25641480ST_bin.18, PRJEB12449_MMRS39582183ST_bin.57, PRJEB27928_CCMD65222621ST_bin.72, PRJDB4176_DRR127485_bin.80, PRJEB10878_ERR1018221_bin.13_re, PRJEB10878_ERR1018221_bin.54, PRJEB10878_ERR101826…
PRJEB27928_CCMD30627121ST_bin.36	SGB_318	PRJEB27928_CCMD30627121ST_bin.36
PRJEB7774_ERR688636_bin.11	SGB_319	PRJEB7774_ERR688636_bin.11, PRJEB10878_ERR1018309_bin.73, PRJEB7774_ERR688563_bin.27, PRJEB7774_ERR688569_bin.48_re, PRJNA389927_SRR5665187_bin.6, PRJEB7774_ERR688593_bin.33, PRJNA447983_SRR6915189_bin.42, PRJEB12449_MMRS67096717ST_bin.25, PRJEB7774_ERR688552_bin.19_re, PRJEB6070_MMPU72854103ST_bin.22, PRJEB6070_MMPU72854103ST_bin.22_re, PRJEB7774_ERR688573_bin.25
PRJEB12449_MMRS94549160ST_bin.9	SGB_320	PRJEB12449_MMRS94549160ST_bin.9, PRJEB27928_CCMD45004878ST_bin.32, PRJEB7774_ERR688517_bin.13
PRJEB27928_CCMD50538120ST_bin.34	SGB_321	PRJEB27928_CCMD50538120ST_bin.34
PRJNA447983_SRR6915190_bin.8	SGB_322	PRJNA447983_SRR6915190_bin.8, PRJEB7774_ERR688517_bin.6, PRJEB12449_MMRS86178473ST_bin.23, PRJEB10878_ERR1018185_bin.83, PRJEB10878_ERR1018185_bin.17_re, PRJNA447983_SRR6915217_bin.18
PRJEB10878_ERR1018312_bin.11_re	SGB_323	PRJEB10878_ERR1018312_bin.11_re, PRJEB10878_ERR1018312_bin.22
PRJDB4176_DRR127603_bin.16_re	SGB_324	PRJDB4176_DRR127603_bin.16_re
PRJEB6070_CCIS27927933ST_bin.18	SGB_325	PRJEB6070_CCIS27927933ST_bin.18, PRJEB6070_CCIS27927933ST_bin.18_re
PRJEB27928_CCMD23541216ST_bin.25	SGB_326	PRJEB27928_CCMD23541216ST_bin.25, PRJEB12449_MMRS33294861ST_bin.5_re, PRJEB12449_MMRS44197125ST_bin.4, PRJEB12449_MMRS32573774ST_bin.19, PRJEB12449_MMRS71762412ST_bin.55
PRJEB7774_ERR688509_bin.30	SGB_327	PRJEB7774_ERR688509_bin.30, PRJDB4176_DRR127767_bin.13, PRJEB10878_ERR1018254_bin.67, PRJEB10878_ERR1018254_bin.71_re, PRJEB12449_MMRS11288076ST_bin.55, PRJEB7774_ERR688634_bin.68, PRJEB7774_ERR688559_bin.43, PRJEB7774_ERR688596_bin.40, PRJEB10878_ERR1018189_bin.56, PRJEB10878_ERR1018189_bin.55_re, PRJEB6070_CCIS72607085ST_bin.11_re, PRJEB6070_CCIS72607085ST_bin.11, PRJEB10878_ERR1018276_bin.26, …
PRJEB6070_CCMD51864103ST_bin.20	SGB_328	PRJEB6070_CCMD51864103ST_bin.20, PRJEB6070_CCMD51864103ST_bin.20_re
PRJNA389927_SRR5665050_bin.9	SGB_329	PRJNA389927_SRR5665050_bin.9
PRJEB7774_ERR688581_bin.21	SGB_330	PRJEB7774_ERR688581_bin.21
PRJEB12449_MMRS51307502ST_bin.53	SGB_331	PRJEB12449_MMRS51307502ST_bin.53, PRJEB12449_MMRS21365932ST_bin.26
PRJEB12449_MMRS84954772ST_bin.1	SGB_332	PRJEB12449_MMRS84954772ST_bin.1
PRJEB6070_CCIS94417875ST_bin.33	SGB_333	PRJEB6070_CCIS94417875ST_bin.33, PRJEB6070_CCIS94417875ST_bin.33_re
PRJEB10878_ERR1018229_bin.1	SGB_334	PRJEB10878_ERR1018229_bin.1, PRJEB10878_ERR1018229_bin.20_re
PRJDB4176_DRR127789_bin.42	SGB_335	PRJDB4176_DRR127789_bin.42
PRJEB12449_MMRS54316675ST_bin.2	SGB_336	PRJEB12449_MMRS54316675ST_bin.2
PRJEB10878_ERR1018272_bin.47	SGB_337	PRJEB10878_ERR1018272_bin.47, PRJEB10878_ERR1018272_bin.6_re, PRJEB7774_ERR688574_bin.63, PRJEB7774_ERR688569_bin.49, PRJEB12449_MMRS88581325ST_bin.26, PRJEB7774_ERR688558_bin.32, PRJEB6070_CCIS91228662ST_bin.2_re, PRJEB6070_CCIS91228662ST_bin.2, PRJEB6070_CCIS59132091ST_bin.14, PRJEB6070_CCIS59132091ST_bin.14_re
PRJEB10878_ERR1018239_bin.35	SGB_338	PRJEB10878_ERR1018239_bin.35, PRJEB10878_ERR1018239_bin.71_re, PRJEB12449_MMRS15137911ST_bin.31, PRJEB27928_CCMD72666896ST_bin.9, PRJEB12449_MMRS25641480ST_bin.72, PRJDB4176_DRR127515_bin.2, PRJEB12449_MMRS72980899ST_bin.50, PRJEB12449_MMRS71762412ST_bin.30, PRJEB12449_MMRS80093644ST_bin.24, PRJEB10878_ERR1018210_bin.19, PRJEB10878_ERR1018210_bin.22_re, PRJEB12449_MMRS64281211ST_bin.9, PRJEB12449…
PRJEB7774_ERR688521_bin.10	SGB_339	PRJEB7774_ERR688521_bin.10
PRJEB10878_ERR1018239_bin.17	SGB_340	PRJEB10878_ERR1018239_bin.17, PRJEB10878_ERR1018239_bin.29_re
PRJEB12449_MMRS86178473ST_bin.56	SGB_341	PRJEB12449_MMRS86178473ST_bin.56
PRJEB12449_MMRS71762412ST_bin.9	SGB_342	PRJEB12449_MMRS71762412ST_bin.9, PRJEB12449_MMRS38954404ST_bin.1, PRJEB12449_MMRS11932626ST_bin.7
PRJDB4176_DRR127476_bin.58	SGB_343	PRJDB4176_DRR127476_bin.58
PRJNA447983_SRR6915201_bin.7	SGB_344	PRJNA447983_SRR6915201_bin.7
PRJDB4176_DRR127767_bin.73	SGB_345	PRJDB4176_DRR127767_bin.73, PRJEB12449_MMRS12272136ST_bin.54, PRJEB6070_CCMD45988061ST_bin.1, PRJEB6070_CCMD45988061ST_bin.1_re, PRJEB12449_MMRS97052561ST_bin.18, PRJEB12449_MMRS84159866ST_bin.56, PRJNA447983_SRR6915187_bin.19, PRJEB12449_MMRS32573774ST_bin.40, PRJEB6070_CCMD13071240ST_bin.26_re, PRJEB6070_CCMD13071240ST_bin.26, PRJEB12449_MMRS86178473ST_bin.1
PRJEB6070_CCIS11558985ST_bin.29_re	SGB_346	PRJEB6070_CCIS11558985ST_bin.29_re, PRJEB6070_CCIS11558985ST_bin.29
PRJEB27928_CCMD89306485ST_bin.57	SGB_347	PRJEB27928_CCMD89306485ST_bin.57
PRJDB4176_DRR127685_bin.47	SGB_348	PRJDB4176_DRR127685_bin.47
PRJNA447983_SRR6915209_bin.69	SGB_349	PRJNA447983_SRR6915209_bin.69
PRJNA447983_SRR6915188_bin.27	SGB_350	PRJNA447983_SRR6915188_bin.27, PRJEB6070_CCIS76845094ST_bin.2, PRJEB6070_CCIS76845094ST_bin.2_re, PRJEB7774_ERR688529_bin.29_re, PRJEB12449_MMRS20257302ST_bin.48, PRJEB12449_MMRS44587603ST_bin.55, PRJEB12449_MMRS99045180ST_bin.30, PRJEB12449_MMRS25211151ST_bin.14, PRJNA447983_SRR6915207_bin.5, PRJEB12449_MMRS44197125ST_bin.24_re
PRJEB27928_CCMD17410933ST_bin.38	SGB_351	PRJEB27928_CCMD17410933ST_bin.38, PRJEB10878_ERR1018250_bin.51, PRJEB10878_ERR1018217_bin.53, PRJEB10878_ERR1018217_bin.3_re, PRJEB7774_ERR688533_bin.23, PRJEB10878_ERR1018200_bin.21_re, PRJEB10878_ERR1018200_bin.49
PRJEB7774_ERR688518_bin.65	SGB_352	PRJEB7774_ERR688518_bin.65
PRJEB27928_CCMD27463710ST_bin.18	SGB_353	PRJEB27928_CCMD27463710ST_bin.18
PRJEB27928_CCMD30626189ST_bin.13	SGB_354	PRJEB27928_CCMD30626189ST_bin.13
PRJEB6070_CCIS84543192ST_bin.10_re	SGB_355	PRJEB6070_CCIS84543192ST_bin.10_re, PRJEB6070_CCIS84543192ST_bin.10, PRJEB12449_MMRS97327636ST_bin.47, PRJEB6070_CCIS00146684ST_bin.49_re, PRJEB6070_CCIS00146684ST_bin.49, PRJEB12449_MMRS68630931ST_bin.16, PRJEB7774_ERR688650_bin.43, PRJEB10878_ERR1018264_bin.28, PRJEB6070_CCIS09568613ST_bin.13, PRJEB6070_CCIS09568613ST_bin.13_re, PRJDB4176_DRR127509_bin.53, PRJEB12449_MMRS93621581ST_bin.55
PRJEB7774_ERR688514_bin.69	SGB_356	PRJEB7774_ERR688514_bin.69, PRJEB7774_ERR688525_bin.61, PRJEB6070_CCIS33816588ST_bin.6_re, PRJEB6070_CCIS33816588ST_bin.6
PRJEB7774_ERR688624_bin.85	SGB_357	PRJEB7774_ERR688624_bin.85, PRJDB4176_DRR127685_bin.22
PRJDB4176_DRR127603_bin.14	SGB_358	PRJDB4176_DRR127603_bin.14
PRJEB7774_ERR688573_bin.46	SGB_359	PRJEB7774_ERR688573_bin.46, PRJEB27928_CCMD74592084ST_bin.23, PRJEB27928_CCMD66848156ST_bin.53, PRJEB12449_MMRS25211151ST_bin.27, PRJEB27928_CCMD52145360ST_bin.10_re, PRJEB10878_ERR1018261_bin.42_re, PRJEB10878_ERR1018261_bin.16, PRJEB27928_CCMD71242853ST_bin.10, PRJEB10878_ERR1018221_bin.35_re, PRJEB7774_ERR688598_bin.46
PRJEB7774_ERR688517_bin.66	SGB_360	PRJEB7774_ERR688517_bin.66, PRJEB6070_CCIS07539127ST_bin.7_re, PRJEB6070_CCIS07539127ST_bin.7
PRJEB7774_ERR688635_bin.38	SGB_361	PRJEB7774_ERR688635_bin.38
PRJEB7774_ERR688647_bin.17	SGB_362	PRJEB7774_ERR688647_bin.17, PRJEB7774_ERR688651_bin.26, PRJEB7774_ERR688518_bin.64, PRJEB7774_ERR688507_bin.76, PRJEB7774_ERR688599_bin.23_re, PRJEB7774_ERR688529_bin.14, PRJEB7774_ERR688553_bin.58, PRJEB7774_ERR688573_bin.63, PRJEB7774_ERR688639_bin.4, PRJEB7774_ERR688506_bin.79, PRJEB7774_ERR688596_bin.4, PRJEB7774_ERR688550_bin.53, PRJEB7774_ERR688616_bin.16, PRJEB7774_ERR688636_bin.30
PRJEB7774_ERR688635_bin.74	SGB_363	PRJEB7774_ERR688635_bin.74, PRJEB12449_MMRS44587603ST_bin.12, PRJEB7774_ERR688559_bin.36, PRJDB4176_DRR127485_bin.82, PRJEB10878_ERR1018268_bin.67, PRJEB12449_MMRS62666492ST_bin.42
PRJNA447983_SRR6915189_bin.14_re	SGB_364	PRJNA447983_SRR6915189_bin.14_re, PRJEB10878_ERR1018209_bin.4_re, PRJEB10878_ERR1018269_bin.18_re, PRJEB10878_ERR1018269_bin.6, PRJNA447983_SRR6915193_bin.41, PRJNA447983_SRR6915227_bin.38, PRJEB10878_ERR1018244_bin.5
PRJEB7774_ERR688599_bin.32	SGB_365	PRJEB7774_ERR688599_bin.32, PRJEB10878_ERR1018205_bin.18_re, PRJEB10878_ERR1018205_bin.48, PRJDB4176_DRR127507_bin.37, PRJEB10878_ERR1018213_bin.61, PRJDB4176_DRR162778_bin.16, PRJEB27928_CCMD18579000ST_bin.1, PRJEB7774_ERR688562_bin.49, PRJEB7774_ERR688643_bin.8, PRJEB12449_MMRS41711735ST_bin.28, PRJEB7774_ERR688511_bin.11, PRJEB7774_ERR688541_bin.29, PRJEB12449_MMRS14379078ST_bin.25
PRJEB27928_CCMD45004878ST_bin.24	SGB_366	PRJEB27928_CCMD45004878ST_bin.24
PRJEB12449_MMRS93508324ST_bin.26	SGB_367	PRJEB12449_MMRS93508324ST_bin.26, PRJEB7774_ERR688527_bin.2, PRJEB10878_ERR1018268_bin.35, PRJEB12449_MMRS32573774ST_bin.47, PRJEB12449_MMRS38954404ST_bin.30, PRJEB7774_ERR688593_bin.27, PRJNA447983_SRR6915217_bin.24, PRJEB12449_MMRS51307502ST_bin.39, PRJEB7774_ERR688529_bin.78, PRJEB12449_MMRS93621581ST_bin.53, PRJEB27928_CCMD39157124ST_bin.27, PRJDB4176_DRR127763_bin.27, PRJNA447983_SRR6915207_…
[truncated: 328 more rows]

## Sheet: Table S5
Table S5. Taxonomy details of rSGBs
SGB_name	Phylum	Genus	Species	classification	Genome size(bp)	Status	database	fastani_reference	fastani_ani
[truncated: 697 more rows]

## Sheet: Table S6
Table S6. Selected rSGBs features from LefSe result
[truncated: 61 more rows]

## Sheet: Table S7
Table S7. ARGs in the rSGBs details
[truncated: 398 more rows]

[truncated: 4 more sheets: Table S8, Table S9, Table S10, Table S11]
